# Supplementary material for: Highly efficient photonic radar by incorporating MDM-WDM and machine learning classifiers under adverse weather conditions
Source: PLoS One. 2024 Apr 1;19(4):e0300653. doi: 10.1371/journal.pone.0300653 (PMC10984395; doi:10.1371/journal.pone.0300653)
Supplement: S1 File — (ZIP) [file pone.0300653.s001.zip]

Archive with 31 entries (25 files):
- Visibility_Dataset_optical/Clear Weather Conditions/
- Visibility_Dataset_optical/Clear Weather Conditions/Target 1.txt
- Visibility_Dataset_optical/Clear Weather Conditions/Target 2.txt
- Visibility_Dataset_optical/Clear Weather Conditions/Target 3.txt
- Visibility_Dataset_optical/Clear Weather Conditions/Target 4.txt
- Visibility_Dataset_optical/Clear Weather Conditions/Targets.txt
- Visibility_Dataset_optical/Heavy Fog/
- Visibility_Dataset_optical/Heavy Fog/Target 1.txt
- Visibility_Dataset_optical/Heavy Fog/Target 2.txt
- Visibility_Dataset_optical/Heavy Fog/Target 3.txt
- Visibility_Dataset_optical/Heavy Fog/Target 4.txt
- Visibility_Dataset_optical/Low Fog/
- Visibility_Dataset_optical/Low Fog/Target 1.txt
- Visibility_Dataset_optical/Low Fog/Target 2.txt
- Visibility_Dataset_optical/Low Fog/Target 3.txt
- Visibility_Dataset_optical/Low Fog/Target 4.txt
- Visibility_Dataset_optical/Medium Fog/
- Visibility_Dataset_optical/Medium Fog/Target 1.txt
- Visibility_Dataset_optical/Medium Fog/Target 2.txt
- Visibility_Dataset_optical/Medium Fog/Target 3.txt
- Visibility_Dataset_optical/Medium Fog/Target 4.txt
- Visibility_Dataset_optical/Strong scintillations/
- Visibility_Dataset_optical/Strong scintillations/Target 1.txt
- Visibility_Dataset_optical/Strong scintillations/Target 2.txt
- Visibility_Dataset_optical/Strong scintillations/Target 3.txt
- Visibility_Dataset_optical/Strong scintillations/Target 4.txt
- Visibility_Dataset_optical/Weak scintillation/
- Visibility_Dataset_optical/Weak scintillation/Target 1.txt
- Visibility_Dataset_optical/Weak scintillation/Target 2.txt
- Visibility_Dataset_optical/Weak scintillation/Target 3.txt
- Visibility_Dataset_optical/Weak scintillation/Target 4.txt
