# Supplementary material for: Highly efficient photonic radar by incorporating MDM-WDM and machine learning classifiers under adverse weather conditions
Source: PLoS One. 2024 Apr 1;19(4):e0300653. doi: 10.1371/journal.pone.0300653 (PMC10984395; doi:10.1371/journal.pone.0300653)
Supplement: S1 File — (ZIP) [file pone.0300653.s001.zip › Visibility_Dataset_optical/Clear Weather Conditions/Target 1.txt]

0	-66.6759125940781
100000	-65.8901778251694
200000	-65.5241649147449
300000	-64.9575157077603
400000	-64.8213056476253
500000	-64.5909720139252
600000	-64.1199536411079
700000	-64.537467852242
800000	-63.9399302958089
900000	-64.3988625552919
1000000	-64.5223637088991
1100000	-64.1939478081766
1200000	-64.5719873968974
1300000	-64.4034263418737
1400000	-64.6103154743453
1500000	-64.5393538600077
1600000	-63.8987977490309
1700000	-64.2773299538167
1800000	-63.9894985891713
1900000	-64.4550219740941
2000000	-64.7057134345678
2100000	-64.0819395072563
2200000	-64.6396105183547
2300000	-64.4905726888622
2400000	-64.5357973815821
2500000	-64.5501548598117
2600000	-63.9768307752182
2700000	-64.1783692359151
2800000	-64.4826173687953
2900000	-64.7973808794036
3000000	-64.7443600692217
3100000	-64.3286367879127
3200000	-64.6972039733999
3300000	-64.7436062209288
3400000	-64.6322295608126
3500000	-64.529421834265
3600000	-64.1400251324841
3700000	-64.3126187436707
3800000	-64.9821840510298
3900000	-65.0778065529804
4000000	-64.480271992327
4100000	-64.5757110115905
4200000	-64.6842707442618
4300000	-64.8689691446652
4400000	-64.7829046132638
4500000	-64.3909102492977
4600000	-64.4038383201028
4700000	-64.7390252914938
4800000	-65.3226012078154
4900000	-65.2294119976467
5000000	-64.321645546813
5100000	-64.974730256398
5200000	-64.9289442477154
5300000	-65.0289898153847
5400000	-65.1532163098938
5500000	-64.3484077137695
5600000	-64.860211979734
5700000	-65.2799988464301
5800000	-65.4181859533704
5900000	-65.290076766201
6000000	-64.3107842950531
6100000	-65.2610545887656
6200000	-65.1959926696176
6300000	-65.1099197639748
6400000	-65.3884672895143
6500000	-64.3122530063323
6600000	-65.317157690732
6700000	-65.587109844773
6800000	-65.2577676992956
6900000	-65.1170625674379
7000000	-64.3169166596296
7100000	-65.308073129273
7200000	-65.3181288432359
7300000	-65.136372304715
7400000	-65.1471567034959
7500000	-64.2747585215502
7600000	-65.3389984532201
7700000	-65.3776791265393
7800000	-64.8904702154838
7900000	-64.6108734325741
8000000	-64.3349293755202
8100000	-65.0263000534962
8200000	-65.125883742609
8300000	-65.0081993186343
8400000	-64.492488562831
8500000	-64.3209718256514
8600000	-64.9093776310073
8700000	-64.9087807048826
8800000	-64.5828412049385
8900000	-63.959438507704
9000000	-64.3854065847431
9100000	-64.6364756845132
9200000	-64.7062357220559
9300000	-64.7193405720537
9400000	-63.8009039587496
9500000	-64.2037459879656
9600000	-64.2775715207334
9700000	-64.2570569638667
9800000	-64.1831676956487
9900000	-63.3510616429057
10000000	-64.2807047360755
10100000	-64.2128915526171
10200000	-64.2235956764425
10300000	-64.2828019177129
10400000	-63.4573844580969
10500000	-63.950323333459
10600000	-63.9956564293547
10700000	-63.7992743545517
10800000	-63.8621147518016
10900000	-63.1127087660244
11000000	-64.0623599281801
11100000	-63.9205410428306
11200000	-63.7893885243874
11300000	-63.6929486965022
11400000	-63.3160732689954
11500000	-63.5486458656424
11600000	-63.906565923868
11700000	-63.379893022664
11800000	-63.5450180495469
11900000	-63.1883549969147
12000000	-63.8662402779936
12100000	-63.7702744239595
12200000	-63.5898015151403
12300000	-63.3765609128431
12400000	-63.4406050304225
12500000	-63.4438745463079
12600000	-63.8459977660006
12700000	-63.0478757915737
12800000	-63.3611273988345
12900000	-63.328536852691
13000000	-63.6848486391889
13100000	-63.578818812579
13200000	-63.3653103664008
13300000	-63.2091495415651
13400000	-63.4468571795807
13500000	-63.4893428395846
13600000	-63.5628557912634
13700000	-62.8887155162479
13800000	-63.4825035408149
13900000	-63.3753886714365
14000000	-63.5622319755597
14100000	-63.3508568463045
14200000	-63.1138719104706
14300000	-63.2186504647609
14400000	-63.3950438477186
14500000	-63.496795026278
14600000	-63.1040783512229
14700000	-62.8455243516055
14800000	-63.5551143787001
14900000	-63.0530556606246
15000000	-63.305289765592
15100000	-62.9169461266634
15200000	-62.864911130366
15300000	-63.1739119034119
15400000	-63.1475473511983
15500000	-63.1533355366496
15600000	-62.6988876316846
15700000	-62.9424101409829
15800000	-63.3979231426955
15900000	-62.6282705945553
16000000	-63.0686676787867
16100000	-62.4962429991133
16200000	-62.8280127971257
16300000	-63.0469337632814
16400000	-62.8414889729886
16500000	-62.8024726720936
16600000	-62.6116540060373
16700000	-63.0507720116036
16800000	-62.9109381446768
16900000	-62.3536531821679
17000000	-62.9530632886771
17100000	-62.3463814664473
17200000	-63.0060560412013
17300000	-62.9116783938773
17400000	-62.6938556708922
17500000	-62.7377158522846
17600000	-62.7942847841342
17700000	-63.1019272147778
17800000	-62.5490356399769
17900000	-62.4990580102577
18000000	-62.9954776158682
18100000	-62.6229791311817
18200000	-63.1911415724692
18300000	-62.9446569609107
18400000	-62.9002108868575
18500000	-63.0558196198661
18600000	-63.2644637719485
18700000	-63.1618346750579
18800000	-62.6452806762617
18900000	-63.1240994907183
19000000	-63.1822985324712
19100000	-63.2991901350189
19200000	-63.3674009062424
19300000	-63.317520162137
19400000	-63.5344830345474
19500000	-63.7201940160866
19600000	-63.8518596198772
19700000	-63.355648139652
19800000	-63.4184441271692
19900000	-64.1626052765635
20000000	-63.8543094787163
20100000	-64.2717668136961
20200000	-63.863666766965
20300000	-64.1919081766404
20400000	-64.6176066786446
20500000	-64.6639115569556
20600000	-64.4099176732073
20700000	-63.9228652382834
20800000	-64.578535218338
20900000	-65.0105469827597
21000000	-64.5484870268524
21100000	-64.4447359463106
21200000	-64.3644574447037
21300000	-64.7812920199241
21400000	-65.100156240162
21500000	-65.0355057774078
21600000	-64.2178152854631
21700000	-64.2499140087939
21800000	-64.9272209413548
21900000	-64.8028872028464
22000000	-64.3006028907121
22100000	-63.7496846339705
22200000	-64.344735805779
22300000	-64.412665901339
22400000	-64.4288592119335
22500000	-64.315965131273
22600000	-63.5206060590244
22700000	-63.8255295804824
22800000	-64.1231776046827
22900000	-63.7993591245722
23000000	-63.2879042931099
23100000	-63.1081355988984
23200000	-63.6820824309035
23300000	-63.637085017684
23400000	-63.4021752849196
23500000	-63.1872743960442
23600000	-62.8593614111769
23700000	-62.8626006008222
23800000	-63.1295552194555
23900000	-62.7406523853577
24000000	-62.4943370902922
24100000	-62.7839078097454
24200000	-62.8780872459246
24300000	-62.9954963617155
24400000	-62.5099321861221
24500000	-62.5120108561066
24600000	-62.441082059435
24700000	-62.249265043625
24800000	-62.6654633629353
24900000	-62.2210586542743
25000000	-62.4927874713819
25100000	-62.7736313219401
25200000	-62.718795666995
25300000	-62.8816709000547
25400000	-62.2275084318986
25500000	-62.7261112382421
25600000	-62.4826767670878
25700000	-62.4719786516879
25800000	-62.8474704250335
25900000	-62.6104371416497
26000000	-63.2207516918944
26100000	-63.1505054714267
26200000	-63.2405066307158
26300000	-63.1238465759015
26400000	-62.6911862603495
26500000	-63.3909063357158
26600000	-62.959194528932
26700000	-63.3646253818182
26800000	-63.474174339117
26900000	-63.6101713018898
27000000	-63.8055110027083
27100000	-63.7180941798145
27200000	-63.8701845423705
27300000	-63.386376437386
27400000	-63.6600474036456
27500000	-63.7617701756681
27600000	-63.690752937218
27700000	-64.2532709479942
27800000	-64.1101686771155
27900000	-64.3689006814569
28000000	-63.9808707570457
28100000	-64.1178999930516
28200000	-64.1783275864622
28300000	-63.6667299699865
28400000	-64.2104172502343
28500000	-63.6788775446699
28600000	-64.1605573022896
28700000	-64.5103647554012
28800000	-64.3537372497789
28900000	-64.071063671311
29000000	-64.001431614417
29100000	-63.9582658680876
29200000	-64.1952258157218
29300000	-63.7531208764513
29400000	-63.7688007356533
29500000	-63.6453260726403
29600000	-64.0947564272883
29700000	-64.2905986683916
29800000	-64.1317483934517
29900000	-63.4200898074767
30000000	-63.9539847062941
30100000	-63.6869189129096
30200000	-64.0620372899883
30300000	-63.3560415935418
30400000	-63.286999368352
30500000	-63.6864688082986
30600000	-63.6836738483491
30700000	-63.7328982979072
30800000	-63.4915551059542
30900000	-63.185644424814
31000000	-63.6799042044342
31100000	-63.5144207529832
31200000	-63.5601897732142
31300000	-62.9379841017972
31400000	-63.4698763157838
31500000	-63.5686628441915
31600000	-63.4269198491036
31700000	-63.351326322285
31800000	-63.1012933613303
31900000	-63.3446788590971
32000000	-63.342479524015
32100000	-63.4421250640163
32200000	-63.0262307914691
32300000	-62.9626614344447
32400000	-63.6894475710299
32500000	-63.1237710709605
32600000	-63.251021772125
32700000	-62.9793340733642
32800000	-62.9122787018854
32900000	-63.1839016899856
33000000	-62.9450612416513
33100000	-63.1031458770959
33200000	-62.7699832309731
33300000	-63.0125937366211
33400000	-63.249104287361
33500000	-62.7475919280509
33600000	-63.1636789570129
33700000	-62.8971331836881
33800000	-62.9409158422954
33900000	-63.1835498321025
34000000	-63.1236851559548
34100000	-63.2108010886607
34200000	-63.3269112385618
34300000	-63.0551451613648
34400000	-63.2461219233287
34500000	-63.1594752923596
34600000	-63.5849006186183
34700000	-63.6420931659664
34800000	-63.2542244167697
34900000	-63.8606584747761
35000000	-63.931336975606
35100000	-63.9901648930784
35200000	-64.2516974868007
35300000	-63.3611553640727
35400000	-64.3184411097629
35500000	-64.4860978405474
35600000	-64.576882615642
35700000	-64.9210622972221
35800000	-64.1033061625994
35900000	-65.2116151429367
36000000	-65.1002828288654
36100000	-64.9982324891548
36200000	-64.9764429250652
36300000	-64.3797261700997
36400000	-65.644484104778
36500000	-65.5166116257786
36600000	-65.1152630602826
36700000	-65.2443747447281
36800000	-64.6629620671433
36900000	-64.9753116694571
37000000	-64.9020430270207
37100000	-64.6264356789353
37200000	-64.6735710502858
37300000	-64.7111492459547
37400000	-64.7921560578337
37500000	-64.619289400922
37600000	-64.0584880579944
37700000	-64.2078178147857
37800000	-63.8595116760722
37900000	-63.3817719476238
38000000	-63.7642898069306
38100000	-63.6812115453326
38200000	-63.8139069885629
38300000	-63.638501790344
38400000	-63.3468829463954
38500000	-63.4674472889985
38600000	-63.1660079965482
38700000	-63.3165669694852
38800000	-62.8452504733729
38900000	-62.8309495729256
39000000	-63.4853307876671
39100000	-63.55829471001
39200000	-63.2203738148771
39300000	-63.1714789566485
39400000	-63.2486832033753
39500000	-63.4615680424006
39600000	-63.6336821372046
39700000	-63.1726062910838
39800000	-63.2403668397505
39900000	-63.9397272906068
40000000	-64.4441466656096
40100000	-64.3398620818572
40200000	-63.6349998663443
40300000	-64.2780768247047
40400000	-64.510694136315
40500000	-64.504765127061
40600000	-64.6482804380446
40700000	-63.8093075434072
40800000	-65.0499531753661
40900000	-65.5530519870246
41000000	-65.540306962073
41100000	-65.0597906068271
41200000	-64.8401400174889
41300000	-65.451856006861
41400000	-65.4763555487416
41500000	-64.7359820667782
41600000	-64.7203047034879
41700000	-64.3648615396323
41800000	-65.090484658427
41900000	-64.820634322084
42000000	-64.5347986434598
42100000	-64.4180521955936
42200000	-64.2639417710871
42300000	-63.9320360362766
42400000	-64.1574684432269
42500000	-63.201513299151
42600000	-63.721075581894
42700000	-63.3894609640159
42800000	-63.226139968071
42900000	-63.2569697598108
43000000	-63.1517785213835
43100000	-63.2893062183233
43200000	-62.583545573534
43300000	-62.5996546587237
43400000	-62.8973083606662
43500000	-62.649393282068
43600000	-63.0196746098855
43700000	-62.5625337410894
43800000	-62.7785395001155
43900000	-63.0560070457799
44000000	-63.1421901636293
44100000	-62.7808925468958
44200000	-62.528418112612
44300000	-63.2220049804565
44400000	-63.2213605976256
44500000	-63.5522299045251
44600000	-63.0953202031982
44700000	-63.4087167590293
44800000	-63.9737529696014
44900000	-64.0446160973342
45000000	-64.1419540765389
45100000	-63.3649628353074
45200000	-64.1137308843617
45300000	-64.6026758277264
45400000	-64.0941016961062
45500000	-64.1739713460077
45600000	-63.6650721705243
45700000	-64.3721519608016
45800000	-64.4966192110821
45900000	-64.1221799689805
46000000	-64.0838780842349
46100000	-63.63471887395
46200000	-64.1807394727379
46300000	-63.9406782352371
46400000	-63.1101236307583
46500000	-63.4188797867192
46600000	-63.2151729090178
46700000	-63.1410602496768
46800000	-63.1334397273117
46900000	-62.6476736277011
47000000	-62.8891024117658
47100000	-62.3290512679193
47200000	-62.427034759678
47300000	-62.3493162085416
47400000	-62.0085557996928
47500000	-62.5243195576444
47600000	-62.0516473090749
47700000	-62.3385844482519
47800000	-62.4382605937582
47900000	-62.2778480613756
48000000	-62.3435837780417
48100000	-61.8985663759638
48200000	-62.4777372559306
48300000	-62.484259608353
48400000	-62.8197704939564
48500000	-62.6485795308752
48600000	-62.6206726484942
48700000	-63.393962404651
48800000	-63.3153338649465
48900000	-63.4702546858275
49000000	-63.1531493807294
49100000	-63.5087315994181
49200000	-64.211107177813
49300000	-64.2481068966052
49400000	-64.4095244966398
49500000	-63.7131515126498
49600000	-64.5725648682906
49700000	-64.7605163661596
49800000	-64.4884391602841
49900000	-64.4480988335242
50000000	-64.3948601955496
50100000	-64.960703346006
50200000	-65.0043550462851
50300000	-64.6236961005404
50400000	-64.546611168059
50500000	-64.1664072764505
50600000	-64.256089867106
50700000	-64.202565320399
50800000	-63.7439979828066
50900000	-63.9480179287081
51000000	-63.6870904378581
51100000	-63.5607957228664
51200000	-63.6323793453731
51300000	-63.4888941666243
51400000	-63.6445786176956
51500000	-62.9332507169351
51600000	-63.1682958436081
51700000	-63.4067133472352
51800000	-63.2900046588463
51900000	-63.2894379503511
52000000	-62.9995941507101
52100000	-63.3995315767805
52200000	-63.4637559220252
52300000	-63.8149173919329
52400000	-63.2696591766772
52500000	-63.0714583683453
52600000	-64.011608181646
52700000	-64.0105229512301
52800000	-64.246731770112
52900000	-63.5766108146986
53000000	-64.0321959997894
53100000	-64.4498466797602
53200000	-64.3040352430591
53300000	-63.9743588723008
53400000	-63.3743899371726
53500000	-64.1065013884079
53600000	-64.4365339435967
53700000	-64.0284477648951
53800000	-63.8915748269559
53900000	-63.3763059039825
54000000	-63.8397960487763
54100000	-63.621611273683
54200000	-63.083868457073
54300000	-62.9762956755156
54400000	-63.0688964117903
54500000	-63.3308278592507
54600000	-63.0888497523402
54700000	-62.4295421347545
54800000	-62.6522715105569
54900000	-62.192454671846
55000000	-62.3488864918539
55100000	-62.3284260127471
55200000	-62.1255482930186
55300000	-62.4383216734596
55400000	-62.3070169857666
55500000	-62.61716452384
55600000	-62.4014499373696
55700000	-62.2766337565651
55800000	-62.3792427287314
55900000	-62.1098839693744
56000000	-62.8571836836716
56100000	-62.7521984527435
56200000	-63.1502202225107
56300000	-62.8402893619715
56400000	-62.9545226349234
56500000	-63.3952464201324
56600000	-62.8877913117859
56700000	-63.4014132426171
56800000	-63.0349529381536
56900000	-63.6818446124385
57000000	-64.1236109655328
57100000	-63.8590661239628
57200000	-64.0299000742884
57300000	-63.6743786040376
57400000	-63.9224791695758
57500000	-63.7360658067539
57600000	-63.1819698858905
57700000	-63.5834137454345
57800000	-63.3633890305293
57900000	-63.9576184921559
58000000	-63.6236155861319
58100000	-63.4115928024227
58200000	-63.6270674006412
58300000	-63.5042428166317
58400000	-63.0604360329957
58500000	-63.3839716360246
58600000	-62.8722551163228
58700000	-63.4453097928236
58800000	-63.2590864743983
58900000	-63.2126469830442
59000000	-63.1803291764137
59100000	-63.4493582962928
59200000	-63.3650257682591
59300000	-63.0359470655817
59400000	-63.1616317426626
59500000	-63.6123422747599
59600000	-63.7800360042372
59700000	-63.7754611173405
59800000	-63.7218735985509
59900000	-63.9299666901924
60000000	-63.8631813763121
60100000	-64.0355200611668
60200000	-63.3498150458146
60300000	-63.7165544433566
60400000	-64.0459445576404
60500000	-63.9549205115754
60600000	-64.0073932041643
60700000	-63.7166073691424
60800000	-63.8802351752473
60900000	-63.734430154318
61000000	-63.6059164776155
61100000	-63.3232338634001
61200000	-63.5000078890942
61300000	-63.8380824821269
61400000	-63.6378376487034
61500000	-63.1189277642574
61600000	-63.0640093330986
61700000	-63.0451603852884
61800000	-62.6594795549558
61900000	-62.9510782376504
62000000	-62.7039180837881
62100000	-62.9365343950219
62200000	-63.1238094307238
62300000	-62.9718196167636
62400000	-63.204222472017
62500000	-62.5762946338704
62600000	-62.9165433784315
62700000	-62.8933095812467
62800000	-62.8527985302401
62900000	-63.4798033295085
63000000	-63.5398014519492
63100000	-63.3429422491332
63200000	-63.2149480408997
63300000	-63.3217266742937
63400000	-63.4428528305375
63500000	-63.2886423395944
63600000	-63.379693147191
63700000	-63.603996785075
63800000	-63.9368888391035
63900000	-63.984764101312
64000000	-64.0971127478116
64100000	-63.8718976478788
64200000	-63.525927523187
64300000	-63.5531218151893
64400000	-63.3407298327979
64500000	-63.0625485241942
64600000	-63.3301968037128
64700000	-63.5311103140014
64800000	-63.5398522175688
64900000	-63.2366733379169
65000000	-63.4918403462737
65100000	-63.3967063228896
65200000	-62.6320128713062
65300000	-63.5581410747985
65400000	-62.8603449866271
65500000	-63.134116290364
65600000	-63.0130680757462
65700000	-62.830131876047
65800000	-63.4028125088579
65900000	-63.2953465940299
66000000	-63.1453002909676
66100000	-62.6248377934939
66200000	-62.5543733130417
66300000	-49.6980774667631
66400000	-49.6671396886398
66500000	-49.6551839399669
66600000	-49.626618381891
66700000	-49.6412830435779
66800000	-49.6394142211769
66900000	-49.6371356412405
67000000	-49.6077960366462
67100000	-49.6120682474106
67200000	-49.6362644113278
67300000	-49.6175904129071
67400000	-61.736086051838
67500000	-62.0254632016281
67600000	-61.9402373815331
67700000	-62.4371415469075
67800000	-61.9685859448953
67900000	-62.018363987342
68000000	-61.9527915456729
68100000	-62.1098096089579
68200000	-62.5034428068107
68300000	-61.8462131413331
68400000	-62.0913534875849
68500000	-61.9113734191128
68600000	-61.7925979232137
68700000	-62.7384010552168
68800000	-62.3995462591887
68900000	-63.0424121700726
69000000	-62.5039446139569
69100000	-62.6480277470633
69200000	-63.0742582622379
69300000	-62.4575430596621
69400000	-63.2399496943786
69500000	-62.7409668378132
69600000	-63.2829011873754
69700000	-63.6641997537114
69800000	-63.4731503960754
69900000	-63.6476705203255
70000000	-63.4684129510213
70100000	-63.4512124833941
70200000	-63.1793826746933
70300000	-62.7676497329374
70400000	-63.2515966670763
70500000	-63.1605873987062
70600000	-63.625742551198
70700000	-63.300616048458
70800000	-63.2624121046751
70900000	-63.4069023844038
71000000	-63.417871935148
71100000	-62.9237288400725
71200000	-63.5448174102147
71300000	-63.2493052595922
71400000	-63.5237335918553
71500000	-63.4935650085842
71600000	-63.2901583439524
71700000	-63.518154818412
71800000	-63.9497123723178
71900000	-63.2576786346835
72000000	-63.2857340422004
72100000	-63.3707059001348
72200000	-63.8852992790735
72300000	-64.0905463077485
72400000	-63.8896168085353
72500000	-63.6057638254604
72600000	-63.5841797326961
72700000	-63.5958524521866
72800000	-63.3122847811848
72900000	-63.1361398837795
73000000	-63.3550580428403
73100000	-63.3223363613597
73200000	-62.9565538517373
73300000	-62.6322731031897
73400000	-62.6147675507601
73500000	-62.1870968788869
73600000	-62.5974458430212
73700000	-62.2540711907898
73800000	-62.4110685269946
73900000	-62.4684526303267
74000000	-62.3309041843224
74100000	-62.8383983761886
74200000	-62.0998917749641
74300000	-62.4755219368499
74400000	-62.4225536810888
74500000	-62.1824183203782
74600000	-63.2750833679729
74700000	-63.125912762698
74800000	-63.2040349476643
74900000	-62.8781795209701
75000000	-62.9786757705775
75100000	-63.2231714428704
75200000	-62.8494780759992
75300000	-63.2875064969017
75400000	-63.2079862654195
75500000	-63.6596451471545
75600000	-63.5647411379738
75700000	-63.4148449370252
75800000	-63.4218018570997
75900000	-63.104915448329
76000000	-63.1105605977116
76100000	-62.964179182977
76200000	-62.5456940867917
76300000	-62.8707103211221
76400000	-62.9563939203794
76500000	-63.0248968271789
76600000	-62.8189775473025
76700000	-63.1654277623902
76800000	-62.8337803078375
76900000	-62.7783346591605
77000000	-63.4085577764253
77100000	-63.4124974598673
77200000	-63.7369358412605
77300000	-63.6127077320435
77400000	-63.595835964654
77500000	-63.8702409582016
77600000	-63.71905577837
77700000	-63.4384109838076
77800000	-63.163593424404
77900000	-63.4757923557753
78000000	-63.5648100136299
78100000	-63.217455818813
78200000	-63.1008698405023
78300000	-63.0103319563007
78400000	-62.7848510151079
78500000	-62.6005961893316
78600000	-62.2292427719407
78700000	-62.256354623383
78800000	-62.5430256840144
78900000	-62.4602834320598
79000000	-62.491277006014
79100000	-61.9451928203482
79200000	-62.2134133216195
79300000	-62.2217160939964
79400000	-61.9223217280524
79500000	-62.5252130776619
79600000	-62.6247738877786
79700000	-62.8821956010714
79800000	-62.761951574271
79900000	-62.8492061435011
80000000	-63.1455446807114
80100000	-63.1975136037908
80200000	-63.530565780085
80300000	-63.5215239436612
80400000	-63.8093392753245
80500000	-64.0732874192755
80600000	-64.0329935100278
80700000	-64.0423588973211
80800000	-63.1861382630664
80900000	-63.3971639975777
81000000	-63.2571756546276
81100000	-63.0565856238804
81200000	-63.1155301661696
81300000	-63.0390529711306
81400000	-63.1746103211752
81500000	-63.0673088188361
81600000	-63.4093117410181
81700000	-63.0225685601817
81800000	-62.6641057933914
81900000	-63.796042365942
82000000	-63.6829567647595
82100000	-63.9225902903326
82200000	-63.4013435162929
82300000	-63.4352486640533
82400000	-64.2027134825114
82500000	-63.9937079131001
82600000	-63.7187333411054
82700000	-63.2999197325899
82800000	-63.6699302408934
82900000	-64.1284084946198
83000000	-63.6179304747625
83100000	-63.5288152561375
83200000	-63.2701817082081
83300000	-63.3133089655981
83400000	-63.0373179140182
83500000	-62.3273906727578
83600000	-62.3843728652538
83700000	-62.5325143749164
83800000	-62.476302158637
83900000	-62.5144167845753
84000000	-61.945938168999
84100000	-62.1008266781105
84200000	-62.2221207753108
84300000	-62.1088513275556
84400000	-62.5047807976584
84500000	-62.6810635710409
84600000	-63.0114441148889
84700000	-62.8330690164478
84800000	-63.0799629379088
84900000	-63.3786429129766
85000000	-63.538035252994
85100000	-63.8673929169665
85200000	-63.5320434083313
85300000	-63.6626526785384
85400000	-63.8091646682957
85500000	-63.6204648652297
85600000	-63.6831516645194
85700000	-62.7816608641164
85800000	-63.0629340877643
85900000	-62.855304256699
86000000	-62.8851848389702
86100000	-62.7917901581112
86200000	-62.4099368452097
86300000	-62.885731197516
86400000	-62.531039471027
86500000	-62.927065146803
86600000	-62.6447720336014
86700000	-62.2155847339362
86800000	-63.5042288401373
86900000	-63.3425069647931
87000000	-63.374597883722
87100000	-62.7373604918539
87200000	-62.8455770895728
87300000	-63.77283118696
87400000	-63.3355927439776
87500000	-63.0977973409906
87600000	-62.6343225243707
87700000	-62.9892199819378
87800000	-63.2073682660674
87900000	-62.7894974583981
88000000	-62.760286757326
88100000	-62.5920854399555
88200000	-62.7904421922127
88300000	-62.4130094655153
88400000	-61.9858246012736
88500000	-62.1796097996348
88600000	-62.2677582453364
88700000	-62.2948396806752
88800000	-62.383873595763
88900000	-62.2978115256965
89000000	-62.2399409003374
89100000	-62.4541188117711
89200000	-62.550139960931
89300000	-62.8014251320729
89400000	-63.1206498692168
89500000	-63.3038886490227
89600000	-63.1681848515804
89700000	-63.7268181239637
89800000	-64.0236854061784
89900000	-63.933281859493
90000000	-64.3352926005991
90100000	-63.5216208512755
90200000	-63.4787271662973
90300000	-63.3471319347195
90400000	-63.1211879225528
90500000	-63.0944191095205
90600000	-62.5840333213477
90700000	-62.7968233288896
90800000	-62.6408044105203
90900000	-62.7138507303744
91000000	-62.4798775189859
91100000	-62.0403781069581
91200000	-63.0454257900312
91300000	-62.6032761577206
91400000	-62.8669714750875
91500000	-62.8518062970955
91600000	-62.8000540468282
91700000	-63.7521438046873
91800000	-63.7009501822782
91900000	-63.4258309122476
92000000	-63.2185893499045
92100000	-63.687517842262
92200000	-64.0533307703135
92300000	-63.3374929622344
92400000	-63.563743821667
92500000	-63.0933857681048
92600000	-62.9657946438782
92700000	-62.8119034767914
92800000	-62.5668247591106
92900000	-62.6454844297513
93000000	-62.8724199980556
93100000	-62.4374269406173
93200000	-62.2036894448164
93300000	-62.2983231178432
93400000	-62.4814156276459
93500000	-62.5693128798805
93600000	-62.7482383650207
93700000	-63.043073380128
93800000	-62.8193291906541
93900000	-62.9049037389548
94000000	-62.5170432427264
94100000	-62.5094203792157
94200000	-62.6603209147672
94300000	-62.450835330237
94400000	-62.6095940820575
94500000	-62.4922279201891
94600000	-62.6034041045284
94700000	-62.602677236294
94800000	-62.6376447564257
94900000	-62.9538231643189
95000000	-61.9513529600315
95100000	-62.3339150355812
95200000	-61.9467306099203
95300000	-62.3337498195116
95400000	-62.364092193118
95500000	-62.016162963177
95600000	-62.4936849773414
95700000	-62.4917260199532
95800000	-62.4709039909193
95900000	-62.4321179675495
96000000	-62.5243475073844
96100000	-63.7813043784808
96200000	-63.4976543419014
96300000	-63.9325823328778
96400000	-63.5370155761766
96500000	-63.8981032274335
96600000	-63.9721107305524
96700000	-63.7331680204422
96800000	-63.7603282203855
96900000	-64.001553560135
97000000	-63.7825007876635
97100000	-63.4887140853525
97200000	-63.3752733212588
97300000	-63.3309386581794
97400000	-63.4806425123929
97500000	-62.9864594871914
97600000	-62.846372382796
97700000	-62.976958175699
97800000	-62.7866291626175
97900000	-62.7766931534873
98000000	-62.6015094348278
98100000	-62.6619318406212
98200000	-62.7429824701894
98300000	-62.825349947039
98400000	-62.9272831018606
98500000	-63.1318999911684
98600000	-63.4145185800869
98700000	-63.2373477867096
98800000	-63.4359050661757
98900000	-62.7213404816208
99000000	-62.8044900213977
99100000	-62.5951639091293
99200000	-62.7230589368397
99300000	-62.6600045527495
99400000	-62.5290006922878
99500000	-62.6764420352241
99600000	-62.4225554560208
99700000	-62.4897024925038
99800000	-62.8141318683158
99900000	-62.4777855486284
100000000	-63.4021130326752
100100000	-63.3020627105185
100200000	-63.39210480402
100300000	-63.4516424287321
100400000	-63.7889383960432
100500000	-63.7068300439459
100600000	-63.4813727251397
100700000	-63.5030269722995
100800000	-63.5907084634301
100900000	-63.5158124447709
101000000	-63.4540518335127
101100000	-63.422557103681
101200000	-63.3822886342757
101300000	-63.8762430332318
101400000	-62.94857200676
101500000	-62.3944621322683
101600000	-62.7599466907557
101700000	-62.5198975723369
101800000	-62.7608734213503
101900000	-62.592594442326
102000000	-62.4995991520031
102100000	-62.7466933961528
102200000	-62.6272385103562
102300000	-62.5405119693326
102400000	-62.5094515562634
102500000	-63.0073340825082
102600000	-62.9198918108791
102700000	-62.9101836528834
102800000	-63.0308060717512
102900000	-62.9986741062537
103000000	-63.3494428642759
103100000	-63.3953672690352
103200000	-63.369450454031
103300000	-63.4525208697033
103400000	-63.6024802761066
103500000	-63.3837165506209
103600000	-63.3774341216153
103700000	-63.9495401794397
103800000	-63.6448436999701
103900000	-63.9030299870016
104000000	-63.9348471061793
104100000	-63.1604464494989
104200000	-63.3551030384932
104300000	-63.5318667976804
104400000	-63.3488620358974
104500000	-62.9218612243964
104600000	-62.9459774546688
104700000	-62.7626332955442
104800000	-62.60832015902
104900000	-62.4296700898255
105000000	-62.4166555093983
105100000	-62.4502835116018
105200000	-63.2107810100772
105300000	-62.4866061188163
105400000	-62.1679213482937
105500000	-62.4943326948152
105600000	-62.4699368962753
105700000	-62.8447864950596
105800000	-62.9579135271891
105900000	-63.1045151418154
106000000	-63.377198953521
106100000	-63.2567355429067
106200000	-62.7252994110247
106300000	-62.6477302851445
106400000	-63.2821503470817
106500000	-63.1417008220119
106600000	-63.1627878533832
106700000	-63.5715945932668
106800000	-63.4288707870527
106900000	-63.8286946927375
107000000	-63.956642127955
107100000	-63.8560811264074
107200000	-63.9326444800146
107300000	-64.3855367758343
107400000	-64.1350536998245
107500000	-63.7764426383944
107600000	-64.0276085548917
107700000	-63.7803216956228
107800000	-63.6904406768235
107900000	-63.4746468019572
108000000	-62.5652531875097
108100000	-62.4807889555502
108200000	-62.5421727509156
108300000	-62.4054841516175
108400000	-62.0908507653189
108500000	-62.1617177871625
108600000	-62.1045397505563
108700000	-61.9140951077264
108800000	-61.8277121844249
108900000	-61.9474611654733
109000000	-62.0290141484346
109100000	-62.7766966521555
109200000	-62.71962748205
109300000	-62.9287319911326
109400000	-63.2630675323704
109500000	-63.0475103791427
109600000	-63.435484094023
109700000	-63.8547577584547
109800000	-64.4958534550496
109900000	-64.4162723090095
110000000	-64.2575318496464
110100000	-63.6167285366719
110200000	-63.5757471246469
110300000	-63.4674308850359
110400000	-63.1149185840899
110500000	-63.1422511996072
110600000	-63.2854504898109
110700000	-62.7782495100037
110800000	-62.2545084915715
110900000	-62.2161798735625
111000000	-62.1812252916604
111100000	-62.3733239409314
111200000	-62.4984305921566
111300000	-62.2927191821171
111400000	-62.0126665754406
111500000	-62.0792606994062
111600000	-61.7719864408237
111700000	-61.941495117634
111800000	-62.0422862114556
111900000	-61.8461136675628
112000000	-61.6840750219416
112100000	-61.5547946285235
112200000	-61.3910874400396
112300000	-61.7328524683134
112400000	-61.855267925732
112500000	-62.1752050999905
112600000	-62.0744190740629
112700000	-62.3796017086666
112800000	-62.6994639185775
112900000	-62.4655124692836
113000000	-63.3437668150731
113100000	-63.7698705309942
113200000	-64.2985900778687
113300000	-64.4988345910507
113400000	-63.5737468019822
113500000	-63.4162450187743
113600000	-63.3172244435386
113700000	-63.2232634005335
113800000	-62.5470408404119
113900000	-62.5979307747747
114000000	-62.6563968881272
114100000	-61.9167953081505
114200000	-61.2809431112041
114300000	-61.2482493440937
114400000	-61.2001074963367
114500000	-61.3707967826024
114600000	-61.1233024686816
114700000	-60.9084001572475
114800000	-61.0740255577468
114900000	-61.4292045891857
115000000	-61.3136100531986
115100000	-61.3815563935697
115200000	-62.0508062788765
115300000	-62.3022798686426
115400000	-62.4650116517425
115500000	-62.2670998611607
115600000	-62.6636717458793
115700000	-63.4313725573839
115800000	-63.6895814301177
115900000	-63.5598516135257
116000000	-63.101820308587
116100000	-63.2418656954371
116200000	-63.634504136134
116300000	-63.035031338972
116400000	-63.4531164289198
116500000	-63.4829063922495
116600000	-63.5538447910424
116700000	-63.0848062185115
116800000	-62.4112582534823
116900000	-62.7335286099907
117000000	-62.8945597969561
117100000	-63.0006079991109
117200000	-62.7316253384243
117300000	-62.5127104691512
117400000	-62.5048010129826
117500000	-61.6548555142521
117600000	-61.2947067019571
117700000	-61.2677766138945
117800000	-61.5146003121702
117900000	-61.9059187636718
118000000	-61.4197401926851
118100000	-61.3885749317167
118200000	-61.6396927538609
118300000	-61.6336921744337
118400000	-61.9760847511443
118500000	-62.2881646568496
118600000	-63.4174824816995
118700000	-63.6524296038479
118800000	-64.1085392975533
118900000	-64.0848767051041
119000000	-64.1392222951063
119100000	-64.6693736302548
119200000	-64.6670152494152
119300000	-64.6894349077018
119400000	-65.061246049468
119500000	-64.136196297221
119600000	-63.7843207898142
119700000	-63.2061872778557
119800000	-63.3048969648615
119900000	-63.3039308173725
120000000	-63.0004418021499
120100000	-62.6041432819087
120200000	-62.0881339244845
120300000	-62.0593838491565
120400000	-62.0075196700962
120500000	-61.6697664069566
120600000	-61.9663061183499
120700000	-62.1196794230232
120800000	-62.1698747813372
120900000	-62.0955285176546
121000000	-62.0023012683291
121100000	-62.4323129464428
121200000	-62.660122992752
121300000	-63.6256784854928
121400000	-63.1368500027115
121500000	-63.3886476986392
121600000	-63.9454270935077
121700000	-63.3116941425262
121800000	-63.8063271913392
121900000	-64.2527939577241
122000000	-64.3619492008505
122100000	-63.4710298192943
122200000	-63.392486990738
122300000	-63.2589763195599
122400000	-62.8791004501399
122500000	-62.9564895497222
122600000	-62.7369276146915
122700000	-62.7866606841027
122800000	-63.4328564228768
122900000	-62.4037330103904
123000000	-61.9014207756094
123100000	-62.0076496339041
123200000	-62.4235165530633
123300000	-62.5535821978013
123400000	-62.5357371107739
123500000	-62.826440527576
123600000	-62.779182765576
123700000	-62.9610735067998
123800000	-62.4605990674713
123900000	-62.3884667944357
124000000	-63.3240967104748
124100000	-63.6883681957425
124200000	-63.437245780424
124300000	-63.8502192789252
124400000	-63.6362485684071
124500000	-64.042471862467
124600000	-63.5102953593755
124700000	-64.0527890304025
124800000	-63.9646953036559
124900000	-64.4645410347145
125000000	-64.0278666217802
125100000	-63.2858215936754
125200000	-63.4050164904237
125300000	-63.0734082934137
125400000	-62.7136299748615
125500000	-62.4847807901369
125600000	-62.5319524639055
125700000	-62.4632380826746
125800000	-62.2913498917075
125900000	-62.246968209505
126000000	-62.311031984739
126100000	-62.35886712275
126200000	-62.9341101322105
126300000	-62.7863407268696
126400000	-63.3605057420952
126500000	-63.4398449115427
126600000	-63.5039866001905
126700000	-63.3245664477929
126800000	-63.7718702509381
126900000	-64.0452267663047
127000000	-63.9207266322163
127100000	-64.0980485386212
127200000	-63.6818267887919
127300000	-63.2318785515143
127400000	-63.0392503733137
127500000	-63.0372824705169
127600000	-63.0587574139153
127700000	-63.4338726476189
127800000	-63.2204495539192
127900000	-63.0252346921884
128000000	-62.6672643847313
128100000	-62.6863022835906
128200000	-62.4788566467639
128300000	-62.9043224451149
128400000	-63.0894242620712
128500000	-62.9347570263531
128600000	-62.7392788067262
128700000	-62.3211945596559
128800000	-62.2274444098301
128900000	-62.7725509906091
129000000	-62.8700642771434
129100000	-63.2663239605306
129200000	-63.321024822811
129300000	-63.4929270481869
129400000	-63.5491414227303
129500000	-62.8338943780365
129600000	-63.602575961052
129700000	-63.9033557702272
129800000	-64.3222570936861
129900000	-64.1850183760144
130000000	-63.3582377693905
130100000	-62.9368720454855
130200000	-62.2646710134119
130300000	-61.9071105450071
130400000	-61.6299342581508
130500000	-61.7661049335477
130600000	-62.2138538532822
130700000	-61.4729673268719
130800000	-61.1584597664147
130900000	-61.2900052760319
131000000	-61.1915853949815
131100000	-61.6846595729734
131200000	-61.963159904648
131300000	-62.6309227907489
131400000	-62.8592188521056
131500000	-63.3016983848612
131600000	-63.1192062503807
131700000	-63.2526208852451
131800000	-64.0836824592693
131900000	-64.5030012877042
132000000	-64.6438908490224
132100000	-65.1361346850171
132200000	-64.3268009147986
132300000	-64.0530038462742
132400000	-63.3818718081745
132500000	-63.6406076207725
132600000	-63.6434258867846
132700000	-63.5642057728549
132800000	-63.2055477044735
132900000	-62.559472313842
133000000	-62.4739281629638
133100000	-62.2419008275957
133200000	-61.9936725407642
133300000	-62.2722689575225
133400000	-62.543206507167
133500000	-62.7866806837522
133600000	-62.591269853999
133700000	-62.5837210754929
133800000	-62.8897379467488
133900000	-62.8654933164098
134000000	-63.9378747229721
134100000	-63.6900814852968
134200000	-64.1413146984085
134300000	-64.3964370138505
134400000	-64.0420470059272
134500000	-64.2321150288454
134600000	-64.5006142758177
134700000	-64.3363086896038
134800000	-63.8099607451059
134900000	-63.8076861101283
135000000	-64.1193814782226
135100000	-63.2572263075159
135200000	-63.1624428151498
135300000	-63.0636534170574
135400000	-62.9208664634919
135500000	-63.3007668382977
135600000	-62.7405528192599
135700000	-62.655652445025
135800000	-62.5883583390858
135900000	-62.8809521307523
136000000	-62.8842101133905
136100000	-63.0507279150783
136200000	-63.7870043475433
136300000	-64.2491849299691
136400000	-64.2430188325532
136500000	-64.4967637927621
136600000	-64.2508505311865
136700000	-64.5733725807669
136800000	-64.2456731737297
136900000	-64.6646605259293
137000000	-64.5598694616542
137100000	-64.2563024677749
137200000	-63.9614693253811
137300000	-62.7026549940891
137400000	-62.5774904495481
137500000	-62.4609604816006
137600000	-62.359266792494
137700000	-62.2806141721916
137800000	-62.4949543446584
137900000	-62.5518895805466
138000000	-62.2910164367011
138100000	-62.3688504358894
138200000	-62.5973423018651
138300000	-62.5741989922313
138400000	-63.6534790133027
138500000	-63.7868286918455
138600000	-64.0787774522683
138700000	-64.2229470580317
138800000	-64.0420040692678
138900000	-63.7200114946192
139000000	-63.6708133532765
139100000	-63.9320366400636
139200000	-63.742596715838
139300000	-63.7552070768875
139400000	-64.1006472818438
139500000	-63.2342425593509
139600000	-62.8126344393057
139700000	-62.6597357683166
139800000	-62.5509783894622
139900000	-62.8191554331293
140000000	-63.0313522819578
140100000	-63.169222467966
140200000	-62.8332034094157
140300000	-63.1081094247901
140400000	-62.4816892464257
140500000	-62.5399195709085
140600000	-63.367518955525
140700000	-63.8268698262795
140800000	-63.8889177499452
140900000	-64.1098993464286
141000000	-64.0089795484955
141100000	-63.7423652970698
141200000	-63.3444108442971
141300000	-63.8371280512226
141400000	-63.8513917763685
141500000	-64.3557452407851
141600000	-64.3372353638434
141700000	-63.3939177566421
141800000	-63.1962711927486
141900000	-62.5306451636103
142000000	-62.3964212832726
142100000	-62.4278881641206
142200000	-62.6561110430183
142300000	-63.0343027402365
142400000	-62.7160759640649
142500000	-62.6524799066292
142600000	-62.8292890504153
142700000	-62.3117058361949
142800000	-63.1478200956734
142900000	-63.4963922767244
143000000	-64.4009233984413
143100000	-64.4125410963972
143200000	-64.6588265756903
143300000	-64.5596734704922
143400000	-63.9113356261711
143500000	-63.5779515190572
143600000	-63.6385127129657
143700000	-63.4861406614116
143800000	-64.1782921781216
143900000	-63.051511175194
144000000	-62.5431228530549
144100000	-62.2805150863239
144200000	-62.2641693142735
144300000	-62.2905093898028
144400000	-62.3467772359654
144500000	-62.9400391011271
144600000	-62.9629221113051
144700000	-62.8688074226901
144800000	-62.9824941800787
144900000	-62.9361428847903
145000000	-63.7336376138193
145100000	-63.6219387645014
145200000	-63.8636125783529
145300000	-64.2052695483015
145400000	-63.8887258503337
145500000	-63.4812610884063
145600000	-62.5384022674157
145700000	-63.1070061889828
145800000	-62.9052315172899
145900000	-62.6849379676341
146000000	-62.7464821606207
146100000	-62.7604887063704
146200000	-62.9801788070851
146300000	-62.691012699771
146400000	-62.490548417681
146500000	-62.6039231027129
146600000	-62.7993152528841
146700000	-63.7654951568788
146800000	-63.4126482658305
146900000	-63.7475267850375
147000000	-63.9614386468236
147100000	-63.707812777227
147200000	-63.4609137681884
147300000	-63.4776951147221
147400000	-63.8231223292277
147500000	-63.6060003039914
147600000	-63.8256501789106
147700000	-64.0196337934123
147800000	-63.5517447073647
147900000	-63.6902839350508
148000000	-63.4265819960643
148100000	-63.1164064393489
148200000	-63.3802116727262
148300000	-63.440731043537
148400000	-63.7221393664761
148500000	-63.3750884690131
148600000	-63.7872798299778
148700000	-63.1548249961208
148800000	-63.2359171871217
148900000	-63.3453657052437
149000000	-63.5703917756646
149100000	-63.5753392048687
149200000	-64.0267084188862
149300000	-63.8148156982837
149400000	-63.8197694625221
149500000	-62.9981301009757
149600000	-63.3626502409116
149700000	-63.0621206994779
149800000	-63.4624037831845
149900000	-63.3304891143851
150000000	-63.1736800919467
150100000	-62.9668028236894
150200000	-62.5546130979062
150300000	-62.4692932819272
150400000	-62.6747449643011
150500000	-62.7071871875513
150600000	-63.34027177607
150700000	-63.3150461350469
150800000	-63.6914368010165
150900000	-63.2927705557643
151000000	-62.8774595286181
151100000	-63.1419505221753
151200000	-63.1792212775412
151300000	-63.5095551763128
151400000	-63.545950549752
151500000	-63.5489137699564
151600000	-63.5025986855515
151700000	-62.7912281836957
151800000	-62.4055164539492
151900000	-62.3415265550275
152000000	-62.4419750967923
152100000	-63.0958853791641
152200000	-62.9274476450855
152300000	-63.0924412341716
152400000	-62.4166652463803
152500000	-62.5442983048811
152600000	-62.2449699951328
152700000	-62.4343401988637
152800000	-63.0339206524524
152900000	-63.0146730200925
153000000	-62.9202940431501
153100000	-63.4061920382141
153200000	-62.8801647780699
153300000	-62.6694050746502
153400000	-62.1121026757186
153500000	-62.9986112659454
153600000	-62.9615798426301
153700000	-62.9828530252912
153800000	-62.9032999893509
153900000	-62.8746061997026
154000000	-63.2391348542089
154100000	-62.8235588581883
154200000	-62.6722290945565
154300000	-62.9010668234366
154400000	-63.5900792869039
154500000	-64.0208676643468
154600000	-63.6550362675727
154700000	-63.7300798674106
154800000	-63.9165220370518
154900000	-63.3463210590295
155000000	-63.4411264912895
155100000	-63.4715732596137
155200000	-63.9146630549731
155300000	-63.4545561438611
155400000	-63.7691409617128
155500000	-63.6483107984485
155600000	-63.5351362061503
155700000	-63.6065571734062
155800000	-63.4380404746572
155900000	-63.023156239089
156000000	-63.7889367696547
156100000	-63.7030275962587
156200000	-63.7948898131954
156300000	-63.1877928629685
156400000	-63.6542705695184
156500000	-63.0032568818269
156600000	-62.9643887304153
156700000	-62.997130330065
156800000	-63.1988581239169
156900000	-63.1783064674981
157000000	-63.8072826565211
157100000	-63.2446790500374
157200000	-62.9261860718817
157300000	-62.7045874412277
157400000	-63.1706214137934
157500000	-63.0471921268931
157600000	-63.46587128503
157700000	-63.6309842200493
157800000	-63.7431981530943
157900000	-63.639025746574
158000000	-63.3472503540674
158100000	-63.2930681392967
158200000	-63.4872081802104
158300000	-63.6368695471289
158400000	-63.7902781807939
158500000	-64.1317689935242
158600000	-64.1426976466894
158700000	-63.1836029866898
158800000	-62.28288065891
158900000	-62.1352495026651
159000000	-61.8937545021797
159100000	-61.8119954321854
159200000	-61.6949445348134
159300000	-61.8782914562125
159400000	-61.9316095423889
159500000	-61.4699589097189
159600000	-61.2505790273464
159700000	-61.2571151605477
159800000	-61.6957949415105
159900000	-62.4573419457506
160000000	-62.9154486656072
160100000	-63.4018012522888
160200000	-63.3666651375598
160300000	-63.7046010217457
160400000	-63.2529753071921
160500000	-63.0436361660553
160600000	-63.3332939559571
160700000	-63.3008443126666
160800000	-63.2389613022174
160900000	-63.6930795921163
161000000	-63.2097058714201
161100000	-62.8760024175823
161200000	-62.4822116814099
161300000	-63.0150536906839
161400000	-62.7370953528521
161500000	-63.2308286309014
161600000	-63.7051588658155
161700000	-64.2962751317318
161800000	-64.4119812527058
161900000	-63.9702477331481
162000000	-63.8523252474191
162100000	-63.8009668462082
162200000	-63.3800458131624
162300000	-63.3983709654208
162400000	-63.4265559553003
162500000	-63.1041437294442
162600000	-62.8297652094443
162700000	-62.4956902810626
162800000	-62.1225539352652
162900000	-62.2478746945407
163000000	-62.4419249437454
163100000	-62.4934245842278
163200000	-62.4608977961295
163300000	-63.2157054101397
163400000	-63.1011143705016
163500000	-63.0867960322521
163600000	-63.3041590438279
163700000	-62.8256064563115
163800000	-63.3139940934912
163900000	-63.6951258962958
164000000	-63.2907059249466
164100000	-63.0351633554515
164200000	-63.110827904499
164300000	-63.1967356961696
164400000	-62.3877063407541
164500000	-62.235492166745
164600000	-62.0511039047937
164700000	-62.1644457298318
164800000	-62.5023140397353
164900000	-62.1345010966757
165000000	-62.1934455626439
165100000	-62.1507435922632
165200000	-62.6932657897666
165300000	-62.5115281728513
165400000	-62.7493478849808
165500000	-63.2532369679021
165600000	-63.970955325475
165700000	-63.7620424147929
165800000	-64.0786729553236
165900000	-64.0993538345183
166000000	-64.1417986695005
166100000	-63.5396868982018
166200000	-63.8881834656806
166300000	-63.1901253571205
166400000	-63.1543717838213
166500000	-63.1886636762328
166600000	-63.2989239918791
166700000	-62.9960527339695
166800000	-63.2290943819869
166900000	-63.1926680763622
167000000	-63.499075414107
167100000	-63.0622459911372
167200000	-63.5612049649562
167300000	-63.4963126655127
167400000	-64.0272440073287
167500000	-63.5445268174149
167600000	-63.5202169912949
167700000	-63.2069068909382
167800000	-62.7348118630296
167900000	-62.484950462587
168000000	-62.5165607881646
168100000	-62.2955365101715
168200000	-62.9279670236729
168300000	-62.8242820274522
168400000	-63.0222776545139
168500000	-62.7959761389995
168600000	-63.22013109011
168700000	-62.845231494447
168800000	-62.980072192681
168900000	-63.4055590576969
169000000	-63.7924108193339
169100000	-63.625964002923
169200000	-63.7638721686693
169300000	-63.1073381953755
169400000	-62.6857400894548
169500000	-62.2795611166519
169600000	-62.4177053017195
169700000	-62.6108267495344
169800000	-62.9711927846757
169900000	-63.1808976164252
170000000	-62.9641383344879
170100000	-62.8592933196157
170200000	-62.5680286252119
170300000	-62.6466693361193
170400000	-63.1842679402899
170500000	-63.1711171309124
170600000	-63.5746188326164
170700000	-63.8565997234461
170800000	-63.554345550069
170900000	-63.3558332894154
171000000	-62.731795361077
171100000	-62.9394762912568
171200000	-62.7769080343297
171300000	-62.9166648276286
171400000	-63.012336911976
171500000	-63.0883841053082
171600000	-63.624385489889
171700000	-63.1449832066283
171800000	-63.1801780137854
171900000	-62.7821166606701
172000000	-62.7182750081513
172100000	-63.4174526309431
172200000	-63.8111785682678
172300000	-63.8040524726072
172400000	-64.0674403900217
172500000	-64.0079993146475
172600000	-63.7407126322776
172700000	-63.3910572749459
172800000	-63.6532552192378
172900000	-63.5085848016425
173000000	-63.7158151434025
173100000	-63.8720529023775
173200000	-63.694824207106
173300000	-63.6392066495631
173400000	-63.2018686593929
173500000	-63.3013774250983
173600000	-62.9189809784948
173700000	-63.1285261861325
173800000	-63.1012497680437
173900000	-63.0199191196705
174000000	-62.8576455896626
174100000	-63.3063082933746
174200000	-63.388349837965
174300000	-63.4083054389875
174400000	-62.6640138517189
174500000	-63.2362177341064
174600000	-62.6549565774381
174700000	-62.848227315891
174800000	-62.9578967292749
174900000	-63.277115421227
175000000	-63.3630469309297
175100000	-63.6444099508158
175200000	-63.531113889744
175300000	-62.9521203179226
175400000	-62.501747700109
175500000	-63.0867636095255
175600000	-62.7724796070689
175700000	-62.8724066881958
175800000	-62.9840743186312
175900000	-63.048216744249
176000000	-62.8535822948614
176100000	-62.6009327716351
176200000	-62.5069408165257
176300000	-62.5620545853457
176400000	-62.8471491948341
176500000	-63.560556507791
176600000	-63.8730516064322
176700000	-64.2029931895442
176800000	-64.1406956638944
176900000	-64.2967070126898
177000000	-63.7163883931395
177100000	-63.4604951373043
177200000	-63.351744367918
177300000	-63.2547167788294
177400000	-63.004900750637
177500000	-63.5238902318598
177600000	-63.1722088354026
177700000	-63.0485033209525
177800000	-62.6212660432799
177900000	-63.1186765168813
178000000	-62.9099897364744
178100000	-63.2973300770488
178200000	-63.5798619651327
178300000	-64.2071159162969
178400000	-64.1552596104852
178500000	-64.5366270408169
178600000	-64.1101686601063
178700000	-63.5015310917721
178800000	-62.8912697562205
178900000	-63.3825764172309
179000000	-63.3045468952769
179100000	-63.0631408599549
179200000	-63.1946734228436
179300000	-63.4573433460025
179400000	-63.2913515235584
179500000	-63.4184308964599
179600000	-63.4589200470187
179700000	-63.4780334989643
179800000	-63.5195036829494
179900000	-63.9746829159995
180000000	-63.7689221208327
180100000	-63.4213843464229
180200000	-63.4902670683206
180300000	-63.3766902715714
180400000	-62.8217200013205
180500000	-62.9177306747122
180600000	-62.768868845145
180700000	-62.7731671904012
180800000	-62.4984662289936
180900000	-63.2816175826587
181000000	-63.2811424742713
181100000	-63.678170341308
181200000	-63.482742263826
181300000	-63.9551219125959
181400000	-63.4690116244859
181500000	-63.6038443861876
181600000	-63.1867428703449
181700000	-63.3055922485092
181800000	-63.0159717655846
181900000	-63.4031197875272
182000000	-63.0645334381486
182100000	-62.8752541950258
182200000	-62.2980140064716
182300000	-62.7581190188676
182400000	-61.997287423828
182500000	-62.262404597867
182600000	-62.620062498507
182700000	-62.9295870488342
182800000	-62.9183267832433
182900000	-63.2277884435254
183000000	-63.2596221811352
183100000	-62.9473124881678
183200000	-62.6189564418547
183300000	-63.0627639482446
183400000	-62.8574475402557
183500000	-63.3183112470981
183600000	-63.3181788575925
183700000	-63.3323066752543
183800000	-63.2513885776606
183900000	-62.7749375658914
184000000	-62.7688583630169
184100000	-62.8476997301837
184200000	-62.8392437975449
184300000	-63.5688612639768
184400000	-63.5921404075431
184500000	-63.3369549977593
184600000	-63.617302301167
184700000	-63.7694420728955
184800000	-63.2940126396239
184900000	-63.0027446879271
185000000	-63.1869114272847
185100000	-63.157518369179
185200000	-62.7556973123141
185300000	-63.3509026208831
185400000	-63.0840725594195
185500000	-63.0515929687947
185600000	-62.7134535405779
185700000	-62.9169527329929
185800000	-62.9107106854749
185900000	-63.1634516077179
186000000	-63.2228549129148
186100000	-63.1616274123952
186200000	-62.8154402258612
186300000	-63.4209363025853
186400000	-63.0800174979428
186500000	-63.0852130832689
186600000	-62.4046438023652
186700000	-63.0511501566326
186800000	-62.5388179090867
186900000	-62.430554937308
187000000	-62.3169758882462
187100000	-62.6459939885497
187200000	-62.8564442940799
187300000	-63.1079959647342
187400000	-62.8700878992351
187500000	-62.7704809309786
187600000	-62.5684294216568
187700000	-63.2486094624686
187800000	-62.8400225269841
187900000	-63.072435368408
188000000	-63.0785102331375
188100000	-63.4212592379354
188200000	-63.3011421857636
188300000	-63.3876416524611
188400000	-63.514285409984
188500000	-63.4187943889237
188600000	-63.2887699831733
188700000	-63.553785276472
188800000	-63.2079494143869
188900000	-63.1663342303074
189000000	-63.1050598257147
189100000	-63.159719090025
189200000	-62.6440195394426
189300000	-62.4834694159555
189400000	-62.4520934051822
189500000	-62.1042777327613
189600000	-62.1240578755424
189700000	-62.1549811105832
189800000	-62.3263480815152
189900000	-62.4152811815688
190000000	-62.2897845625645
190100000	-62.5259969076794
190200000	-62.5127996906433
190300000	-62.6010560122143
190400000	-62.381317981496
190500000	-62.0819947130597
190600000	-62.3012976367946
190700000	-62.5244034450909
190800000	-62.7589383632055
190900000	-62.8050215915445
191000000	-62.9875932338195
191100000	-63.4863160969226
191200000	-63.1459365447264
191300000	-63.172050591629
191400000	-62.9730023122056
191500000	-63.1836880006855
191600000	-63.5487824009687
191700000	-63.6594287648793
191800000	-63.1662137566528
191900000	-63.0985620129576
192000000	-62.9921080775523
192100000	-62.7976825474409
192200000	-62.6943421680232
192300000	-62.9267099736539
192400000	-62.9717130869734
192500000	-63.0204220872027
192600000	-63.3512231998785
192700000	-63.2663332640449
192800000	-63.1431640972458
192900000	-63.1767124893786
193000000	-63.371480514835
193100000	-63.0419072469353
193200000	-63.177293002527
193300000	-62.9364748403142
193400000	-62.9966129478101
193500000	-62.535604585851
193600000	-63.177142070166
193700000	-63.0192839340155
193800000	-63.2972149243446
193900000	-62.9067078197341
194000000	-63.3955967786229
194100000	-62.9499309096754
194200000	-63.0100723519067
194300000	-62.694282202822
194400000	-63.0447258976858
194500000	-62.7937143583824
194600000	-63.0362680854415
194700000	-62.6765256267251
194800000	-62.4624595551936
194900000	-61.7744503486819
195000000	-62.1624121506442
195100000	-61.4837339121151
195200000	-61.8147705493311
195300000	-62.0430879765761
195400000	-62.2046421705274
195500000	-62.1966155412981
195600000	-62.4982402298547
195700000	-62.5712769214527
195800000	-62.3568657175578
195900000	-62.0824915603032
196000000	-62.6594771755789
196100000	-62.2770634008832
196200000	-62.6887388146165
196300000	-62.7359424161937
196400000	-62.7576355949521
196500000	-62.8515501323341
196600000	-62.7318403204301
196700000	-62.7071110706633
196800000	-62.6930871584791
196900000	-62.7956393102849
197000000	-63.3576398823346
197100000	-63.0595600769135
197200000	-62.8514568792403
197300000	-63.2703925449828
197400000	-63.310848343034
197500000	-63.1025575432974
197600000	-62.7754928393665
197700000	-62.9125380780736
197800000	-62.6827089378463
197900000	-62.578349203499
198000000	-62.618023901816
198100000	-62.8590222009259
198200000	-62.8396022657874
198300000	-63.2133379010655
198400000	-62.9844399316821
198500000	-63.1529130968595
198600000	-62.8882389929066
198700000	-63.228972672504
198800000	-62.462913427666
198900000	-62.5687163093068
199000000	-62.6905840224983
199100000	-62.9611333776358
199200000	-62.5553567719598
199300000	-62.6280999753456
199400000	-62.5314581269955
199500000	-62.7210489268609
199600000	-62.5462880093751
199700000	-62.7026656453304
199800000	-62.090519274912
199900000	-62.8088565818798
[truncated: 2,096 more rows]
