# Supplementary material for: Highly efficient photonic radar by incorporating MDM-WDM and machine learning classifiers under adverse weather conditions
Source: PLoS One. 2024 Apr 1;19(4):e0300653. doi: 10.1371/journal.pone.0300653 (PMC10984395; doi:10.1371/journal.pone.0300653)
Supplement: S1 File — (ZIP) [file pone.0300653.s001.zip › Visibility_Dataset_optical/Clear Weather Conditions/Target 2.txt]

0	-62.5139821971443
100000	-61.5529394047978
200000	-61.1333954658515
300000	-60.2912088637215
400000	-60.1063383831687
500000	-59.7623732298702
600000	-59.6204035200304
700000	-59.8963761770641
800000	-59.6277274051641
900000	-59.8377149860598
1000000	-59.714068745297
1100000	-59.386057116896
1200000	-59.7580361956691
1300000	-59.5365930456555
1400000	-59.7524334056013
1500000	-59.7384372174739
1600000	-59.4078828868383
1700000	-59.9193472650121
1800000	-59.7269250506458
1900000	-59.8431192976273
2000000	-59.8982002386806
2100000	-59.4708309256605
2200000	-59.8881759220575
2300000	-59.8442136927609
2400000	-59.7281048614149
2500000	-59.922229004883
2600000	-59.5038327167645
2700000	-59.7856349227607
2800000	-59.8397580226783
2900000	-59.5629850634823
3000000	-59.668452196087
3100000	-59.357347252301
3200000	-59.5697184364761
3300000	-59.7811085215594
3400000	-59.4294022722386
3500000	-59.5643254729908
3600000	-59.391377272234
3700000	-59.3857055454481
3800000	-59.7570166144598
3900000	-59.3787310072047
4000000	-59.4369396921042
4100000	-59.510088204772
4200000	-59.5200910950813
4300000	-59.8489763089627
4400000	-59.6152112432443
4500000	-59.5406199748476
4600000	-59.7604755192644
4700000	-59.5608449731726
4800000	-59.9606487642178
4900000	-59.7591174317805
5000000	-59.5222558889035
5100000	-59.9465568836702
5200000	-59.6949341298224
5300000	-59.8903649992345
5400000	-59.876800906033
5500000	-59.3227617053474
5600000	-59.8341703632206
5700000	-59.5874123535104
5800000	-59.669304550611
5900000	-59.817752713087
6000000	-59.2155759082558
6100000	-59.888294003533
6200000	-59.6730351985738
6300000	-59.7069852777869
6400000	-59.9162678950208
6500000	-59.2390451572908
6600000	-59.9725857295686
6700000	-59.9102869486155
6800000	-59.7808254093294
6900000	-60.1324612934773
7000000	-59.430721013542
7100000	-60.1344169700882
7200000	-60.1184818376724
7300000	-59.9690453343085
7400000	-60.0813466813135
7500000	-59.5711022123902
7600000	-60.1615273903501
7700000	-60.2310830425471
7800000	-60.0228038112372
7900000	-59.9559007091958
8000000	-59.6504278094722
8100000	-59.9937604170451
8200000	-60.0974332600991
8300000	-59.9351657825471
8400000	-59.6255102102479
8500000	-59.6262584063579
8600000	-59.8928276854711
8700000	-59.9682334785363
8800000	-59.9140854268067
8900000	-59.3798340441756
9000000	-59.8505844102173
9100000	-59.9214306199373
9200000	-60.0861423441817
9300000	-60.1259341353051
9400000	-59.4679131614621
9500000	-60.100129675309
9600000	-60.1566481467048
9700000	-60.1895170643778
9800000	-60.2353638437035
9900000	-59.46965421618
10000000	-60.3399891805851
10100000	-60.1442670392255
10200000	-60.0857922057954
10300000	-60.1588198646279
10400000	-59.4171545707614
10500000	-60.1385507593121
10600000	-60.04565865691
10700000	-59.9533100127054
10800000	-59.8914446497224
10900000	-59.4056685882947
11000000	-60.1027421165313
11100000	-59.9929769470922
11200000	-59.9103177467904
11300000	-59.8693727959826
11400000	-59.5763202943661
11500000	-60.1191445022187
11600000	-60.1225695989259
11700000	-60.1038567165776
11800000	-59.9825921120253
11900000	-59.9698251551094
12000000	-60.4111598019974
12100000	-60.3670595646683
12200000	-60.2333276260171
12300000	-60.0460395411303
12400000	-60.1294769508912
12500000	-60.3627525568787
12600000	-60.384483402147
12700000	-60.3091640070997
12800000	-60.0749201514476
12900000	-60.1866197874608
13000000	-60.4494043749935
13100000	-60.3562043688913
13200000	-60.1962338385155
13300000	-60.1461659150661
13400000	-60.1860511406497
13500000	-60.4260284386514
13600000	-60.3535337805543
13700000	-60.2309340411429
13800000	-60.2468231404407
13900000	-60.1104384839356
14000000	-60.4532184398144
14100000	-60.2808245745848
14200000	-60.1269260826356
14300000	-60.3777879664147
14400000	-60.1016696355276
14500000	-60.5744698296321
14600000	-60.4170650705793
14700000	-60.298029505161
14800000	-60.6065130265273
14900000	-60.0445607690898
15000000	-60.5366855563223
15100000	-60.2934032329306
15200000	-60.216923246993
15300000	-60.5910574899631
15400000	-59.9841823754032
15500000	-60.4295038819481
15600000	-60.08801033726
15700000	-60.0475012056526
15800000	-60.257512476121
15900000	-59.5922553932431
16000000	-60.0148937065032
16100000	-59.7776906493373
16200000	-59.8836469171192
16300000	-59.9785885963949
16400000	-59.5852605451784
16500000	-59.9547399504774
16600000	-59.6740371683591
16700000	-59.9164633693819
16800000	-59.8079182076748
16900000	-59.5724138998493
17000000	-59.9733282532288
17100000	-59.8335844610014
17200000	-60.0668576925658
17300000	-59.7932168113164
17400000	-59.7707586870825
17500000	-59.8901965111773
17600000	-59.6751002260176
17700000	-59.8440092526674
17800000	-59.45692993994
17900000	-59.6115967619315
18000000	-59.7670582087186
18100000	-59.707393834278
18200000	-59.655502140997
18300000	-59.385422382571
18400000	-59.6404695942971
18500000	-59.5543001164827
18600000	-59.6669967461961
18700000	-59.4937414732112
18800000	-59.3467453755262
18900000	-59.8218515861108
19000000	-59.766452724365
19100000	-59.8666424895024
19200000	-59.5525384583375
19300000	-59.656847683655
19400000	-60.0390653263465
19500000	-59.9093229136983
19600000	-60.1627237213098
19700000	-59.6760847434349
19800000	-59.9998180750074
19900000	-60.4973754011584
20000000	-60.213745169447
20100000	-60.2042811117872
20200000	-59.7843595565934
20300000	-60.048716057013
20400000	-60.4112413611257
20500000	-60.2209600900057
20600000	-59.9736399519476
20700000	-59.7251718487727
20800000	-60.1337465126361
20900000	-60.4554930471202
21000000	-60.2467255022297
21100000	-59.7594931055124
21200000	-59.9855447931497
21300000	-60.2199638327202
21400000	-60.5444542772085
21500000	-60.5156007571997
21600000	-59.8322697362357
21700000	-60.3478431420991
21800000	-60.4690515708631
21900000	-60.6390558977765
22000000	-60.6369141522741
22100000	-59.8154915520609
22200000	-60.6636245468382
22300000	-60.5472867865532
22400000	-60.6735029612454
22500000	-60.6826792966218
22600000	-59.9154382848642
22700000	-60.6035969961984
22800000	-60.4677472179235
22900000	-60.4047435190228
23000000	-60.3559292853362
23100000	-59.838893505723
23200000	-60.5370608682097
23300000	-60.4484075876164
23400000	-60.3485386381966
23500000	-60.3072442787583
23600000	-60.1158984410917
23700000	-60.3162755170376
23800000	-60.4692460351422
23900000	-60.1634883032081
24000000	-60.1583615472463
24100000	-60.1757717433355
24200000	-60.3154170833696
24300000	-60.4756212854337
24400000	-60.184181474259
24500000	-60.2571815543256
24600000	-60.3713550733584
24700000	-60.1405785930229
24800000	-60.5564614453127
24900000	-60.0220501846677
25000000	-60.3763225731874
25100000	-60.3852952500891
25200000	-60.2320715300609
25300000	-60.3289577337547
25400000	-59.9431823025219
25500000	-60.2867230062667
25600000	-59.9777910009963
25700000	-59.8649675121443
25800000	-60.0435327878066
25900000	-59.6190464505321
26000000	-60.1305697019805
26100000	-59.7986455905095
26200000	-59.8840056243663
26300000	-59.8153285288827
26400000	-59.6924998011115
26500000	-60.0038078669497
26600000	-59.5113674718113
26700000	-59.8773032923415
26800000	-59.717233906534
26900000	-59.777529859364
27000000	-59.8878701988034
27100000	-59.5001310121347
27200000	-59.8581388478324
27300000	-59.6267521735983
27400000	-59.7973749074394
27500000	-59.5969762069532
27600000	-59.4185983188156
27700000	-59.9235741584779
27800000	-59.6182621763189
27900000	-59.91547377884
28000000	-59.4193946961068
28100000	-59.40108680596
28200000	-59.8884170178146
28300000	-59.5907501073157
28400000	-59.7237759737361
28500000	-59.2688507700369
28600000	-59.5066982380717
28700000	-59.9134547251501
28800000	-59.7606592155212
28900000	-59.7094452133885
29000000	-59.4935507152347
29100000	-59.793788221799
29200000	-60.2819190764366
29300000	-60.1469490535467
29400000	-59.949108113402
29500000	-59.9854812194557
29600000	-60.3735356469727
29700000	-60.6496806243081
29800000	-60.5514725043553
29900000	-60.0670803603573
30000000	-60.4429926027012
30100000	-60.5528566189378
30200000	-60.8039566972794
30300000	-60.6564785237246
30400000	-60.2073206715419
30500000	-60.4892285880487
30600000	-60.5780672386005
30700000	-60.6772937183525
30800000	-60.4668857399235
30900000	-60.2404347497271
31000000	-60.4646242466029
31100000	-60.5181685985904
31200000	-60.4802519873676
31300000	-60.2319903064231
31400000	-60.3262933448078
31500000	-60.0873174297332
31600000	-60.3269542108434
31700000	-60.2880069492074
31800000	-60.1807555462547
31900000	-60.4619706500902
32000000	-60.0397014989185
32100000	-60.3896345048502
32200000	-60.1020132197187
32300000	-60.0775533157381
32400000	-60.3537936195738
32500000	-59.581051898163
32600000	-60.1698046733982
32700000	-59.8611136039579
32800000	-59.9304399234194
32900000	-59.9643647625649
33000000	-59.3717244140701
33100000	-59.8466155910907
33200000	-59.4727428033545
33300000	-59.6242755780761
33400000	-59.559667405193
33500000	-59.1639353038315
33600000	-59.8028092776724
33700000	-59.5987459837365
33800000	-59.586319028696
33900000	-59.5586767443748
34000000	-59.3866894817197
34100000	-59.8263721679581
34200000	-59.8242463238242
34300000	-59.6637478952663
34400000	-59.7871522493278
34500000	-59.8401661887545
34600000	-60.264038707064
34700000	-60.3419004621349
34800000	-59.7394820996428
34900000	-60.2624715319253
35000000	-60.1657116944332
35100000	-60.3241653831974
35200000	-60.5133686202731
35300000	-59.7334974918791
35400000	-60.4576170657558
35500000	-60.3438125454607
35600000	-60.3227425927261
35700000	-60.3702500134108
35800000	-59.706508364476
35900000	-60.4981676623088
36000000	-60.3133508359183
36100000	-60.2780847598695
36200000	-60.2026500974047
36300000	-59.8433236009118
36400000	-60.4554915719893
36500000	-60.3133558690964
36600000	-60.1898588333172
36700000	-60.156357496365
36800000	-60.1034937489786
36900000	-60.4166352485956
37000000	-60.4790372125275
37100000	-60.2375867911613
37200000	-60.2745935018067
37300000	-60.3822388714832
37400000	-60.2776823833561
37500000	-60.4035894716394
37600000	-59.9832221896132
37700000	-60.1918920459723
37800000	-60.1169418260697
37900000	-59.9657523803461
38000000	-60.0714001365978
38100000	-59.7880808056994
38200000	-60.0244243670251
38300000	-59.7496361053266
38400000	-59.686624168304
38500000	-59.8114669418076
38600000	-59.6253175687162
38700000	-59.852039655605
38800000	-59.6275472912806
38900000	-59.8358794945484
39000000	-59.8490425873203
39100000	-60.0301894831134
39200000	-59.8224458223645
39300000	-59.6514035372672
39400000	-60.0645714497853
39500000	-60.012008349493
39600000	-60.3125047654998
39700000	-59.7587974218709
39800000	-59.9952656622662
39900000	-60.2740353189162
40000000	-60.1671417662602
40100000	-60.3688421315713
40200000	-59.5121158855125
40300000	-60.0244277834292
40400000	-60.2873264565148
40500000	-60.066953616779
40600000	-60.1613485961242
40700000	-59.4505870318522
40800000	-60.1575465745
40900000	-60.1777960444727
41000000	-60.0822015322112
41100000	-59.858511072072
41200000	-59.5954386622651
41300000	-60.3475820517725
41400000	-60.3600368690771
41500000	-60.082574816982
41600000	-60.0386885450679
41700000	-59.9743452853953
41800000	-60.4799288070485
41900000	-60.5334194460853
42000000	-60.1939349970467
42100000	-60.19137322472
42200000	-60.3652716417343
42300000	-60.6444668638903
42400000	-60.5647175661272
42500000	-60.0297834617968
42600000	-60.3132392898627
42700000	-60.0466118984291
42800000	-60.219678932025
42900000	-60.1750632413501
43000000	-59.8625753303769
43100000	-60.1150033532138
43200000	-59.771867684236
43300000	-59.9625807214704
43400000	-59.6726042893675
43500000	-59.6563881312177
43600000	-59.8248509680398
43700000	-59.3960731901395
43800000	-59.9033021723831
43900000	-59.6440687401303
44000000	-59.8268058360464
44100000	-59.6153917258918
44200000	-59.4817266950988
44300000	-59.9109182096366
44400000	-59.5996420532735
44500000	-59.9617953156101
44600000	-59.4711844250277
44700000	-59.6830957891448
44800000	-60.1604938897267
44900000	-59.8509840604464
45000000	-59.915884509055
45100000	-59.4500583513397
45200000	-59.8645712760967
45300000	-60.0903848546346
45400000	-59.8664669817478
45500000	-59.7754178873124
45600000	-59.4090524156122
45700000	-60.0479461723479
45800000	-60.0706541907827
45900000	-59.8262591340673
46000000	-59.6797910231032
46100000	-59.6702120324882
46200000	-60.1154151037242
46300000	-60.1100100304349
46400000	-59.7728552645493
46500000	-59.8193011394194
46600000	-59.8575582168827
46700000	-60.2819427563252
46800000	-60.0682893160338
46900000	-59.7831403608839
47000000	-59.9985608966306
47100000	-59.8541277120178
47200000	-60.2047114881033
47300000	-59.9169575347275
47400000	-59.7522439156631
47500000	-59.9602553810685
47600000	-59.4538441084389
47700000	-59.8929889956431
47800000	-59.4536596635873
47900000	-59.473335541595
48000000	-59.4609959653311
48100000	-59.0856698630687
48200000	-59.6282883579553
48300000	-59.2334026956713
48400000	-59.5224313224928
48500000	-59.1993276716882
48600000	-59.028149731997
48700000	-59.7155591544538
48800000	-59.3749429018379
48900000	-59.6919342910633
49000000	-59.2962780967734
49100000	-59.5848306417682
49200000	-60.0641818826422
49300000	-59.9045206455706
49400000	-59.9697635018884
49500000	-59.6448243405116
49600000	-60.252309826504
49700000	-60.615381939131
49800000	-60.3639104063039
49900000	-60.3840207058121
50000000	-60.1580620940681
50100000	-60.7671342705827
50200000	-60.7482066610305
50300000	-60.3867511613431
50400000	-60.2498565965307
50500000	-60.3299557902741
50600000	-60.6240919423952
50700000	-60.5501853884558
50800000	-60.0219196859581
50900000	-60.2020738751502
51000000	-60.0051216663424
51100000	-60.1457813806896
51200000	-60.0664700467056
51300000	-59.7959297118664
51400000	-60.0727295852719
51500000	-59.8870285196339
51600000	-60.0605624209801
51700000	-59.8127598157405
51800000	-59.726244576129
51900000	-59.8885042756246
52000000	-59.4680408819431
52100000	-59.8901957833214
52200000	-59.7259801051415
52300000	-59.8766383850676
52400000	-59.6612403816024
52500000	-59.5529859119521
52600000	-59.960481994048
52700000	-59.6712637621772
52800000	-59.9359997527157
52900000	-59.4234475337199
53000000	-59.6636935002369
53100000	-60.1411621313297
53200000	-59.9929141250549
53300000	-59.8749892359073
53400000	-59.4805548934636
53500000	-59.9731258446813
53600000	-60.0639252778027
53700000	-59.8854966283257
53800000	-59.8300569384634
53900000	-59.656837880623
54000000	-60.3960446760611
54100000	-60.303152190458
54200000	-60.0798205463068
54300000	-60.057977363041
54400000	-60.1494595894861
54500000	-60.4102824371355
54600000	-60.2827367881868
54700000	-59.7339346454012
54800000	-60.0130371673207
54900000	-60.0305135530733
55000000	-60.0726177346781
55100000	-59.8705726783644
55200000	-59.6164552317347
55300000	-59.7356313804338
55400000	-59.5125897421982
55500000	-59.575640221135
55600000	-59.507013212151
55700000	-59.4259551105336
55800000	-59.4342500525923
55900000	-59.3201459860989
56000000	-59.5215195804167
56100000	-59.4007879452341
56200000	-59.6672988723041
56300000	-59.2186692898991
56400000	-59.3376640607165
56500000	-59.7536810917784
56600000	-59.7128760584992
56700000	-60.0404614492329
56800000	-59.5436034216619
56900000	-60.0828228957794
57000000	-60.230738407527
57100000	-60.200094022525
57200000	-60.3601637193248
57300000	-59.8883656258284
57400000	-60.6421261632535
57500000	-60.5701335245322
57600000	-60.267574342417
57700000	-60.2633005238915
57800000	-60.0614095731662
57900000	-60.3602582903198
58000000	-60.2498117069731
58100000	-59.7764429414358
58200000	-59.9274908409452
58300000	-59.9178026427926
58400000	-59.8265669664779
58500000	-59.8343340122592
58600000	-59.3579541438844
58700000	-59.6716599820931
58800000	-59.667431772423
58900000	-59.3784982109606
59000000	-59.6985575415191
59100000	-59.4843687903257
59200000	-59.6403437529227
59300000	-59.6303557368477
59400000	-59.4379759401547
59500000	-59.6992339561574
59600000	-59.8831160479401
59700000	-59.7287234188302
59800000	-59.7746828541451
59900000	-59.8886148596268
60000000	-60.0842503793711
60100000	-60.2962253689141
60200000	-59.7915362815762
60300000	-60.1384311111491
60400000	-60.1075536830233
60500000	-60.2616720419617
60600000	-60.2559125790955
60700000	-59.8339118071088
60800000	-60.2898685701546
60900000	-60.1844453813424
61000000	-60.1859197322925
61100000	-60.1281688794759
61200000	-60.01004299168
61300000	-60.2150326305771
61400000	-60.0803019711333
61500000	-59.9665939960252
61600000	-59.9540027404679
61700000	-60.1010493618733
61800000	-59.8142119499616
61900000	-59.9731349703906
62000000	-59.7394227276538
62100000	-59.9053422254284
62200000	-59.8898307009274
62300000	-59.4769903435402
62400000	-60.0386347685232
62500000	-59.8513940211847
62600000	-59.8724460459324
62700000	-59.8435715272326
62800000	-59.4687759630737
62900000	-60.0945226335618
63000000	-60.1076166105758
63100000	-59.7498392205127
63200000	-59.6419452448181
63300000	-59.6980466910923
63400000	-60.1128742299811
63500000	-60.1664339723601
63600000	-59.6931672694968
63700000	-59.7967281499959
63800000	-59.9262996658442
63900000	-60.2231584089976
64000000	-60.1085796214372
64100000	-59.8680447464065
64200000	-59.9763592954785
64300000	-60.1399317042264
64400000	-60.120043968548
64500000	-59.8254434541751
64600000	-59.8853087134627
64700000	-59.8173830405186
64800000	-60.0067476770132
64900000	-59.7462377168863
65000000	-59.6741232288155
65100000	-59.6893047447702
65200000	-59.2465992127408
65300000	-59.8105845417946
65400000	-59.3860353681988
65500000	-59.630647573816
65600000	-59.4551689214468
65700000	-59.0625142692494
65800000	-59.8908539773879
65900000	-59.4796588056244
66000000	-59.7043286959095
66100000	-59.348539999651
66200000	-59.1929066979293
66300000	-60.0312984307643
66400000	-59.916148565391
66500000	-59.9609182671132
66600000	-59.545904058963
66700000	-59.9331874230581
66800000	-60.3123595026722
66900000	-60.1202014923128
67000000	-60.0826168866953
67100000	-59.9635418349365
67200000	-60.4888882713411
67300000	-60.5853196942271
67400000	-60.2226948928521
67500000	-60.2073228008888
67600000	-59.993128303387
67700000	-60.2970441225229
67800000	-60.1678059441098
67900000	-59.7663925757769
68000000	-59.8431103366117
68100000	-59.7303050330903
68200000	-59.8719464860059
68300000	-59.7243285915308
68400000	-59.8367446393919
68500000	-59.5843910837371
68600000	-59.4932629053201
68700000	-59.9556590087391
68800000	-59.7399554175559
68900000	-60.0080982434829
69000000	-59.5944438332919
69100000	-59.7067662242688
69200000	-60.2014601620718
69300000	-60.0368717674334
69400000	-60.1736616038182
69500000	-59.6680639962356
69600000	-60.1553873456021
69700000	-60.3204080461398
69800000	-60.1111006640741
69900000	-60.0871062512149
70000000	-59.8384644743483
70100000	-60.3124922595027
70200000	-60.0759750320045
70300000	-59.7176121380547
70400000	-59.7229373067385
70500000	-59.7656855392699
70600000	-59.8848505283475
70700000	-59.7529624054462
70800000	-59.2985232216986
70900000	-59.5412843018881
71000000	-59.5266262599198
71100000	-59.1683663301062
71200000	-59.321710683245
71300000	-59.1828559208389
71400000	-59.4035395236795
71500000	-59.4341427031939
71600000	-59.1705996461063
71700000	-59.4431525265098
71800000	-59.5635187412555
71900000	-59.4495887612236
72000000	-59.5364256440127
72100000	-59.58073653287
72200000	-59.9984827722799
72300000	-60.2624306626082
72400000	-59.9880522912774
72500000	-59.9569909556552
72600000	-60.0071948313501
72700000	-60.1455428241745
72800000	-60.1047940565765
72900000	-60.015525958391
73000000	-60.1597286167214
73100000	-60.1042895063397
73200000	-60.220543747023
73300000	-60.1420248917369
73400000	-60.1540897360436
73500000	-59.8011353490331
73600000	-60.0319020755843
73700000	-59.8611843274921
73800000	-60.0050398048808
73900000	-59.8843438742912
74000000	-59.5963461505894
74100000	-60.1883368644454
74200000	-59.9262995282714
74300000	-60.0276260369857
74400000	-59.7747141214656
74500000	-59.4528935569741
74600000	-60.4528015334519
74700000	-60.1489396567822
74800000	-60.0064750491862
74900000	-59.6902897000192
75000000	-59.8382366213466
75100000	-60.2571742710386
75200000	-60.0944748393397
75300000	-59.7612862213621
75400000	-59.5490695062891
75500000	-59.9200182779365
75600000	-59.9962491993478
75700000	-59.6010507849796
75800000	-59.6611648402831
75900000	-59.453766031418
76000000	-59.7838671431952
76100000	-59.5656428572843
76200000	-59.2723759926221
76300000	-59.3443206920652
76400000	-59.4466447150191
76500000	-59.6327133316406
76600000	-59.45278757392
76700000	-59.4895230365826
76800000	-59.2443013836113
76900000	-59.3317811507968
77000000	-59.8647856143772
77100000	-59.5743681598509
77200000	-59.9811561952007
77300000	-59.4843989219604
77400000	-59.6099036499122
77500000	-59.9609348188074
77600000	-59.8412299540846
77700000	-60.0843732234484
77800000	-59.810757625061
77900000	-60.2838052302557
78000000	-60.3359929697751
78100000	-60.2799778060011
78200000	-60.3702049535241
78300000	-60.3405017870146
78400000	-60.3567173672126
78500000	-60.2917809752619
78600000	-59.7637157298186
78700000	-59.9836444810946
78800000	-59.9522318884835
78900000	-59.7429965793477
79000000	-59.9619605060899
79100000	-59.3844823410021
79200000	-59.535424025573
79300000	-59.6695557001574
79400000	-58.7274777237335
79500000	-54.542009786759
79600000	-54.5342913580081
79700000	-54.5532815967451
79800000	-54.5420678629686
79900000	-54.4715038353398
80000000	-54.6037176792216
80100000	-54.6018903771015
80200000	-54.5613462494378
80300000	-54.527188681953
80400000	-54.5390790235254
80500000	-54.7224563968555
80600000	-59.8637705161917
80700000	-59.6007191340413
80800000	-59.3471635290391
80900000	-59.5014978227046
81000000	-59.4021613087017
81100000	-59.3018669963138
81200000	-59.2328823929983
81300000	-59.1528622490454
81400000	-59.3763859487868
81500000	-59.0150534095364
81600000	-59.3307459311398
81700000	-58.9835947895029
81800000	-58.7920238564213
81900000	-59.5744542659879
82000000	-59.0925949435002
82100000	-59.4300947151328
82200000	-58.9999575275636
82300000	-59.0256361246522
82400000	-59.8187031681369
82500000	-59.3542529864267
82600000	-59.532569265853
82700000	-59.2364614521893
82800000	-59.6426869064626
82900000	-60.0801280553862
83000000	-59.8850244646415
83100000	-60.0122075311305
83200000	-59.8879921604423
83300000	-60.16405272194
83400000	-60.0022486761688
83500000	-59.5694355884459
83600000	-59.9989227704183
83700000	-60.0563975714214
83800000	-60.0387081041473
83900000	-59.9452704276632
84000000	-59.7671804820153
84100000	-59.7474237337779
84200000	-59.8829688059378
84300000	-59.4693515318414
84400000	-59.7851094030012
84500000	-59.9069020283112
84600000	-59.743093685398
84700000	-59.6703142104854
84800000	-59.5441760340854
84900000	-59.6469888178548
85000000	-59.8149343630871
85100000	-59.5797780567634
85200000	-59.4197594054277
85300000	-59.4921130541824
85400000	-59.5464383981103
85500000	-59.4857181363323
85600000	-59.5465705775828
85700000	-59.1629064781883
85800000	-59.2286721383746
85900000	-59.1246824588283
86000000	-59.2864491589614
86100000	-59.1627374401268
86200000	-58.9579170277091
86300000	-59.3553827371464
86400000	-58.9931636526357
86500000	-59.4617103371291
86600000	-59.0855940893467
86700000	-58.7231687200563
86800000	-59.7405854464861
86900000	-59.5676437459351
87000000	-59.8277419987542
87100000	-59.4281854509334
87200000	-59.4514825145728
87300000	-60.2165585415919
87400000	-59.8897921575978
87500000	-60.0040233052855
87600000	-59.7519997855944
87700000	-60.266424888667
87800000	-60.5510741497108
87900000	-60.1012118903693
88000000	-60.1685645214242
88100000	-60.0147700476264
88200000	-60.1206731068155
88300000	-60.0208503799411
88400000	-59.4981765835869
88500000	-59.6754844858469
88600000	-59.7981284672364
88700000	-59.5772670077094
88800000	-59.4868240029707
88900000	-59.5967966767009
89000000	-59.3890101632727
89100000	-59.5209789692954
89200000	-59.4487549400226
89300000	-59.4763069834213
89400000	-59.7094253707446
89500000	-59.6847047720541
89600000	-59.4794414236172
89700000	-59.5868750565487
89800000	-59.5975598433475
89900000	-59.5703104240707
90000000	-59.6094172919235
90100000	-59.4026515784809
90200000	-59.367528743709
90300000	-59.3211971340854
90400000	-59.4569670473242
90500000	-59.3374376135728
90600000	-59.0110746440089
90700000	-59.2718610396825
90800000	-59.0659188897212
90900000	-59.4847382355512
91000000	-59.2458071816411
91100000	-58.9294264123272
91200000	-59.6811831835325
91300000	-59.3872601264805
91400000	-59.5699864946393
91500000	-59.3723811170363
91600000	-59.2822776741764
91700000	-60.1959204262609
91800000	-60.0700571539489
91900000	-59.9326467667648
92000000	-59.6198749549961
92100000	-60.0353452170339
92200000	-60.2356541198399
92300000	-59.7576799382557
92400000	-59.9651167791326
92500000	-59.8585657043645
92600000	-60.0508826242854
92700000	-59.9436803221507
92800000	-59.6492080819501
92900000	-59.6548705891526
93000000	-59.7908982205315
93100000	-59.4803494459822
93200000	-59.1633323152852
93300000	-59.2669818149534
93400000	-59.1475594725271
93500000	-59.2220975697534
93600000	-59.2022118470476
93700000	-58.9904299664025
93800000	-59.1140044520983
93900000	-59.0385090558166
94000000	-58.960296087988
94100000	-59.1236747558168
94200000	-59.2790737448456
94300000	-59.4077732162543
94400000	-59.499276713391
94500000	-59.2639637448166
94600000	-59.2585414707642
94700000	-59.3498664726276
94800000	-59.6417326674475
94900000	-59.5501679152087
95000000	-59.2794084255669
95100000	-59.4691078783743
95200000	-59.3315124944155
95300000	-59.6373499373552
95400000	-59.3681400350529
95500000	-59.0284934931746
95600000	-59.8143848717295
95700000	-59.707865080236
95800000	-59.5473817099243
95900000	-59.4029088580955
96000000	-59.5723652843971
96100000	-60.2287400769557
96200000	-59.9731572961174
96300000	-59.8536841582045
96400000	-59.6578743684901
96500000	-60.1254816909082
96600000	-60.2693803150344
96700000	-59.7829681719787
96800000	-59.9534147848847
96900000	-59.9643351677397
97000000	-59.8667274035442
97100000	-59.5199465857363
97200000	-59.3221676401133
97300000	-59.3204552812224
97400000	-59.5347032802615
97500000	-59.301431994719
97600000	-58.9881043474091
97700000	-59.2054907506689
97800000	-59.0279853588899
97900000	-59.0422934373678
98000000	-59.1271467582162
98100000	-59.0776615946861
98200000	-59.1883057125835
98300000	-59.2852612969069
98400000	-59.0179767690697
98500000	-59.1791401334108
98600000	-59.3827976758108
98700000	-59.5029627858031
98800000	-59.4555269464046
98900000	-59.2570067118972
99000000	-59.249555395568
99100000	-59.3099278938023
99200000	-59.6756653076767
99300000	-59.5522539539628
99400000	-59.3376332108306
99500000	-59.9050351667948
99600000	-59.6953516414767
99700000	-59.6755652705276
99800000	-59.6525566001599
99900000	-59.6484628381602
100000000	-60.4948831764524
100100000	-60.2582378782433
100200000	-59.8364446430871
100300000	-59.675814003212
100400000	-59.9376602534274
100500000	-60.0998658974159
100600000	-59.6044153507108
100700000	-59.6819585217742
100800000	-59.4386365298664
100900000	-59.4320321221
101000000	-59.0456850576528
101100000	-58.8617213189345
101200000	-58.9479299973583
101300000	-59.0972559805466
101400000	-58.8553316646966
101500000	-58.5652398956136
101600000	-58.7825736219778
101700000	-58.6959527926591
101800000	-58.899940627362
101900000	-59.0483648560318
102000000	-59.10931984107
102100000	-59.3600535420616
102200000	-59.3527243466483
102300000	-59.170002985634
102400000	-59.5921375589982
102500000	-59.8891529688227
102600000	-59.8870717300602
102700000	-59.8716741981177
102800000	-59.5778141802666
102900000	-59.5169729777121
103000000	-59.6226126532903
103100000	-59.7747785244224
103200000	-59.6413885615659
103300000	-59.5911021131677
103400000	-59.8770014073247
103500000	-59.4646113417819
103600000	-59.3385569048337
103700000	-59.4635072509367
103800000	-59.4538428842371
103900000	-60.2390257866413
104000000	-59.942344783775
104100000	-59.4350771636232
104200000	-59.4176012289697
104300000	-59.5249404585937
104400000	-59.5574787058701
104500000	-59.1450732113989
104600000	-59.3716603399601
104700000	-59.2050962244881
104800000	-59.0750589015431
104900000	-58.6893367447076
105000000	-58.5828527941536
105100000	-58.7511778987551
105200000	-58.9484591005898
105300000	-58.528451994144
105400000	-58.3697183060189
105500000	-58.6144280364266
105600000	-58.5854383085788
105700000	-58.7441659304675
105800000	-58.8856824029717
105900000	-59.1277597118495
106000000	-59.3640427551603
106100000	-59.3247689210265
106200000	-59.1077205589185
106300000	-59.6070101487618
106400000	-60.1519019063422
106500000	-60.1109595088199
106600000	-60.0996978382892
106700000	-59.834130982892
106800000	-59.8245817123786
106900000	-59.7706094327771
107000000	-59.8222157048667
107100000	-59.6872365202715
107200000	-59.7832341853773
107300000	-59.954225418041
107400000	-59.268103406121
107500000	-59.018542295856
107600000	-59.1033642303924
107700000	-59.1178323293435
107800000	-59.5994616098718
107900000	-59.3001876233638
108000000	-58.9513170217265
108100000	-58.8491158478511
108200000	-58.7761581693024
108300000	-58.6090424121277
108400000	-58.4352327103433
108500000	-58.7770654412127
108600000	-58.6662244572643
108700000	-58.5032583183872
108800000	-58.2452505621669
108900000	-58.3949822128291
109000000	-58.4909955094409
109100000	-58.9206368989232
109200000	-58.7519795196091
109300000	-58.999937446097
109400000	-59.3416861099464
109500000	-59.2003456540839
109600000	-59.3942110843793
109700000	-59.9480737072347
109800000	-60.4679260146811
109900000	-60.4693803546186
110000000	-60.3953198213234
110100000	-60.078759891848
110200000	-60.3324570248096
110300000	-60.357649114524
110400000	-60.0276714897462
110500000	-59.952708356773
110600000	-59.9624405630097
110700000	-59.5893636307324
110800000	-58.8323792249731
110900000	-58.7045855845781
111000000	-58.5997090783772
111100000	-58.7083453678782
111200000	-58.7522988441273
111300000	-58.233191946593
111400000	-58.1192239966292
111500000	-58.261527667612
111600000	-58.251121536285
111700000	-58.410886302731
111800000	-58.5591519320081
111900000	-58.746897644665
112000000	-58.6609020894849
112100000	-58.5738693772731
112200000	-58.362963018849
112300000	-58.6241492150627
112400000	-59.0391880891921
112500000	-59.0835325936022
112600000	-58.9229582134434
112700000	-58.9982004763223
112800000	-59.1991021634996
112900000	-58.8078148754362
113000000	-59.3449224287441
113100000	-59.5137338095962
113200000	-60.0558315383962
113300000	-60.0389058754166
113400000	-59.7076728740025
113500000	-59.6484110891846
113600000	-60.0911778067016
113700000	-60.053023426149
113800000	-59.6430346380133
113900000	-59.7854291646536
114000000	-59.816054140344
114100000	-59.3209941123645
114200000	-58.8154203747143
114300000	-58.70885182715
114400000	-58.6889141312251
114500000	-59.0407161275343
114600000	-58.7138030415359
114700000	-58.2339797758818
114800000	-58.3080429496839
114900000	-58.3738409830481
115000000	-58.3303177030534
115100000	-58.56479846182
115200000	-58.7951012744127
115300000	-58.9373649643079
115400000	-59.0287963958272
115500000	-58.875237979208
115600000	-58.8413097027136
115700000	-59.209669809772
115800000	-59.6811817034671
115900000	-59.6110214944956
116000000	-59.6846155137903
116100000	-59.7250913679099
116200000	-59.760256730762
116300000	-59.3857610329914
116400000	-59.7284325569285
116500000	-59.773640976064
116600000	-60.2236347986601
116700000	-59.8141486825481
116800000	-59.2535693957767
116900000	-59.2547973424077
117000000	-59.3734637139517
117100000	-59.2025884082337
117200000	-58.9047313913978
117300000	-59.0900593971008
117400000	-59.0248716541697
117500000	-58.656382152115
117600000	-58.1975054010414
117700000	-58.2242165977677
117800000	-58.3542731466492
117900000	-58.741334549313
118000000	-58.3938454927055
118100000	-58.3141690724147
118200000	-58.5850081731752
118300000	-58.5122607228494
118400000	-58.5266144993645
118500000	-58.8740444832723
118600000	-59.3700747505156
118700000	-59.3700567706949
118800000	-59.4501940693115
118900000	-59.4172831207316
119000000	-59.6019335893197
119100000	-60.009933168073
119200000	-60.075442996187
119300000	-59.9282761815794
119400000	-60.2433890317533
119500000	-59.9744380849725
119600000	-59.3978213693207
119700000	-59.0837496136066
119800000	-59.3475228251397
119900000	-59.3076592727569
120000000	-59.3085397781432
120100000	-58.9113432700599
120200000	-58.3865178222967
120300000	-58.4675068952732
120400000	-58.3246716939389
120500000	-58.2042280411808
120600000	-58.2114971911946
120700000	-58.6260793702623
120800000	-58.3844680147684
120900000	-58.1773391300011
121000000	-58.0684629475101
121100000	-58.3096011733048
121200000	-58.567454927622
121300000	-59.0791974579664
121400000	-59.0226703477704
121500000	-59.405920766483
121600000	-59.5950532825661
121700000	-59.3759180986738
121800000	-59.5532853528878
121900000	-60.1424089185499
122000000	-60.6620046973568
122100000	-60.3169814273176
122200000	-60.3732955400638
122300000	-60.0193921227083
122400000	-59.8708111731083
122500000	-59.5100181764799
122600000	-59.2314870254085
122700000	-59.1775080606911
122800000	-59.4780465559226
122900000	-58.9878994765969
123000000	-58.5241797966785
123100000	-58.474188882833
123200000	-58.566458880899
123300000	-58.4610106629977
123400000	-58.639799614616
123500000	-58.7746495951985
123600000	-58.8088919404874
123700000	-59.031820153888
123800000	-58.7143477181257
123900000	-58.8552922003399
124000000	-59.2031470082787
124100000	-59.6652955342565
124200000	-59.4755615909045
124300000	-59.5459412901412
124400000	-59.6665274961695
124500000	-59.6546191505661
124600000	-59.4378369502493
124700000	-59.7064098271056
124800000	-59.6778207230858
124900000	-60.1748300524238
125000000	-59.7529710127669
125100000	-59.2649359240282
125200000	-59.1866248567225
125300000	-59.1531088493901
125400000	-58.9792147721592
125500000	-58.7334861880781
125600000	-58.9774592173315
125700000	-58.7659586919015
125800000	-58.3914657997604
125900000	-58.1606277762059
126000000	-58.2604911750652
126100000	-58.3162365368311
126200000	-58.7977182903415
126300000	-58.7398125899559
126400000	-59.0021418378315
126500000	-59.3097647473065
126600000	-59.2802085797118
126700000	-59.1307567127069
126800000	-59.8280904362057
126900000	-60.3875337783591
127000000	-60.1772652079199
127100000	-60.2403470453565
127200000	-59.9079125201512
127300000	-59.6968864019526
127400000	-59.4344347997034
127500000	-59.2988044331242
127600000	-59.0921518379524
127700000	-59.3978268015031
127800000	-59.1890376805472
127900000	-58.6047772506434
128000000	-58.3323114511222
128100000	-58.5826137384087
128200000	-58.4133347540117
128300000	-58.7186271886422
128400000	-58.8056577912869
128500000	-58.9005360146313
128600000	-58.8936699172448
128700000	-58.6115100963754
128800000	-58.5541899025952
128900000	-58.7227551736602
129000000	-59.1908966625031
129100000	-59.3079137964162
129200000	-59.3038815229422
129300000	-59.5321057963497
129400000	-59.6298523049706
129500000	-59.1851624842676
129600000	-59.6327392247956
129700000	-59.8708817270968
129800000	-60.4129918307219
129900000	-60.0150397447161
130000000	-60.0573035610925
130100000	-59.5894781217431
130200000	-59.4698670131988
130300000	-59.0484909999086
130400000	-58.899840283202
130500000	-58.9816227662334
130600000	-59.2407405320477
130700000	-58.6639667557016
130800000	-58.3277150207919
130900000	-58.4949693565927
131000000	-58.4347715766389
131100000	-58.6299088792246
131200000	-58.9858120157886
131300000	-59.3375413218754
131400000	-59.4008935337554
131500000	-59.5474431193478
131600000	-59.2238726418326
131700000	-59.5270732742057
131800000	-59.8901978508816
131900000	-59.994765501894
132000000	-59.755714137231
132100000	-60.1214466910124
132200000	-59.7683330918727
132300000	-59.1878829798356
132400000	-58.8188443274567
132500000	-59.1079834216191
132600000	-59.0931435728097
132700000	-59.1789645069398
132800000	-58.8731948290325
132900000	-58.5723117181528
133000000	-58.63137417241
133100000	-58.4647844709289
133200000	-58.3227210741921
133300000	-58.4181508363179
133400000	-58.944391941292
133500000	-58.9004161600459
133600000	-58.6909814620663
133700000	-58.6635541272709
133800000	-58.92035697779
133900000	-58.7677412838652
134000000	-59.3698501547043
134100000	-59.4437900007685
134200000	-59.8735565162931
134300000	-59.698334833701
134400000	-59.6006709182396
134500000	-59.4013511598828
134600000	-59.7547086622862
134700000	-59.781917054889
134800000	-59.4637149398316
134900000	-59.5103325883636
135000000	-59.587472712971
135100000	-58.8943181006166
135200000	-58.4365668751751
135300000	-58.4014445806515
135400000	-58.477543339564
135500000	-58.6706062541774
135600000	-58.5636447573998
135700000	-58.5568535247088
135800000	-58.4429355799495
135900000	-58.7186598060784
136000000	-58.4389614837674
136100000	-58.8210057732946
136200000	-59.2569778631988
136300000	-59.5913719370916
136400000	-59.3178478238297
136500000	-59.5795403546994
136600000	-59.5433493049711
136700000	-59.5182125048971
136800000	-59.3683068215716
136900000	-59.7035397469461
137000000	-59.6403268966709
137100000	-59.794903453197
137200000	-59.3479372016597
137300000	-59.1212283752903
137400000	-59.2491191059086
137500000	-59.1591254053713
137600000	-59.0577677418802
137700000	-58.998367062254
137800000	-59.4193781916198
137900000	-59.2519619541637
138000000	-58.9979581188885
138100000	-58.9906870757196
138200000	-59.1617073510654
138300000	-59.0857617162406
138400000	-59.4421200436265
138500000	-59.5825262705597
138600000	-59.9362298719094
138700000	-59.8012417452641
138800000	-59.6662707068744
138900000	-59.1101711072869
139000000	-59.4599723217853
139100000	-59.502170228282
139200000	-59.1936194457755
139300000	-59.1711458678895
139400000	-59.4203283797753
139500000	-59.0375608631039
139600000	-58.5933354233914
139700000	-58.5641293148269
139800000	-58.5924215964357
139900000	-58.7833086769192
140000000	-59.0972360931426
140100000	-59.124021299658
140200000	-59.1185905696594
140300000	-59.4876810451472
140400000	-58.9293458661467
140500000	-59.1512482681826
140600000	-59.3065877097538
140700000	-59.7139269630381
140800000	-59.4691722307418
140900000	-59.7500121868876
141000000	-59.6882739832703
141100000	-59.3105755404184
141200000	-58.8649250002638
141300000	-59.1565845576366
141400000	-59.0947626259292
141500000	-59.443450050943
141600000	-59.0836949370525
141700000	-58.9410025995953
141800000	-58.7171566678567
141900000	-58.4475764515771
142000000	-58.254696339961
142100000	-58.3191438489718
142200000	-58.7684925401327
142300000	-58.9736313303325
142400000	-58.7249091192646
142500000	-58.7549223288916
142600000	-58.9499100448775
142700000	-58.8258824025967
142800000	-59.2672983543632
142900000	-59.7018218878532
143000000	-60.2475285596093
143100000	-60.1021336292179
143200000	-60.1092351556018
143300000	-59.4443443655263
143400000	-59.3434373797327
143500000	-59.1035863139967
143600000	-58.9144495225082
143700000	-58.7720522003427
143800000	-59.1920958231896
143900000	-58.7041641476204
144000000	-58.3044258978335
144100000	-58.1849948254883
144200000	-58.4221167055719
144300000	-58.3255404243912
144400000	-58.7924166423711
144500000	-59.1524448222612
144600000	-59.4129811655382
144700000	-59.5434455606476
144800000	-59.369487603272
144900000	-59.4214716193923
145000000	-59.4948815227349
145100000	-59.815693731026
145200000	-59.8039630533167
145300000	-60.0469394098298
145400000	-59.9804161345396
145500000	-59.4468693267657
145600000	-58.8272169897734
145700000	-59.0437873075179
145800000	-58.8767088997361
145900000	-58.9455035483947
146000000	-58.7480246076054
146100000	-59.0712049718327
146200000	-58.756529053496
146300000	-58.5143913675529
146400000	-58.3542252006352
146500000	-58.5683676456685
146600000	-58.7121231171205
146700000	-59.3067223185534
146800000	-59.273421919582
146900000	-59.5278298410277
147000000	-59.5214189342018
147100000	-59.5430481530119
147200000	-59.2496908117133
147300000	-59.6293260644518
147400000	-59.8178139721671
147500000	-59.655995936348
147600000	-59.5714609171405
147700000	-59.7413188843711
147800000	-59.1487038876783
147900000	-58.6248357890443
148000000	-58.6174764191678
148100000	-58.5518789778757
148200000	-58.8253535714909
148300000	-58.9447097168818
148400000	-58.9550529222117
148500000	-58.9659571978321
148600000	-59.28755749282
148700000	-58.8163398598578
148800000	-59.0307699869936
148900000	-59.4077504861091
149000000	-60.0031517649671
149100000	-59.6289979210877
149200000	-60.1598869798017
149300000	-59.9749973248634
149400000	-59.7470343098917
149500000	-59.1727488160031
149600000	-59.4589208143794
149700000	-59.2631098888706
149800000	-59.5159108787658
149900000	-59.1723484665314
150000000	-59.1461229509651
150100000	-58.8721493401236
150200000	-58.695672449655
150300000	-58.5160628128404
150400000	-58.5741552223404
150500000	-58.7639005873558
150600000	-59.1561312580439
150700000	-59.1814323411313
150800000	-59.3705167608706
150900000	-59.4532380169604
151000000	-59.203676548248
151100000	-59.2130209127132
151200000	-59.5227820667337
151300000	-59.7418270151103
151400000	-59.5981492405095
151500000	-59.7079444534202
151600000	-59.4230961303573
151700000	-59.0533554424471
151800000	-58.5904643883365
151900000	-58.5573193964763
152000000	-58.457084064362
152100000	-58.9692686993459
152200000	-58.9815131936864
152300000	-58.9578482676784
152400000	-58.7743767837083
152500000	-59.0915514873528
152600000	-58.5332143217562
152700000	-58.9285440126839
152800000	-59.3011054068544
152900000	-59.6446649218363
153000000	-59.3965198473841
153100000	-59.6969739239058
153200000	-59.4509134243056
153300000	-59.0073763795431
153400000	-58.7060366098568
153500000	-59.0517642946229
153600000	-58.9287608151981
153700000	-59.2007828944686
153800000	-59.0566441020727
153900000	-58.8899202403399
154000000	-58.8282887492614
154100000	-58.4600495058038
154200000	-58.4471887074723
154300000	-58.548194935395
154400000	-59.0711185190212
154500000	-59.2448758331766
154600000	-59.2869505457681
154700000	-59.4399555089846
154800000	-59.5740534433625
154900000	-59.2634840288742
155000000	-59.5249151330269
155100000	-59.7206075624054
155200000	-60.0755517148856
155300000	-59.7256125599362
155400000	-59.926820907929
155500000	-59.5205125614633
155600000	-59.1036391251812
155700000	-58.7508255599391
155800000	-58.7561122984782
155900000	-58.5851431243948
156000000	-59.0632681959564
156100000	-59.0157948464516
156200000	-59.0314776388227
156300000	-59.0388043707633
156400000	-59.4327159938316
156500000	-58.9500559829162
156600000	-59.4071942365512
156700000	-59.6786581321588
156800000	-60.0545159078382
156900000	-59.6731517303294
157000000	-60.0849373297064
157100000	-59.6764574766725
157200000	-59.2573500954481
157300000	-58.9091331275772
157400000	-59.0707398566538
157500000	-58.9376470870961
157600000	-59.1512977116877
157700000	-59.0668148688084
157800000	-59.0951442621806
157900000	-58.9128137823393
158000000	-58.8259796222537
158100000	-58.8587614758873
158200000	-58.9760964966873
158300000	-59.1636685007449
158400000	-59.4954394151821
158500000	-59.6185796688252
158600000	-59.716138901893
158700000	-59.4373718309225
158800000	-59.0469517384892
158900000	-59.2219998797117
159000000	-59.2910510975225
159100000	-59.2436041954728
159200000	-59.1254534913069
159300000	-59.3673835254148
159400000	-59.295685509719
159500000	-58.9101264260466
159600000	-58.773054217949
159700000	-58.8289550993521
159800000	-58.9234590714018
159900000	-59.3078356729867
160000000	-59.4441424350392
160100000	-59.6190111318728
160200000	-59.54690305414
160300000	-59.7607602352308
160400000	-59.2125834668808
160500000	-59.3954355584349
160600000	-59.3297372052641
160700000	-59.3546272859034
160800000	-58.9672570331582
160900000	-59.4638815032516
161000000	-59.1985046787198
161100000	-58.9194843472952
161200000	-58.5657361998101
161300000	-58.9967205813008
161400000	-58.5058134895052
161500000	-58.9235181672147
161600000	-59.0852828012221
161700000	-59.5373094872755
161800000	-59.4135028685912
161900000	-59.6466305216011
162000000	-59.5538357157107
162100000	-59.3788679224733
162200000	-59.3052903845875
162300000	-59.641006078208
162400000	-59.5597514677089
162500000	-59.7899578775436
162600000	-59.501217470877
162700000	-59.3146780457367
162800000	-59.0405096667583
162900000	-58.8057446966128
163000000	-58.7321873957804
163100000	-58.7061048342432
163200000	-58.9564391006532
163300000	-59.2021564852033
163400000	-59.2417651757322
163500000	-59.3445382881716
163600000	-59.4644349783963
163700000	-59.3008410655753
163800000	-59.2118587081281
163900000	-59.4444873733353
164000000	-59.5476286717898
164100000	-59.3522021330914
164200000	-59.433139036798
164300000	-59.2867562239821
164400000	-58.9016483463482
164500000	-58.5054232746788
164600000	-58.433220049998
164700000	-58.3216738758018
164800000	-58.7154036700794
164900000	-58.9265740049596
165000000	-59.0207412085311
165100000	-59.010348815436
165200000	-59.490384364231
165300000	-59.0069341020201
165400000	-59.2692570891732
165500000	-59.3145876663082
165600000	-59.7349765792641
165700000	-59.461716788736
165800000	-59.8733047058249
165900000	-59.5340694242665
166000000	-59.087723968814
166100000	-58.6455048946959
166200000	-58.9767768825502
166300000	-58.6222082846945
166400000	-58.8796002823183
166500000	-58.8830268212538
166600000	-59.3541567566747
166700000	-59.1123626721034
166800000	-59.0758538298348
166900000	-59.0855150540937
167000000	-59.3138998174449
167100000	-59.3346425041067
167200000	-59.8707788585265
167300000	-59.9282963016068
167400000	-60.0435454366553
167500000	-59.7903447768923
167600000	-59.8539013946657
167700000	-59.2719015943675
167800000	-59.1278852505843
167900000	-59.076520301337
168000000	-59.0456992740469
168100000	-58.7688387339162
168200000	-59.3024964247129
168300000	-59.0710653072352
168400000	-59.022524670041
168500000	-58.9101521973843
168600000	-59.2142976402852
168700000	-58.947815605443
168800000	-59.48021359112
168900000	-59.6200478598587
169000000	-59.9044935339592
169100000	-59.6541454666581
169200000	-59.9998534103534
169300000	-59.4459376398885
169400000	-59.1222850997038
169500000	-58.8684446591404
169600000	-59.0633171815981
169700000	-58.9164686132898
169800000	-59.1061618154578
169900000	-59.0986210391827
170000000	-59.1568493888153
170100000	-59.0865711838159
170200000	-59.0312980412096
170300000	-59.1288915032425
170400000	-59.1480585372367
170500000	-59.2962567064765
170600000	-59.452558622177
170700000	-59.5874968655453
170800000	-59.6401077497967
170900000	-59.447722975312
171000000	-59.0143733234618
171100000	-58.9434036772612
171200000	-58.6174782683621
171300000	-58.5961497397923
171400000	-58.594460360819
171500000	-58.9032532131535
171600000	-59.0090486945518
171700000	-59.0120965139063
171800000	-59.0810999160367
171900000	-59.0044291121545
172000000	-59.0079853099881
172100000	-59.2145272292688
172200000	-59.3596741786509
172300000	-59.6453803206058
172400000	-59.5971654300189
172500000	-59.6366884249441
172600000	-59.4656388882458
172700000	-59.1983350494383
172800000	-58.9299038911185
172900000	-58.8847520980261
173000000	-58.795844021693
173100000	-59.0464770495148
173200000	-59.3659461087825
173300000	-59.4599865894631
173400000	-59.4646316175042
173500000	-59.8511701669639
173600000	-59.1652141217973
173700000	-59.242059752134
173800000	-59.0869398640721
173900000	-59.3143870092391
174000000	-59.0251896181036
174100000	-59.4711305869466
174200000	-59.2227460700809
174300000	-58.9870838587012
174400000	-58.5241530007452
174500000	-58.6336343046191
174600000	-58.3219625970341
174700000	-58.7562353695924
174800000	-58.8733443865192
174900000	-59.4207503062805
175000000	-59.2853082802362
175100000	-59.4696766104568
175200000	-59.4584956726827
175300000	-59.2377846050767
175400000	-58.849613349116
175500000	-59.4022674132968
175600000	-59.2366650417842
175700000	-59.1918998494521
175800000	-58.9908425606903
175900000	-59.0991805645995
176000000	-58.7857004049197
176100000	-58.5248803374927
176200000	-58.500852250596
176300000	-58.5089026526058
176400000	-58.6105151490461
176500000	-59.0692780936355
176600000	-59.1330188748155
176700000	-59.2830843408673
176800000	-59.3747267378939
176900000	-59.8159597363786
177000000	-59.3544072635501
177100000	-59.5316395548268
177200000	-59.4365386966875
177300000	-59.6120771163953
177400000	-59.0640578914487
177500000	-59.624892094108
177600000	-59.4605109119692
177700000	-59.3928584880563
177800000	-59.104033309621
177900000	-59.4458471831788
178000000	-58.8695622547323
178100000	-59.1734755116401
178200000	-59.1516402799792
178300000	-59.6466501260863
178400000	-59.2939615941742
178500000	-59.9154183008782
178600000	-59.5177634190044
178700000	-59.2460913568229
178800000	-58.6028002452344
178900000	-58.9123775208821
179000000	-58.5008360080158
179100000	-58.7740300094179
179200000	-58.7369209618966
179300000	-59.0043101966716
179400000	-58.8348205422456
179500000	-58.9116059721608
179600000	-58.9115409003461
179700000	-58.9486306901235
179800000	-58.8514825650611
179900000	-59.536753141507
180000000	-59.464343630246
180100000	-59.5452874506037
180200000	-59.4407985577941
180300000	-59.5670658859195
180400000	-58.9233532056582
180500000	-58.6665680458103
180600000	-58.5585413973781
180700000	-58.557806994284
180800000	-58.3892311730234
180900000	-58.89183504872
181000000	-58.8864631124452
181100000	-58.9823477838792
181200000	-59.0044811165559
181300000	-59.3915391210752
181400000	-58.9567396585057
181500000	-59.3244696104053
181600000	-59.3711751278011
181700000	-59.659665516779
181800000	-59.2215912534531
181900000	-59.7746105767843
182000000	-59.4924786683863
182100000	-59.3274762703847
182200000	-58.8275039048259
182300000	-59.1554481503478
182400000	-58.5890452994559
182500000	-59.006425717367
182600000	-59.0416215549098
182700000	-59.4073367265336
182800000	-59.1436523110109
182900000	-59.5522038024029
183000000	-59.2736011687614
183100000	-59.1335479518362
183200000	-58.6306485170243
183300000	-59.0290379960306
183400000	-58.6848256568426
183500000	-58.9153254277499
183600000	-58.8365452193065
183700000	-59.0714582757394
183800000	-58.9564361072873
183900000	-58.9374964990955
184000000	-58.9491375724265
184100000	-58.9024520476406
184200000	-58.8303019533123
184300000	-59.5539262006904
184400000	-59.6188790465527
184500000	-59.648546505652
184600000	-59.6790616535975
184700000	-59.8401907558041
184800000	-59.311488867424
184900000	-59.047054488191
185000000	-59.0077953922388
185100000	-59.0048033644889
185200000	-58.7993864239298
185300000	-59.2521207075804
185400000	-59.1971007319505
185500000	-59.1626431261503
185600000	-59.0238419191623
185700000	-59.3802486734292
185800000	-58.9086656179881
185900000	-59.1590918817848
186000000	-59.1023626656867
186100000	-59.3723956094461
186200000	-58.963171003693
186300000	-59.4706354030727
186400000	-59.2912119282643
186500000	-59.2548184830995
186600000	-58.8666960517701
186700000	-59.2707893296413
186800000	-58.7487745902894
186900000	-59.1746339914897
187000000	-59.1642249350944
187100000	-59.6456799208144
187200000	-59.468904785874
187300000	-59.9539691243252
187400000	-59.7062489482894
187500000	-59.417793821053
187600000	-58.9180077758454
187700000	-59.1024949498439
187800000	-58.5895246754695
187900000	-58.7937290421354
188000000	-58.7551863920868
188100000	-58.9006897754971
188200000	-58.848566084632
188300000	-58.9479851024925
188400000	-58.9388296694583
188500000	-58.8268742523622
188600000	-58.8441111004676
188700000	-59.2270924413731
188800000	-59.2897183228463
188900000	-59.4033223852262
189000000	-59.4911176606937
189100000	-59.4677795324612
189200000	-59.2835029691331
189300000	-59.0247846555329
189400000	-58.8957074256384
189500000	-58.8071929199224
189600000	-58.8916322679689
189700000	-59.1572502929263
189800000	-59.3743612951629
189900000	-59.3466335208895
190000000	-59.6223048904116
190100000	-59.7172951079558
190200000	-59.5369224439275
190300000	-59.397506043693
190400000	-59.1897312531251
190500000	-59.1653376517326
190600000	-59.0320734855593
190700000	-59.0789509760232
190800000	-59.172148125956
190900000	-59.0457006420062
191000000	-59.002504046632
191100000	-58.9810719826418
191200000	-58.8368982503827
191300000	-59.0665781815678
191400000	-59.1560884110216
191500000	-59.3086535260907
191600000	-59.5360498101754
191700000	-59.6937643889252
191800000	-59.5728808137691
191900000	-59.393243897269
192000000	-59.2585541727883
192100000	-59.0067461020403
192200000	-58.7951584802244
192300000	-58.955525747065
192400000	-58.9531278204476
192500000	-58.8452812107986
192600000	-59.3454312348929
192700000	-59.3145167056052
192800000	-59.244245531264
192900000	-59.0441664179928
193000000	-59.2915874713809
193100000	-59.0053515410266
193200000	-59.0329332066722
193300000	-59.0207967985801
193400000	-59.1496253139185
193500000	-58.7581684400843
193600000	-59.2694769520359
193700000	-59.0846969179323
193800000	-59.1426792159607
193900000	-58.8212034631599
194000000	-59.3642969171087
194100000	-58.9489930419656
194200000	-59.2932413243187
194300000	-59.2080411764491
194400000	-59.5792594732737
194500000	-59.1752912060117
194600000	-59.6434543976582
194700000	-59.2428397027457
194800000	-59.2723674448169
194900000	-58.8729847744187
195000000	-59.3028380280444
195100000	-58.6598159521289
195200000	-59.0872533018025
195300000	-58.9131944243031
195400000	-59.333884885469
195500000	-59.1248116473822
195600000	-59.530018179785
195700000	-59.3441153470533
195800000	-59.2558990308142
195900000	-58.8717578190958
196000000	-59.1308601710475
196100000	-58.6584433917017
196200000	-59.0335505596754
196300000	-58.9871425955614
196400000	-59.2694671840093
196500000	-59.1527951525672
196600000	-59.255578865959
196700000	-59.2228192275488
196800000	-59.1229555693752
196900000	-59.0836469934515
197000000	-59.3665999256379
197100000	-59.1973368330541
197200000	-59.1877321340459
197300000	-59.1710734396692
197400000	-59.1322583934436
197500000	-59.0047988908028
197600000	-58.7927703618438
197700000	-58.8297375694778
197800000	-58.6028865209176
197900000	-58.6978203592591
198000000	-58.7904280011845
198100000	-59.0502345750454
198200000	-59.0217749480528
198300000	-59.293245568895
198400000	-59.3284298918995
198500000	-59.4634604528925
198600000	-59.1888754626906
198700000	-59.0858580732391
198800000	-58.8858296230272
198900000	-59.030176703146
199000000	-58.9915068457535
199100000	-59.2802291704185
199200000	-59.225362559048
199300000	-59.4635675554057
199400000	-59.407724162424
199500000	-59.5962430176689
199600000	-59.4740961831163
199700000	-59.4334184184934
199800000	-59.4043061908356
199900000	-59.6813160960846
[truncated: 2,096 more rows]
