# Supplementary material for: Highly efficient photonic radar by incorporating MDM-WDM and machine learning classifiers under adverse weather conditions
Source: PLoS One. 2024 Apr 1;19(4):e0300653. doi: 10.1371/journal.pone.0300653 (PMC10984395; doi:10.1371/journal.pone.0300653)
Supplement: S1 File — (ZIP) [file pone.0300653.s001.zip › Visibility_Dataset_optical/Clear Weather Conditions/Target 3.txt]

0	-69.6464657281988
100000	-69.5032646291351
200000	-69.1809648732003
300000	-67.9402339371673
400000	-67.5083029899672
500000	-67.2481494484884
600000	-67.7074867939687
700000	-67.2996451791112
800000	-66.9163929829335
900000	-67.2691050670522
1000000	-67.4356274619551
1100000	-68.0828177468916
1200000	-67.9583921312911
1300000	-67.4487690817817
1400000	-67.9589223868803
1500000	-68.1422359835542
1600000	-68.4998306599657
1700000	-68.4528550356906
1800000	-68.3387979342088
1900000	-68.4697642766628
2000000	-68.5639728058035
2100000	-68.5804128059666
2200000	-68.3392045765208
2300000	-67.9874083288451
2400000	-67.8465404078168
2500000	-68.2123363931867
2600000	-68.3693901020906
2700000	-67.8660978007793
2800000	-67.5865548139352
2900000	-67.3371509323484
3000000	-67.5896295317323
3100000	-67.8822742067695
3200000	-67.4985260438506
3300000	-67.5239557907762
3400000	-67.4140559692219
3500000	-68.0512589601496
3600000	-68.0200449297681
3700000	-67.2080508602026
3800000	-67.3899545429043
3900000	-66.99629628546
4000000	-67.6192951101547
4100000	-67.6055630054639
4200000	-66.9376552660674
4300000	-67.0686403552072
4400000	-66.9759176681726
4500000	-67.4102100558653
4600000	-67.1047833637147
4700000	-66.7572682704813
4800000	-67.1971679071762
4900000	-67.4253538058191
5000000	-68.1291234526876
5100000	-68.134910717922
5200000	-67.4643415866475
5300000	-67.7307635063696
5400000	-67.8265929728294
5500000	-68.1159999874972
5600000	-68.0262658782112
5700000	-67.7551174013861
5800000	-67.6045838767327
5900000	-67.4920277139617
6000000	-67.4865759034616
6100000	-67.4306475671603
6200000	-66.9287901636596
6300000	-66.8848830510723
6400000	-67.0966945428268
6500000	-67.1929518257989
6600000	-67.1067319733427
6700000	-66.8079241089783
6800000	-66.7563146750411
6900000	-66.9160297277419
7000000	-67.2721595823866
7100000	-67.1673425471279
7200000	-66.9933653445831
7300000	-67.0878489735562
7400000	-67.5760160569577
7500000	-67.72263920579
7600000	-67.2568844849631
7700000	-67.0910816890071
7800000	-66.8913851421012
7900000	-67.3169779449295
8000000	-67.3654476632773
8100000	-67.0043670325249
8200000	-66.871013992947
8300000	-66.9458814160589
8400000	-67.1933565701863
8500000	-66.9375771838808
8600000	-66.6994952089564
8700000	-66.7521168144981
8800000	-66.9850018075859
8900000	-67.3289029175641
9000000	-67.1838797741474
9100000	-66.8555952702403
9200000	-66.7693636128946
9300000	-66.9146419225039
9400000	-66.9497045254173
9500000	-66.6696580366598
9600000	-66.6967342225027
9700000	-66.5879528568841
9800000	-66.6340592979364
9900000	-66.6100463216705
10000000	-66.7969537780569
10100000	-66.5466346496906
10200000	-66.716286660156
10300000	-66.9017063560436
10400000	-66.9773602937313
10500000	-67.1525167520634
10600000	-67.1376095763075
10700000	-67.3082630008872
10800000	-67.2998509147138
10900000	-67.6594686707519
11000000	-67.6398765920034
11100000	-67.2959754954136
11200000	-67.6839179041288
11300000	-67.4981510278433
11400000	-67.7607002328897
11500000	-67.6274764847774
11600000	-67.2461403744789
11700000	-67.2559210408586
11800000	-67.1305426072364
11900000	-67.3381100740529
12000000	-67.3794436867925
12100000	-67.1354810373364
12200000	-67.4176796280622
12300000	-67.183799892239
12400000	-67.5165477635053
12500000	-67.5518887162102
12600000	-67.3126337366887
12700000	-67.6043488570099
12800000	-67.5994135221556
12900000	-67.4446184414094
13000000	-67.695175331139
13100000	-67.3105340116668
13200000	-67.647640899997
13300000	-67.481829574002
13400000	-67.0920275806819
13500000	-67.4150407328993
13600000	-67.0043762882255
13700000	-67.18314671073
13800000	-67.1467074240159
13900000	-67.2568506038033
14000000	-67.7264938058587
14100000	-67.3103054851907
14200000	-67.4302630632367
14300000	-67.3981437069069
14400000	-67.1632669476561
14500000	-67.9722543694247
14600000	-67.7215250744587
14700000	-67.8484782289171
14800000	-68.0536298973137
14900000	-67.6769369432965
15000000	-68.1381305775546
15100000	-68.1920227236339
15200000	-68.2225139729942
15300000	-68.4846947511027
15400000	-68.196828185532
15500000	-68.788419189806
15600000	-68.8289767963587
15700000	-69.0584500398281
15800000	-69.5078358677529
15900000	-68.6311980651535
16000000	-69.0603747248083
16100000	-69.2441620484543
16200000	-69.3486657509235
16300000	-70.0145328942186
16400000	-69.5452487943857
16500000	-69.6294888669363
16600000	-69.6148980001338
16700000	-69.5052977350041
16800000	-68.889564431575
16900000	-68.8047843368874
17000000	-69.384601541302
17100000	-69.5348795431348
17200000	-69.2472321393828
17300000	-68.7483383848122
17400000	-68.6306216788162
17500000	-68.5632112784958
17600000	-68.7743333241252
17700000	-68.7985005803078
17800000	-68.5766621463936
17900000	-69.1924571026995
18000000	-68.8233297081749
18100000	-69.0161116853526
18200000	-68.9161301690716
18300000	-68.5884082187511
18400000	-69.1862258387596
18500000	-68.8255253110377
18600000	-69.402047690411
18700000	-69.18683902148
18800000	-69.2579456825183
18900000	-69.7134671720776
19000000	-68.9899681290969
19100000	-69.6689337678809
19200000	-69.2399882642703
19300000	-69.0495827608398
19400000	-69.6535326141216
19500000	-69.4550691462347
19600000	-70.1741800374265
19700000	-69.6771059061417
19800000	-68.7572481446856
19900000	-68.8835098635672
20000000	-68.9767651681314
20100000	-69.6769128781275
20200000	-69.1658074328206
20300000	-68.9261088602483
20400000	-69.3232480284747
20500000	-69.2372513245366
20600000	-69.3230648261863
20700000	-68.9158616404594
20800000	-68.431806161172
20900000	-69.4227152779418
21000000	-69.4299949240787
21100000	-69.0231860199575
21200000	-69.061540952672
21300000	-68.746608460827
21400000	-69.4118156282188
21500000	-69.4569742360935
21600000	-69.1955089385922
21700000	-68.9575638631514
21800000	-69.0660315834925
21900000	-69.9274473417766
22000000	-69.9945939676287
22100000	-69.3771579991492
22200000	-69.8915803601476
22300000	-69.4522906290643
22400000	-69.9423865390116
22500000	-69.8864163423922
22600000	-69.5898719723702
22700000	-69.3812520523155
22800000	-69.2127626614108
22900000	-68.8938396797876
23000000	-68.9378178621923
23100000	-68.8679953491341
23200000	-69.3259142339458
23300000	-68.9494732557938
23400000	-68.9223124458304
23500000	-68.8995528397583
23600000	-69.0397511181415
23700000	-69.0395221516965
23800000	-69.3414867563458
23900000	-69.0360805350777
24000000	-68.9524700266232
24100000	-69.001382691067
24200000	-68.9137285540564
24300000	-68.6569502462835
24400000	-68.5200777913008
24500000	-68.5439011237623
24600000	-68.7777298294888
24700000	-68.5989465845315
24800000	-68.6155961639255
24900000	-68.7099947616143
25000000	-68.9594336902393
25100000	-69.1078040413847
25200000	-68.680632297649
25300000	-68.6408071384626
25400000	-68.6765249796049
25500000	-68.9522595034017
25600000	-68.8726088092321
25700000	-68.3563773462402
25800000	-68.0944931124035
25900000	-68.2753446396865
26000000	-68.2334805379522
26100000	-67.7953046524806
26200000	-67.9822598198512
26300000	-67.952756352757
26400000	-68.1878905172436
26500000	-68.3496908932926
26600000	-67.7939191634586
26700000	-68.0022711045361
26800000	-68.0977234039573
26900000	-68.4663849738014
27000000	-68.3126600807518
27100000	-68.21117553174
27200000	-69.0201861933228
27300000	-68.914647923669
27400000	-69.2778479674734
27500000	-68.8417970135877
27600000	-68.3105570059346
27700000	-68.9233350154843
27800000	-68.5805681686138
27900000	-68.9856976493939
28000000	-68.518154041506
28100000	-68.0129911356315
28200000	-68.0932728655856
28300000	-67.993359836753
28400000	-68.0567826181033
28500000	-67.7579402936388
28600000	-67.5678857972901
28700000	-67.9217019170755
28800000	-67.9877601139923
28900000	-68.2256013442056
29000000	-68.0898540991818
29100000	-67.5582187775029
29200000	-67.9031178700988
29300000	-67.7599152257477
29400000	-67.8319919810954
29500000	-67.6935795241761
29600000	-67.6465757688919
29700000	-67.9027673795669
29800000	-68.0731944734628
29900000	-68.0372379141067
30000000	-68.0957671952482
30100000	-67.9587023309484
30200000	-68.6426111789956
30300000	-68.9554451047467
30400000	-69.1551296632377
30500000	-68.8645738853322
30600000	-69.0417826073576
30700000	-69.2422909575991
30800000	-69.5248945722049
30900000	-69.4760273521188
31000000	-68.9766498543765
31100000	-69.1700877500177
31200000	-69.2371187082136
31300000	-68.9212998619127
31400000	-68.9297487676394
31500000	-68.7837831340563
31600000	-69.2589663605841
31700000	-69.1067105789642
31800000	-68.9522617590941
31900000	-68.9315001344176
32000000	-68.3450417674956
32100000	-68.9866606135424
32200000	-68.9671954223829
32300000	-68.9406978421453
32400000	-69.5506981014445
32500000	-69.1986772429545
32600000	-69.603209433486
32700000	-69.1880238704038
32800000	-69.5609892151934
32900000	-69.6275340426267
33000000	-69.1690359681581
33100000	-69.8780280388152
33200000	-69.8187035390994
33300000	-70.1202565383647
33400000	-70.5462861671781
33500000	-69.3011275986693
33600000	-69.4620485887433
33700000	-69.4357230463631
33800000	-70.1106029867128
33900000	-70.0757875118768
34000000	-69.5229823243571
34100000	-69.9741657413221
34200000	-69.8785549775257
34300000	-69.8830156493856
34400000	-69.635020716178
34500000	-68.7895579386145
34600000	-69.7734512616806
34700000	-69.6604026448626
34800000	-69.5441673548596
34900000	-69.5289993408817
35000000	-68.8389433670461
35100000	-69.47171037275
35200000	-69.4343888088053
35300000	-69.4638408349099
35400000	-69.4480556172632
35500000	-69.1067405784769
35600000	-69.8059086780911
35700000	-69.4102666627597
35800000	-69.6330979500467
35900000	-69.7853313391445
36000000	-69.3470405148943
36100000	-69.9357583314298
36200000	-69.2187521129854
36300000	-69.3607465264258
36400000	-69.1764576351675
36500000	-68.8706583784592
36600000	-68.7325178261252
36700000	-68.4402295039944
36800000	-68.9252358624447
36900000	-68.963869805396
37000000	-68.6811943976126
37100000	-68.8793822882005
37200000	-68.496873852789
37300000	-69.0070694303334
37400000	-68.9662774927827
37500000	-68.9981918827597
37600000	-68.9860987633774
37700000	-69.2200354153672
37800000	-69.4447847848763
37900000	-69.0619401735237
38000000	-68.6149120717278
38100000	-68.6528517564308
38200000	-68.553765707173
38300000	-68.670893374324
38400000	-68.6422385063572
38500000	-68.2150579045464
38600000	-68.3905985521369
38700000	-68.7008338465221
38800000	-68.4950461786925
38900000	-68.0148019504504
39000000	-67.8732488312749
39100000	-68.0901643173061
39200000	-68.2545654692925
39300000	-68.2397128600172
39400000	-68.1981385843691
39500000	-68.0923542245163
39600000	-68.5216929637073
39700000	-68.4185250761884
39800000	-68.1022494616048
39900000	-68.1427650653842
40000000	-68.4312497286546
40100000	-68.9261388421534
40200000	-68.8352911820287
40300000	-68.7233521996415
40400000	-68.7281908325889
40500000	-69.0751605071049
40600000	-69.1831901613882
40700000	-68.8563790613022
40800000	-69.0361328936238
40900000	-69.2519914645551
41000000	-69.7151232185002
41100000	-69.1822211140427
41200000	-69.0157660935781
41300000	-69.1715433887287
41400000	-69.0708368022546
41500000	-69.2197802508671
41600000	-68.6241165319921
41700000	-68.5359372496212
41800000	-68.8915582257237
41900000	-68.5916151554127
42000000	-68.8614782462773
42100000	-68.3510990969686
42200000	-69.1174379025967
42300000	-69.3777398307865
42400000	-69.1830902342249
42500000	-69.2785748779918
42600000	-69.0828017628996
42700000	-69.3782395590816
42800000	-69.9761407788476
42900000	-69.6561007046705
43000000	-70.0438016328839
43100000	-70.0060435024815
43200000	-70.6859320516981
43300000	-70.4379773688104
43400000	-69.9312883802345
43500000	-70.3522221974065
43600000	-70.5164272020305
43700000	-70.6412650174754
43800000	-70.8981989245538
43900000	-70.50098281692
44000000	-70.7719852750064
44100000	-70.5698865262568
44200000	-69.6198396155536
44300000	-69.4883526962936
44400000	-69.7986398056973
44500000	-69.7408815247935
44600000	-69.6085268699534
44700000	-69.4833705210387
44800000	-69.3645638092865
44900000	-69.4870072664115
45000000	-69.2923903252323
45100000	-69.2075832179225
45200000	-69.0380241995881
45300000	-69.5096437923963
45400000	-69.7158877299786
45500000	-68.8927242090831
45600000	-69.1812574567287
45700000	-69.2566464595526
45800000	-69.2363487906237
45900000	-69.6739242862081
46000000	-69.0658293082358
46100000	-69.1168223774659
46200000	-69.3235880806104
46300000	-69.2651231964282
46400000	-69.5220798822996
46500000	-69.0466374374528
46600000	-69.4769542050391
46700000	-69.6602358872168
46800000	-69.1657137169963
46900000	-69.3939192260139
47000000	-68.8572817078547
47100000	-68.8450937965711
47200000	-69.3202971686896
47300000	-68.8157810926499
47400000	-69.1608194374606
47500000	-69.1153884117723
47600000	-69.4475845709583
47700000	-69.8092310163296
47800000	-69.2765992325829
47900000	-69.7438175540861
48000000	-69.5205237795167
48100000	-69.5956925276427
48200000	-70.3676169957569
48300000	-69.7146238185026
48400000	-70.2887923034524
48500000	-70.040408561619
48600000	-69.4322760187013
48700000	-69.4461430832599
48800000	-69.2001380981552
48900000	-69.4678410734938
49000000	-69.3831791319081
49100000	-69.3742127030787
49200000	-69.653887421858
49300000	-69.9081456022454
49400000	-70.0472390909845
49500000	-69.9615472757921
49600000	-69.7781960832345
49700000	-70.4610472367656
49800000	-70.5639800837973
49900000	-70.642649286392
50000000	-70.6141118364694
50100000	-70.8183303595159
50200000	-70.926100061396
50300000	-71.2612433200332
50400000	-70.6636817623294
50500000	-70.8981254629351
50600000	-71.0237408426768
50700000	-71.1532867486979
50800000	-71.2405294840081
50900000	-70.8797006148719
51000000	-70.4408233040636
51100000	-70.7973721187316
51200000	-70.4561889632058
51300000	-70.5830296569564
51400000	-70.3367514916928
51500000	-70.0014815681167
51600000	-70.0172443368502
51700000	-69.3946474869608
51800000	-69.7275086331944
51900000	-69.720042222414
52000000	-69.8418068470875
52100000	-70.2530904880841
52200000	-69.3281602495613
52300000	-69.5592699263363
52400000	-69.5269752576922
52500000	-69.3454690074297
52600000	-69.7214672243386
52700000	-69.295623021361
52800000	-69.2727746452543
52900000	-69.1772768408311
53000000	-69.2591586260942
53100000	-69.088318257686
53200000	-68.7649261522314
53300000	-68.9671824878092
53400000	-68.880757914848
53500000	-68.8598546515625
53600000	-68.7079652938207
53700000	-68.8843133528703
53800000	-68.5748643209956
53900000	-68.9702382471567
54000000	-68.9411035221205
54100000	-68.7131961017174
54200000	-69.1967431713759
54300000	-69.0031085625637
54400000	-69.1464159380823
54500000	-69.1573054104706
54600000	-68.9006256333308
54700000	-69.2960850710027
54800000	-69.1432053966589
54900000	-69.8582265661579
55000000	-69.6955674225553
55100000	-69.4067931860717
55200000	-69.7360868504673
55300000	-69.5136443264643
55400000	-69.6083097726317
55500000	-69.7532046398645
55600000	-69.4304070912082
55700000	-69.8430739443382
55800000	-69.9176654665152
55900000	-70.1216446659664
56000000	-70.0137176131415
56100000	-69.9661292148588
56200000	-70.2954268750749
56300000	-70.1779894070531
56400000	-70.0368207452064
56500000	-70.8483827631071
56600000	-70.6755587973502
56700000	-70.7321534600453
56800000	-70.5587307452159
56900000	-70.6527918405469
57000000	-70.4648722896947
57100000	-70.6203385281233
57200000	-70.2346796006705
57300000	-70.2351948725804
57400000	-70.2022994041052
57500000	-70.2502556714884
57600000	-70.4580042154301
57700000	-69.6275637671072
57800000	-69.9442259159168
57900000	-70.0873352610248
58000000	-69.7195180529977
58100000	-69.8178051161838
58200000	-69.387079226382
58300000	-69.5750690717564
58400000	-69.4204107119229
58500000	-69.1935213348464
58600000	-69.4576835232294
58700000	-69.3970095650216
58800000	-70.4886734966616
58900000	-69.6326768229236
59000000	-69.2579877310866
59100000	-69.5206036637336
59200000	-69.8735417769636
59300000	-70.3337050278029
59400000	-69.9027879584285
59500000	-69.7269710681568
59600000	-69.931058967198
59700000	-69.9684625466273
59800000	-70.1641042993679
59900000	-69.1510303363683
60000000	-69.3216313083581
60100000	-69.1541265887196
60200000	-69.1671019752883
60300000	-69.0242838307072
60400000	-68.7352298392189
60500000	-69.076955690359
60600000	-69.0912753146586
60700000	-69.2258515400742
60800000	-69.1213264112225
60900000	-68.8866662804908
61000000	-69.9076621698992
61100000	-69.4954692813116
61200000	-70.1274094050566
61300000	-69.4646862808403
61400000	-69.36812894097
61500000	-69.8080005121635
61600000	-69.7814148596959
61700000	-70.1163732711846
61800000	-69.2454211814514
61900000	-69.1889170553595
62000000	-69.4259067898317
62100000	-69.4825213446978
62200000	-70.2966446270065
62300000	-69.723708063282
62400000	-70.4035385215304
62500000	-70.6321073976163
62600000	-71.0052435293939
62700000	-71.2468518967315
62800000	-70.3624615024167
62900000	-71.3111272623606
63000000	-71.4673583250842
63100000	-71.2771381507929
63200000	-70.8167526926093
63300000	-70.6709546293009
63400000	-71.1150578612455
63500000	-70.9454737549087
63600000	-70.453439079471
63700000	-70.2113196783256
63800000	-70.0223861275845
63900000	-70.5008145294137
64000000	-70.5421241375575
64100000	-70.1837887471738
64200000	-69.6082787978428
64300000	-69.7560201909529
64400000	-69.8863902405234
64500000	-69.7453520919377
64600000	-69.7230384393881
64700000	-69.624677011566
64800000	-69.7426624702695
64900000	-69.5554097449121
65000000	-69.7730230718028
65100000	-69.6293344160479
65200000	-69.2661134089312
65300000	-69.8615561073841
65400000	-69.7001194810841
65500000	-69.9674328041469
65600000	-70.1209099748071
65700000	-69.2220355633313
65800000	-69.5612123480092
65900000	-69.3580102325299
66000000	-69.5302828413703
66100000	-69.3636645091962
66200000	-69.1843930293735
66300000	-69.5685756316282
66400000	-69.444574375452
66500000	-69.2953898873912
66600000	-69.1272235945558
66700000	-68.8734939898297
66800000	-69.4008985559724
66900000	-69.5946166616467
67000000	-68.8923042852051
67100000	-68.8115913572071
67200000	-69.1130104536459
67300000	-69.2237293248799
67400000	-69.5537875639788
67500000	-69.2204000792552
67600000	-69.1686864500905
67700000	-69.3026021570477
67800000	-69.2979134734882
67900000	-69.8211107295407
68000000	-69.5199213593058
68100000	-69.6790865202894
68200000	-70.1758836311107
68300000	-69.7058736619428
68400000	-70.0762949320827
68500000	-70.0326033815516
68600000	-70.1685726512575
68700000	-70.5500007075867
68800000	-70.1805971994069
68900000	-70.499620957112
69000000	-70.3905091349955
69100000	-70.6930062680894
69200000	-71.4227097000183
69300000	-71.1523054455513
69400000	-70.6640979981769
69500000	-70.6040433459176
69600000	-70.7229733228063
69700000	-70.7230020484171
69800000	-70.5477621473366
69900000	-70.0883511119826
70000000	-70.2716546877985
70100000	-70.1084935917703
70200000	-69.6936885356603
70300000	-69.9784522510451
70400000	-69.6623016243463
70500000	-70.4217579626396
70600000	-70.0587811098906
70700000	-69.6359456574541
70800000	-69.8160079160874
70900000	-69.9791630554215
71000000	-70.3902929471791
71100000	-69.691218581876
71200000	-69.5333628054725
71300000	-69.8641190669867
71400000	-69.9997332830175
71500000	-70.5539759021666
71600000	-68.9620248987009
71700000	-68.784098924918
71800000	-69.0837280909545
71900000	-69.3477751232327
72000000	-69.282598589624
72100000	-68.738392395439
72200000	-68.9094747247776
72300000	-69.1861705958038
72400000	-69.1690588411723
72500000	-69.0061483751304
72600000	-68.6766882757769
72700000	-69.664350872169
72800000	-69.7060373402802
72900000	-69.6231381874726
73000000	-68.7705082997665
73100000	-68.9698160183673
73200000	-69.5744571253247
73300000	-69.750225446807
73400000	-69.7788143751829
73500000	-69.0933780036368
73600000	-69.2558725213026
73700000	-69.5625788499437
73800000	-70.1529485620019
73900000	-70.4550090475518
74000000	-69.4061251817286
74100000	-70.3974482168834
74200000	-70.1253722923643
74300000	-70.5582069791853
74400000	-70.4626727172537
74500000	-69.7302617107723
74600000	-70.4801497063327
74700000	-70.2133476470143
74800000	-69.7891890771463
74900000	-69.1838698329939
75000000	-69.3922394508192
75100000	-70.0479394259427
75200000	-69.9882198007139
75300000	-69.2341011139008
75400000	-68.825891516303
75500000	-69.124378165666
75600000	-69.1484860089618
75700000	-69.130590820722
75800000	-68.6664350576449
75900000	-68.2767251895622
76000000	-68.6919965138174
76100000	-68.1564438561959
76200000	-68.5077906524456
76300000	-68.2995552879331
76400000	-68.8262117408175
76500000	-68.8523653215246
76600000	-68.157697279831
76700000	-68.6637729102818
76800000	-68.7044551419506
76900000	-69.0137125726155
77000000	-69.3580926134045
77100000	-68.8776611022722
77200000	-69.2376897870698
77300000	-69.1849058922958
77400000	-69.5226849011562
77500000	-69.1817859504264
77600000	-68.8520631858997
77700000	-69.02366368227
77800000	-68.9976587455197
77900000	-69.0646206204311
78000000	-68.8849754982205
78100000	-69.0963926134408
78200000	-69.2501045972728
78300000	-69.5883883608487
78400000	-69.5371507624755
78500000	-69.3344781308408
78600000	-69.6554719650939
78700000	-70.3387147469471
78800000	-71.092806063747
78900000	-69.4996439237736
79000000	-69.3890655019516
79100000	-69.2965747714331
79200000	-69.7811864495628
79300000	-70.1146530229897
79400000	-69.0462625605295
79500000	-68.9894934969132
79600000	-69.0866716332516
79700000	-69.3488861435095
79800000	-69.3046719439018
79900000	-68.6591272899891
80000000	-69.5073126725493
80100000	-69.6605471941573
80200000	-69.8135631043189
80300000	-69.2198553144248
80400000	-69.0404888337772
80500000	-69.5098322311851
80600000	-69.6842736209867
80700000	-69.3405500867366
80800000	-68.5788703054972
80900000	-68.8244946706604
81000000	-68.8824836383798
81100000	-69.1793410121617
81200000	-68.9158709068863
81300000	-68.3816226162215
81400000	-68.8436285093574
81500000	-68.5367835936229
81600000	-68.8684430598233
81700000	-68.6089593048712
81800000	-68.2727139747955
81900000	-69.0452267156289
82000000	-68.6465424112146
82100000	-69.0852876479877
82200000	-68.826754725958
82300000	-69.0962957889789
82400000	-69.8508502980313
82500000	-69.1974477173437
82600000	-69.4718728947982
82700000	-69.3743604837473
82800000	-69.6523602112409
82900000	-70.0918598065107
83000000	-70.1079213085344
83100000	-69.8020668803544
83200000	-69.9542370095913
83300000	-70.2046695144624
83400000	-69.8473704755187
83500000	-69.6469718706896
83600000	-70.1945991768437
83700000	-70.5707682998519
83800000	-70.1662766198754
83900000	-69.6745055979435
84000000	-69.6598302944365
84100000	-69.7422026547274
84200000	-70.3936377741217
84300000	-69.6535204735764
84400000	-69.4828415776169
84500000	-69.7337695511134
84600000	-70.2396530492646
84700000	-70.4358446751089
84800000	-69.1647790772248
84900000	-69.3101534120307
85000000	-69.5137544994091
85100000	-69.786116448314
85200000	-69.3085421304903
85300000	-68.9677611473114
85400000	-69.2282414230226
85500000	-69.3447724078528
85600000	-69.2403248782576
85700000	-68.7589168223592
85800000	-68.6122583166256
85900000	-69.2746137623082
86000000	-69.679815604165
86100000	-69.7118960514654
86200000	-68.2016590129922
86300000	-68.5913338614723
86400000	-68.8940921200561
86500000	-69.2432617584684
86600000	-69.1153977372142
86700000	-68.582299172427
86800000	-69.0890150359591
86900000	-69.0852873883496
87000000	-69.2307936517741
87100000	-68.8439703407478
87200000	-68.7093801963837
87300000	-70.2799027973934
87400000	-70.249513068994
87500000	-69.551169442909
87600000	-69.452670704343
87700000	-69.7913698518494
87800000	-70.4295205209231
87900000	-70.4269991632638
88000000	-69.9970162383501
88100000	-69.9510519935473
88200000	-69.9236308571818
88300000	-69.7484838836084
88400000	-69.8582517944386
88500000	-69.8249180914941
88600000	-70.1834220293247
88700000	-69.7317753440286
88800000	-69.2382769081622
88900000	-69.4057079015248
89000000	-69.4763108541685
89100000	-69.8876303928345
89200000	-69.1070389014268
89300000	-68.9986216071408
89400000	-69.2860280316009
89500000	-69.4590972131809
89600000	-68.9336351582381
89700000	-68.5631503466246
89800000	-68.6536191019232
89900000	-68.5191882390522
90000000	-68.5651191055462
90100000	-68.1545027294623
90200000	-67.8572201112399
90300000	-68.1863181399767
90400000	-68.3914563321345
90500000	-68.3743548733949
90600000	-67.5880638299798
90700000	-67.9000112361927
90800000	-68.3776603547463
90900000	-68.7843320355495
91000000	-69.0740099022291
91100000	-68.1480505466745
91200000	-68.5298367606258
91300000	-68.7449414327567
91400000	-69.153762890535
91500000	-68.9776270969923
91600000	-68.8081147246869
91700000	-69.498013555228
91800000	-69.4466130440869
91900000	-68.9736654610047
92000000	-68.8691402947092
92100000	-69.0639654508449
92200000	-69.8308570934041
92300000	-69.6084255221749
92400000	-69.3129404544411
92500000	-69.0750189162684
92600000	-69.1643567704957
92700000	-68.9153113649408
92800000	-68.7553988529774
92900000	-68.8055483904739
93000000	-69.2976395020792
93100000	-68.4854290254506
93200000	-68.0624263800644
93300000	-68.2351232981656
93400000	-68.441154527372
93500000	-68.5204393121733
93600000	-67.8691359487403
93700000	-67.5786272535182
93800000	-67.9882920403861
93900000	-68.4411260031432
94000000	-68.214245365821
94100000	-67.6759124379662
94200000	-68.1405835165635
94300000	-68.4524166504618
94400000	-68.576274957704
94500000	-67.7231091845863
94600000	-67.8236249044641
94700000	-68.4096731652567
94800000	-68.9672787391959
94900000	-68.8858914820087
95000000	-67.7892156125874
95100000	-68.0388590971618
95200000	-68.5331455327467
95300000	-68.7493167737035
95400000	-68.7922704345942
95500000	-68.2247861239588
95600000	-69.1844167302249
95700000	-69.4282089662198
95800000	-69.4361587810937
95900000	-69.0884570918601
96000000	-69.3006208427367
96100000	-70.4487211962721
96200000	-70.1408500993742
96300000	-69.5260177450388
96400000	-69.3399818560622
96500000	-69.5677123913462
96600000	-69.7534020223163
96700000	-69.7088313688984
96800000	-69.3788451346392
96900000	-69.2640348995889
97000000	-69.2312718312578
97100000	-68.627656409289
97200000	-68.6528310217612
97300000	-68.9147151356292
97400000	-69.5655167507662
97500000	-68.8294258381963
97600000	-68.2925676371518
97700000	-68.0715111944319
97800000	-68.0862462888532
97900000	-68.2668345791714
98000000	-67.755150445458
98100000	-67.7595494976146
98200000	-67.7466307620404
98300000	-68.0113699039242
98400000	-67.6850486987926
98500000	-67.327915996428
98600000	-67.9296665899574
98700000	-68.2809631071317
98800000	-68.912935706097
98900000	-68.1266008783794
99000000	-68.2366236001834
99100000	-69.1788993120804
99200000	-69.7681686199491
99300000	-70.1830555861673
99400000	-69.2310983379483
99500000	-69.626867704544
99600000	-70.2397504896927
99700000	-69.730901063832
99800000	-69.6919953922372
99900000	-69.0912583857702
100000000	-69.7505711324
100100000	-69.5274381805364
100200000	-68.7177055267097
100300000	-68.3156442149969
100400000	-68.5164161572909
100500000	-68.5721084442916
100600000	-68.2049995810091
100700000	-67.8891807613137
100800000	-68.073922501659
100900000	-67.7725259575677
101000000	-67.6163118984701
101100000	-67.7928572521497
101200000	-67.8243994500747
101300000	-68.168510522087
101400000	-67.4951750831019
101500000	-67.0431457149029
101600000	-67.4836411738352
101700000	-67.8560631017793
101800000	-68.1432188180576
101900000	-67.6127124310894
102000000	-67.7689668278549
102100000	-68.1410628360314
102200000	-68.160719990576
102300000	-67.7417207909687
102400000	-67.8829244652243
102500000	-68.7114327268655
102600000	-69.1610821670702
102700000	-69.1887392222578
102800000	-68.1210063372198
102900000	-68.2838924343532
103000000	-69.1361364039725
103100000	-69.316915350158
103200000	-69.6122570633633
103300000	-68.9563910976907
103400000	-69.6523801234845
103500000	-69.7554745328805
103600000	-69.5231244827463
103700000	-69.4088870560936
103800000	-69.4191977013687
103900000	-70.0556397508155
104000000	-69.5946633492547
104100000	-68.6331102962824
104200000	-68.5462190023558
104300000	-68.6135712416976
104400000	-68.5724374921258
104500000	-68.526969629436
104600000	-68.2261639532572
104700000	-68.1600351740241
104800000	-67.7957594689989
104900000	-67.3130094298146
105000000	-67.4984244487748
105100000	-67.773090687101
105200000	-68.3536113675335
105300000	-67.8194778776823
105400000	-67.5387589762752
105500000	-67.7039794495476
105600000	-67.7132204638253
105700000	-68.0480979040268
105800000	-67.7155881311894
105900000	-68.2032289265399
106000000	-68.5514273554537
106100000	-68.7605982841785
106200000	-68.2971200258344
106300000	-68.3598725106898
106400000	-69.0636739177036
106500000	-69.4688087101523
106600000	-69.9397786515831
106700000	-69.5488781232487
106800000	-69.7818105529194
106900000	-70.0913703101938
107000000	-70.3217062657056
107100000	-70.3812399747387
107200000	-70.0810480708714
107300000	-70.0798797971075
107400000	-69.5976297867878
107500000	-68.8406961131685
107600000	-68.7181958885386
107700000	-68.7781449722714
107800000	-68.367741169463
107900000	-67.8508724502887
108000000	-67.445642845806
108100000	-67.3259241098693
108200000	-67.1406327756659
108300000	-66.711391042286
108400000	-66.6474866932391
108500000	-66.8063526639856
108600000	-67.2282736668097
108700000	-66.714051260642
108800000	-66.4912274927794
108900000	-67.0281642793798
109000000	-67.4523210615106
109100000	-68.3719287794436
109200000	-67.4975562093575
109300000	-67.7983228028656
109400000	-68.6732132832721
109500000	-69.0931403576626
109600000	-69.1470697107199
109700000	-69.237236383575
109800000	-70.2361446319251
109900000	-70.7867345266279
110000000	-70.2677038260643
110100000	-69.80715330463
110200000	-69.9907944175976
110300000	-71.3177983900846
110400000	-71.1226153859939
110500000	-70.9322761087319
110600000	-69.9631970183169
110700000	-69.6944206313536
110800000	-69.2655573298132
110900000	-68.421132990982
111000000	-68.377270298335
111100000	-68.6133395867839
111200000	-68.0484428560314
111300000	-67.5721938911407
111400000	-67.1101050214326
111500000	-67.1399290968107
111600000	-66.8374330974985
111700000	-66.8588332339219
111800000	-67.0950610952887
111900000	-67.0423195436798
112000000	-67.654582001462
112100000	-67.2723934075926
112200000	-67.2020869757286
112300000	-67.979549005693
112400000	-68.4957189726352
112500000	-69.3445204187505
112600000	-68.6573930925587
112700000	-69.2466867253926
112800000	-70.2781944933571
112900000	-69.8847409392543
113000000	-69.9500681777967
113100000	-69.9595088673555
113200000	-70.5077956494222
113300000	-70.4199120072931
113400000	-69.0608079369162
113500000	-68.619592994155
113600000	-68.8381150466806
113700000	-69.0287098090557
113800000	-68.5837586375988
113900000	-68.1767545435189
114000000	-68.104360958727
114100000	-67.9643045261618
114200000	-67.1964710319578
114300000	-67.1400666528891
114400000	-67.2791621034398
114500000	-67.9621121014724
114600000	-67.1533779744523
114700000	-66.4586535461155
114800000	-66.7037096311746
114900000	-66.9258453699073
115000000	-67.1572261462036
115100000	-66.934769677194
115200000	-67.2130114463647
115300000	-67.7719470186223
115400000	-68.005752999191
115500000	-67.7583283077424
115600000	-67.8938132649874
115700000	-69.0829827988647
115800000	-70.3194348978607
115900000	-70.6277429826171
116000000	-70.139512548628
116100000	-70.2500518197415
116200000	-71.2510083949268
116300000	-70.4093151776055
116400000	-70.7857971461252
116500000	-70.7544447580839
116600000	-70.4071420679514
116700000	-69.7528134334158
116800000	-68.3642456025639
116900000	-68.2403328085406
117000000	-68.1765875874617
117100000	-67.8892859043047
117200000	-67.6346544805351
117300000	-67.3909462502845
117400000	-67.8158932810803
117500000	-66.7366531540128
117600000	-66.2335402619361
117700000	-66.527459546148
117800000	-66.8623525634981
117900000	-67.7497776035118
118000000	-66.8862514334005
118100000	-66.7461999756691
118200000	-67.2261041767219
118300000	-67.3158697062263
118400000	-67.6635658165414
118500000	-67.6508916963785
118600000	-68.8743744219315
118700000	-69.4621101025168
118800000	-69.2497688022693
118900000	-68.5111988879924
119000000	-68.712042377213
119100000	-69.6027111395964
119200000	-69.7502670588497
119300000	-69.8044167310303
119400000	-69.9298294900187
119500000	-69.185983529188
119600000	-68.3647012050674
119700000	-67.8884491799797
119800000	-68.1274819486657
119900000	-68.1054651844117
120000000	-67.8331237308807
120100000	-67.015394681764
120200000	-66.6240195220678
120300000	-66.6846496365321
120400000	-66.3007959129713
120500000	-66.0878772286408
120600000	-66.2926594449859
120700000	-66.7903703770711
120800000	-67.2149877676851
120900000	-66.491619683701
121000000	-66.586391686967
121100000	-67.2587712091436
121200000	-68.1913151633066
121300000	-68.8846614253436
121400000	-68.74483314159
121500000	-69.4255093166957
121600000	-70.1112673061295
121700000	-69.3876154874086
121800000	-69.304532003775
121900000	-69.4861893231618
122000000	-70.7844463112383
122100000	-70.8977961981957
122200000	-70.0765991008768
122300000	-69.2637552854695
122400000	-69.0436814787804
122500000	-68.4668033090245
122600000	-68.1913137774787
122700000	-68.1554438189902
122800000	-68.4635453438739
122900000	-67.5903608056686
123000000	-66.9406302121652
123100000	-66.4508148892178
123200000	-66.4462689288117
123300000	-66.6568248827273
123400000	-66.5387881331865
123500000	-66.6289556951766
123600000	-66.7298600206516
123700000	-66.9545743757794
123800000	-66.5496831879133
123900000	-66.9049061059645
124000000	-67.7635936370719
124100000	-68.5458880350356
124200000	-69.4659362289368
124300000	-69.4088721187491
124400000	-69.3962216407604
124500000	-69.3418548089033
124600000	-69.5256004628066
124700000	-70.0404434470995
124800000	-70.0075604253577
124900000	-70.2193849348407
125000000	-69.6353248914739
125100000	-68.3205207652634
125200000	-68.0103787201205
125300000	-67.9585336466028
125400000	-67.6785613499867
125500000	-67.4991661387445
125600000	-68.0673190215668
125700000	-68.1771667464777
125800000	-67.3496767519274
125900000	-67.0849917524043
126000000	-67.3207074113033
126100000	-67.5933234027802
126200000	-68.5809549673772
126300000	-68.1805019223396
126400000	-68.2435717811761
126500000	-68.5095603579089
126600000	-68.5447087725517
126700000	-68.4157620173008
126800000	-68.6812165860626
126900000	-69.9798611431059
127000000	-70.5285562797715
127100000	-70.6240768578996
127200000	-70.2520713662881
127300000	-69.7006356752172
127400000	-69.4009683245563
127500000	-69.3131464705324
127600000	-69.3625941093071
127700000	-69.6499420426188
127800000	-68.657141492831
127900000	-67.7184979195573
128000000	-67.133978857735
128100000	-67.1021024403239
128200000	-67.1272601382575
128300000	-67.0591167867799
128400000	-67.2910502893135
128500000	-67.4853222268305
128600000	-67.5517889931904
128700000	-66.7444196251807
128800000	-66.826741219208
128900000	-67.4368447808981
129000000	-68.2603661394142
129100000	-69.0135108860525
129200000	-68.6373062265902
129300000	-68.696987857699
129400000	-68.8628685908303
129500000	-68.3116593393266
129600000	-68.8905781733341
129700000	-68.9338343582131
129800000	-69.9741718972314
129900000	-69.4820902475618
130000000	-68.9894618009499
130100000	-68.249016581611
130200000	-67.6065134554699
130300000	-67.3754710576804
130400000	-67.2195303781817
130500000	-67.4227100137504
130600000	-67.87077746937
130700000	-67.0289571926635
130800000	-66.6832021085307
130900000	-66.8327844023708
131000000	-67.01543968765
131100000	-67.3266859818866
131200000	-67.7458768530176
131300000	-68.4725647756656
131400000	-68.9317085937156
131500000	-69.1389531738706
131600000	-68.3108234232791
131700000	-68.5750680448532
131800000	-69.1700913309344
131900000	-69.8835796655816
132000000	-70.0039745095711
132100000	-69.9025238124114
132200000	-69.6696412942373
132300000	-68.8810186357164
132400000	-68.2421396184971
132500000	-68.311674241847
132600000	-68.0963593425938
132700000	-68.2463189131589
132800000	-67.7576089382675
132900000	-67.2631652908333
133000000	-66.9791430200061
133100000	-66.7610387792585
133200000	-66.7329536478501
133300000	-66.9514525823502
133400000	-67.5622034227309
133500000	-67.8151402983179
133600000	-67.4257202525262
133700000	-67.6352504196561
133800000	-68.1276511170389
133900000	-68.3184219421736
134000000	-69.2752281035227
134100000	-69.715585178549
134200000	-70.1097532814989
134300000	-70.202350478481
134400000	-69.4568196772685
134500000	-68.8245637282257
134600000	-69.0572630502966
134700000	-69.2703915789729
134800000	-69.2887860700986
134900000	-69.2820545393513
135000000	-69.0928699448992
135100000	-68.169848429569
135200000	-67.5130222201692
135300000	-67.4127479064011
135400000	-67.5229355144758
135500000	-67.7806104602137
135600000	-67.7216988718041
135700000	-67.675018267935
135800000	-67.3694912925132
135900000	-67.3731591583068
136000000	-67.2098494727779
136100000	-67.6793786759022
136200000	-68.4471000165746
136300000	-69.1810139064757
136400000	-69.333580875265
136500000	-69.1387248628024
136600000	-69.1660782205585
136700000	-68.8155798663478
136800000	-68.1007976408857
136900000	-68.8601284266822
137000000	-68.7968177004394
137100000	-68.3170875674194
137200000	-67.385684747787
137300000	-66.8576779855842
137400000	-66.7200051012213
137500000	-66.4728956235907
137600000	-66.297379177346
137700000	-66.4341171644857
137800000	-67.0920784562616
137900000	-67.46830333207
138000000	-66.9261105679768
138100000	-66.9068493803168
138200000	-67.4493609450479
138300000	-67.9772923016922
138400000	-69.0541695222519
138500000	-69.0675155682196
138600000	-69.48964102842
138700000	-70.2123171093211
138800000	-69.7426512703047
138900000	-69.3591671439683
139000000	-69.453661004183
139100000	-69.555049824572
139200000	-69.6877770773133
139300000	-69.6603272940897
139400000	-69.673680314692
139500000	-68.3972172296257
139600000	-67.8207861530851
139700000	-67.6597798114057
139800000	-67.5875430957856
139900000	-68.0439253552042
140000000	-67.7491268240428
140100000	-67.6862764291922
140200000	-67.5481122664886
140300000	-67.545102505087
140400000	-67.130416898843
140500000	-67.4663104463451
140600000	-68.1002841468943
140700000	-68.9814580605274
140800000	-69.2952700236686
140900000	-69.2586865811036
141000000	-68.8449125965359
141100000	-68.8532049899525
141200000	-68.486931493333
141300000	-69.4662228677595
141400000	-69.4171450117607
141500000	-69.5220068024593
141600000	-68.7834299584893
141700000	-68.554253873206
141800000	-68.1864947400228
141900000	-67.2956783858841
142000000	-67.1796338374155
142100000	-67.4621239493739
142200000	-68.0421982380396
142300000	-68.5383210389591
142400000	-67.8878055202237
142500000	-67.8485054671875
142600000	-68.2422617652548
142700000	-68.2585797939779
142800000	-68.8290742523179
142900000	-69.3564495450666
143000000	-70.3249553283486
143100000	-70.7184955675903
143200000	-69.8027322173727
143300000	-68.4735671145771
143400000	-67.9216413243768
143500000	-67.7316264976143
143600000	-67.726650172585
143700000	-67.7883752883267
143800000	-68.0217742668298
143900000	-67.074386621519
144000000	-66.4517613771852
144100000	-66.3821138861307
144200000	-66.3859186010059
144300000	-66.4785997024714
144400000	-67.1424776982862
144500000	-67.5322960232324
144600000	-68.0400104628624
144700000	-68.0477502758847
144800000	-67.4013352980242
144900000	-67.5948584869184
145000000	-68.5794715511854
145100000	-69.1302027581864
145200000	-69.7373093764949
145300000	-69.7251752690422
145400000	-69.7730758622035
145500000	-69.1880859929629
145600000	-68.2683579303924
145700000	-68.309069270241
145800000	-67.7889354983568
145900000	-68.0482369094391
146000000	-68.0042140953593
146100000	-67.8481343336934
146200000	-67.6018224860913
146300000	-67.2431105609006
146400000	-67.189614198768
146500000	-67.4322039236525
146600000	-67.8113592357176
146700000	-68.8879975015946
146800000	-68.89956828445
146900000	-69.5153344174596
147000000	-69.9995251534764
147100000	-69.3773867363557
147200000	-69.1780275546133
147300000	-69.701841012591
147400000	-69.6229455081151
147500000	-69.6010064012498
147600000	-69.5947148818981
147700000	-68.8463758322338
147800000	-68.0486619817716
147900000	-67.6075577615618
148000000	-67.4831984767938
148100000	-67.5315417571405
148200000	-67.951563894218
148300000	-68.1166534571839
148400000	-68.0328553847761
148500000	-68.0720656322214
148600000	-68.158330931001
148700000	-67.5556121881923
148800000	-68.2289484429521
148900000	-68.9090613006416
149000000	-69.8295573092827
149100000	-70.1256508122427
149200000	-70.1994776479836
149300000	-69.5781375997871
149400000	-69.3802389335856
149500000	-68.0736042046623
149600000	-68.341936150089
149700000	-68.2809198642436
149800000	-68.5455090621592
149900000	-68.07171919382
150000000	-67.4940316871144
150100000	-66.9984150853845
150200000	-66.6059385528299
150300000	-66.5083433153831
150400000	-66.8290237457297
150500000	-67.2357603604098
150600000	-68.3753229545904
150700000	-68.1485254430799
150800000	-68.1282011841308
150900000	-68.393322079341
151000000	-68.2448540944535
151100000	-68.9658711109045
151200000	-69.7617553724368
151300000	-69.9942251670968
151400000	-70.0094538069888
151500000	-69.7369542764513
151600000	-68.8462138430189
151700000	-68.0809064065145
151800000	-67.9159987334182
151900000	-67.8577394953034
152000000	-68.0356096815332
152100000	-68.5824048850802
152200000	-68.2885404510928
152300000	-68.1212371025638
152400000	-68.2324027654426
152500000	-68.3278238012402
152600000	-68.3985604900217
152700000	-69.0471439459513
152800000	-69.5274317145848
152900000	-70.4255599174352
153000000	-70.5830610991332
153100000	-70.3754907369998
153200000	-69.4333684463437
153300000	-68.8757392996865
153400000	-68.0765882612749
153500000	-68.3701189064722
153600000	-68.3618017191386
153700000	-68.2451467012848
153800000	-67.8059059210928
153900000	-67.6869533806868
154000000	-67.4889507016313
154100000	-66.9047315167648
154200000	-67.0047058681906
154300000	-67.3993559952512
154400000	-68.2335161396143
154500000	-69.1524340786542
154600000	-69.1036218316784
154700000	-69.0202983564911
154800000	-69.2949538387177
154900000	-68.7750185744947
155000000	-69.2915143516631
155100000	-69.4038744131289
155200000	-70.1923834935027
155300000	-70.0653593374626
155400000	-70.1598725069537
155500000	-69.6302846082723
155600000	-68.1212175814137
155700000	-67.6417625950248
155800000	-67.6022767621006
155900000	-67.6303645557407
156000000	-68.3966913048851
156100000	-68.4642485628766
156200000	-68.4128357332979
156300000	-68.5763766130708
156400000	-68.5618358975698
156500000	-68.5107017193216
156600000	-68.6694595975108
156700000	-69.8432546023894
156800000	-70.7793824918679
156900000	-70.9968528970043
157000000	-70.5311311372814
157100000	-69.61094379749
157200000	-68.8319233783483
157300000	-68.4387518239521
157400000	-68.5242087880185
157500000	-68.3055961398759
157600000	-68.4097727023337
157700000	-68.6484709208683
157800000	-68.8657731796648
157900000	-68.8017078308231
158000000	-68.4317649658397
158100000	-68.7111298498833
158200000	-69.3605460513594
158300000	-70.2300556429192
158400000	-71.0741895718284
158500000	-70.7581377699468
158600000	-70.8887698027499
158700000	-71.0455506627835
158800000	-68.9731711369053
158900000	-68.7398079967049
159000000	-68.066911415519
159100000	-68.1193214425339
159200000	-67.9242917792558
159300000	-67.9799482265295
159400000	-67.7579535398436
159500000	-67.1001666532244
159600000	-67.0015191479124
159700000	-67.1846361971507
159800000	-67.0766388086216
159900000	-68.1880957635637
160000000	-68.7774899927202
160100000	-69.4765593654316
160200000	-69.8533234416882
160300000	-69.8875847698368
160400000	-69.036050015789
160500000	-68.9545260777067
160600000	-69.4938915869232
160700000	-69.267883400827
160800000	-69.3075620866438
160900000	-69.3200444928361
161000000	-68.7614643101751
161100000	-68.3059018647359
161200000	-67.7932627579686
161300000	-67.835605379405
161400000	-67.5377805208771
161500000	-68.3625633945779
161600000	-68.829061131548
161700000	-69.3639581968803
161800000	-69.9810325875028
161900000	-69.38552935579
162000000	-69.1645554277954
162100000	-68.9597188145585
162200000	-68.8298807403774
162300000	-69.488610144298
162400000	-69.3217370051485
162500000	-69.5516620169076
162600000	-69.0238085904491
162700000	-68.5103813306443
162800000	-68.2704412600775
162900000	-67.4684398808252
163000000	-67.7247431454684
163100000	-67.8966707234095
163200000	-68.7528857535369
163300000	-68.8808228484463
163400000	-68.9911728616466
163500000	-68.9764880022964
163600000	-69.4068818282162
163700000	-68.975728164205
163800000	-69.0401328749789
163900000	-69.1364039846265
164000000	-69.9145633029254
164100000	-70.0987716035666
164200000	-70.1428347309218
164300000	-69.512041031485
164400000	-68.9110220194443
164500000	-68.2688778637369
164600000	-68.2600400951069
164700000	-68.2929397633508
164800000	-68.4719391583697
164900000	-68.9786642063096
165000000	-68.8814792665419
165100000	-68.9421020217637
165200000	-68.9330140380439
165300000	-68.5830928979187
165400000	-68.8880948910372
165500000	-69.2964231581943
165600000	-69.725942662789
165700000	-69.936666616637
165800000	-69.8798644677483
165900000	-70.0489727296723
166000000	-69.579174799095
166100000	-68.5743401964073
166200000	-68.75570820503
166300000	-67.8830173866621
166400000	-68.0745392943102
166500000	-68.0570704709744
166600000	-68.6011777772435
166700000	-68.6627616250151
166800000	-68.5882529589444
166900000	-68.5925328523455
167000000	-68.9468943893305
167100000	-68.5578004495592
167200000	-69.5987401919295
167300000	-69.7696979884386
167400000	-70.5255565230173
167500000	-70.3250573810809
167600000	-69.7231234833731
167700000	-68.9126056237672
167800000	-68.3937258421509
167900000	-67.922357709449
168000000	-67.9288403734463
168100000	-68.085760525164
168200000	-68.3345124148027
168300000	-68.1528025042857
168400000	-68.015827182959
168500000	-68.4153412986668
168600000	-68.5974047017951
168700000	-68.9514672293886
168800000	-69.716191017667
168900000	-70.4087362867505
169000000	-71.4107779061943
169100000	-71.4114934688802
169200000	-70.8617566465374
169300000	-70.5860372362659
169400000	-70.0690226621907
169500000	-69.767170698692
169600000	-69.7454247592453
169700000	-69.1649921770928
169800000	-69.2574160603187
169900000	-69.1410319194747
170000000	-69.2059531929707
170100000	-69.1593574951525
170200000	-69.1263555772259
170300000	-69.2999098157374
170400000	-69.0049785895823
170500000	-69.6874650601901
170600000	-69.9250691443281
170700000	-69.9236470632186
170800000	-70.009425654255
170900000	-69.843393830762
171000000	-68.97559919304
171100000	-68.8215994978929
171200000	-68.2949713262604
171300000	-68.1251477897859
171400000	-68.0671293184041
171500000	-69.0733918059508
171600000	-68.8582868760644
171700000	-68.6296395372127
171800000	-68.5224585418722
171900000	-69.1749790055737
172000000	-68.8441785083909
172100000	-69.5552376646119
172200000	-69.9697140505725
172300000	-70.0328070618667
172400000	-70.2212807902092
172500000	-70.2392377181118
172600000	-69.4729989569765
172700000	-68.8838765150178
172800000	-68.4800655719879
172900000	-68.4001928048604
173000000	-68.3740573421998
173100000	-68.5462266724763
173200000	-68.5647405175763
173300000	-68.355373993903
173400000	-68.831348228215
173500000	-68.9694531168305
173600000	-69.0774561278751
173700000	-69.2937892846621
173800000	-69.7121631038187
173900000	-69.884371474421
174000000	-70.0424652037294
174100000	-69.8070768864108
174200000	-69.5310175914906
174300000	-69.0510662539223
174400000	-68.4266217679416
174500000	-68.299388489647
174600000	-67.8908626103461
174700000	-67.8883732443852
174800000	-68.0361473694492
174900000	-68.5404639409906
175000000	-69.0802146899016
175100000	-68.902756679836
175200000	-68.9186803028751
175300000	-68.9490094752236
175400000	-69.0055152593654
175500000	-69.6738873178488
175600000	-69.4730851213823
175700000	-69.3719650160644
175800000	-69.1185206014925
175900000	-69.1360831573937
176000000	-68.8170903979243
176100000	-68.3853008283767
176200000	-68.4733569243008
176300000	-68.6574837802081
176400000	-69.0885623907087
176500000	-69.403686399881
176600000	-69.8527398497247
176700000	-69.9447848415055
176800000	-70.7505761486785
176900000	-70.832806408099
177000000	-70.7180380594419
177100000	-69.6424244152683
177200000	-69.1354422232023
177300000	-69.2020852760242
177400000	-69.1541365368557
177500000	-68.8781862485824
177600000	-68.6171597754923
177700000	-68.0650258462242
177800000	-68.2542651977464
177900000	-68.2525489565236
178000000	-68.205354713765
178100000	-68.3710022984589
178200000	-68.8752030793173
178300000	-70.0851128041209
178400000	-70.070749582788
178500000	-70.0380041996216
178600000	-69.8673005101045
178700000	-69.9543495932363
178800000	-69.7261158445172
178900000	-69.7187505147921
179000000	-68.8683960650403
179100000	-69.0055681057313
179200000	-68.9435226597589
179300000	-69.4490719419707
179400000	-69.1612437307934
179500000	-68.9726745619577
179600000	-68.8634168367313
179700000	-69.1770693179147
179800000	-69.0656920432705
179900000	-69.6891707024046
180000000	-69.7635477768806
180100000	-70.1777539713988
180200000	-70.1011734873418
180300000	-69.7732260074993
180400000	-69.5633175107716
180500000	-68.5120916607959
180600000	-68.2999734579947
180700000	-68.2121895920679
180800000	-68.4738116600654
180900000	-68.63306045508
181000000	-68.8508833001906
181100000	-68.574455613531
181200000	-69.0401719106562
181300000	-68.9927211200468
181400000	-68.9672348501603
181500000	-68.6736744733487
181600000	-69.1418394857518
181700000	-69.4261388447308
181800000	-69.6767303732689
181900000	-69.6249650374685
182000000	-69.4626333712973
182100000	-68.8150452781032
182200000	-68.6053021028331
182300000	-68.608746035937
182400000	-68.1779472387144
182500000	-68.5581804433906
182600000	-68.6205966349382
182700000	-69.3103275996784
182800000	-69.5136582924577
182900000	-69.515366716725
183000000	-69.0732926248751
183100000	-69.0935926306487
183200000	-68.7980448973309
183300000	-69.2402818545155
183400000	-68.6997031023405
183500000	-69.2707227319121
183600000	-69.0418670380088
183700000	-69.6470017146635
183800000	-69.7150412281043
183900000	-68.966393145429
184000000	-68.9310508517558
184100000	-69.3757809412265
184200000	-69.4029046729027
184300000	-69.8720543909252
184400000	-69.6357049340961
184500000	-69.4550080319819
184600000	-69.1398536903181
184700000	-69.0132151702236
184800000	-68.636577933328
184900000	-67.9754520620622
185000000	-68.2857068166531
185100000	-68.3325576250409
185200000	-68.3310430632058
185300000	-68.7135011530617
185400000	-69.2439866821728
185500000	-69.3439162268538
185600000	-70.0770338380459
185700000	-70.624879274087
185800000	-70.4942175847894
185900000	-69.9953613534062
186000000	-70.1590404023707
186100000	-70.0156157601662
186200000	-69.9826265457642
186300000	-69.4599444296469
186400000	-69.2302793960571
186500000	-68.7013037137267
186600000	-68.6759596939852
186700000	-68.7551470389155
186800000	-68.630167914111
186900000	-68.9819476195097
187000000	-69.1775445009862
187100000	-69.815782724458
187200000	-70.3584239246848
187300000	-70.2321474704489
187400000	-70.1644972303701
187500000	-69.5842692661118
187600000	-69.4861789041829
187700000	-69.4767388184918
187800000	-68.3031184827039
187900000	-68.3503958639976
188000000	-68.4137140210755
188100000	-68.9446250557111
188200000	-68.9257682199794
188300000	-68.9411607174052
188400000	-69.0271720175451
188500000	-69.3613419596073
188600000	-69.6578290807992
188700000	-70.2069982627802
188800000	-69.9919442841135
188900000	-70.7937836187155
189000000	-71.0588413434135
189100000	-70.9056750596148
189200000	-70.3909245400284
189300000	-69.7904699454054
189400000	-69.4554401888506
189500000	-69.5315972789985
189600000	-69.6886696047305
189700000	-69.6738944542809
189800000	-69.7863986106583
189900000	-69.9126351283312
190000000	-70.6635035477269
190100000	-70.5024558905157
190200000	-70.358771930554
190300000	-69.8101587395404
190400000	-69.6953449549767
190500000	-69.6900108140021
190600000	-69.6178674596698
190700000	-69.3290928943748
190800000	-69.9218418515258
190900000	-69.9338655601456
191000000	-70.1177074662741
191100000	-70.1630912434187
191200000	-69.8277388912274
191300000	-69.8541094562908
191400000	-69.7315926315009
191500000	-70.3562306325135
191600000	-70.6798987247152
191700000	-70.2204180747118
191800000	-70.2705288761457
191900000	-70.2738392654306
192000000	-69.9680514958278
192100000	-70.0896931356843
192200000	-69.4586087516792
192300000	-69.9156415669107
192400000	-70.0016595470767
192500000	-70.8700523778904
192600000	-70.9953337404572
192700000	-71.1554388951574
192800000	-71.2507307744643
192900000	-71.8634522863178
193000000	-70.9360985575714
193100000	-70.673573415777
193200000	-69.5169158304689
193300000	-69.480611376407
193400000	-69.3757463293414
193500000	-69.4679880387575
193600000	-69.290195616064
193700000	-69.3577323080217
193800000	-69.3018183518106
193900000	-69.6718131332937
194000000	-69.5191313905046
194100000	-70.069522867315
194200000	-70.2013672266465
194300000	-70.8149715558783
194400000	-71.5181313610837
194500000	-71.5632334801383
194600000	-71.1575456872274
194700000	-71.2421632835771
194800000	-71.2058994584244
194900000	-70.2410561209586
195000000	-70.2528016889034
195100000	-69.6894947771905
195200000	-69.8962224090455
195300000	-69.6736201268355
195400000	-70.2718564317169
195500000	-70.3658483839021
195600000	-70.4446338522751
195700000	-70.2255595871429
195800000	-70.2337108845893
195900000	-69.3379929378303
196000000	-70.0287445272065
196100000	-69.2146635099822
196200000	-69.6244451385959
196300000	-69.4839594147945
196400000	-70.0288233717687
196500000	-69.6790884120965
196600000	-69.6785673494691
196700000	-69.5181995776622
196800000	-69.9651764289848
196900000	-69.8615108831443
197000000	-70.5077203041026
197100000	-70.1330771428528
197200000	-70.6422355029055
197300000	-70.6632722445276
197400000	-70.781334560494
197500000	-70.4791492570715
197600000	-70.3191106109361
197700000	-70.1470154916351
197800000	-70.310784146111
197900000	-70.1911336546074
198000000	-70.3416940663553
198100000	-70.7808107971428
198200000	-70.6889657274493
198300000	-71.0794198621849
198400000	-71.0029384284288
198500000	-70.1088408804868
198600000	-69.6275744899635
198700000	-69.7498068019876
198800000	-68.9733979014137
198900000	-68.9872936054958
199000000	-68.8108356396169
199100000	-69.0145847368534
199200000	-68.7850956188473
199300000	-69.226032070072
199400000	-69.3055585894923
199500000	-68.5054021154518
199600000	-55.6829604004904
199700000	-55.4177376468846
199800000	-55.4137507124297
199900000	-55.4346940542898
[truncated: 2,096 more rows]
