# Supplementary material for: Highly efficient photonic radar by incorporating MDM-WDM and machine learning classifiers under adverse weather conditions
Source: PLoS One. 2024 Apr 1;19(4):e0300653. doi: 10.1371/journal.pone.0300653 (PMC10984395; doi:10.1371/journal.pone.0300653)
Supplement: S1 File — (ZIP) [file pone.0300653.s001.zip › Visibility_Dataset_optical/Clear Weather Conditions/Target 4.txt]

0	-70.6417982488931
100000	-69.0349976718718
200000	-68.4469075085662
300000	-68.3896904747416
400000	-68.0019851432898
500000	-67.7448291842302
600000	-66.7511841198199
700000	-66.8212450141042
800000	-67.0882151573929
900000	-67.1751290119658
1000000	-67.3902699263623
1100000	-66.6192591352661
1200000	-67.1691336647652
1300000	-67.5527174051914
1400000	-67.4988498237312
1500000	-67.46085450279
1600000	-66.7532012983216
1700000	-66.973994977414
1800000	-67.3854657200477
1900000	-67.3652014348148
2000000	-66.8088783826479
2100000	-66.0817436369406
2200000	-66.4918210352027
2300000	-66.5206275566149
2400000	-66.5182779624556
2500000	-66.3069718665167
2600000	-65.8068480032353
2700000	-66.5683763882393
2800000	-67.0723703596493
2900000	-67.0376790580002
3000000	-66.7169920253379
3100000	-66.6494284790158
3200000	-67.3639504407459
3300000	-67.4554388690486
3400000	-67.6095656588169
3500000	-67.131036918258
3600000	-66.7997163542398
3700000	-67.6126726982023
3800000	-67.3084490510573
3900000	-66.9699115163079
4000000	-66.5457090506329
4100000	-66.5247669062345
4200000	-67.235322283651
4300000	-67.2674237081625
4400000	-67.3901615746901
4500000	-66.5920318295884
4600000	-66.9525204872568
4700000	-67.4105742103054
4800000	-67.2849603373381
4900000	-67.5191246248679
5000000	-66.9168234156581
5100000	-67.1662020084205
5200000	-67.5178946294844
5300000	-67.418814945854
5400000	-67.4273478868213
5500000	-66.3855817374311
5600000	-66.5029400255599
5700000	-66.5804431429226
5800000	-66.6698236119581
5900000	-66.771864950972
6000000	-66.0253495353332
6100000	-66.7606709420245
6200000	-67.0046457920155
6300000	-67.0109122426797
6400000	-67.0049403035899
6500000	-66.3112465313462
6600000	-66.7857352981369
6700000	-67.4295105895762
6800000	-67.4416516879388
6900000	-67.0118141410038
7000000	-66.194185905823
7100000	-66.6164900286981
7200000	-66.6427344308292
7300000	-66.5468051592672
7400000	-66.2597746107172
7500000	-65.6312779770324
7600000	-66.2995313524967
7700000	-66.7265862727789
7800000	-66.481814849153
7900000	-66.2312567660876
8000000	-66.2387045556668
8100000	-66.7250651682266
8200000	-66.9910342836907
8300000	-67.0198434818325
8400000	-66.6928580347028
8500000	-66.6854479153129
8600000	-67.269604710015
8700000	-67.2280250986123
8800000	-66.5874081467366
8900000	-66.1973137334905
9000000	-66.314831479508
9100000	-66.5387870277747
9200000	-66.9032249144277
9300000	-66.7266321013364
9400000	-66.0172920670438
9500000	-66.3749084606218
9600000	-66.3923722214033
9700000	-66.6343016907045
9800000	-66.5168155887695
9900000	-66.2004180164842
10000000	-66.6002440417138
10100000	-66.5942485292685
10200000	-66.7630790659239
10300000	-66.6543551881982
10400000	-66.0035707235787
10500000	-66.0608962527281
10600000	-66.0125646280972
10700000	-66.1286798733258
10800000	-66.2242416597714
10900000	-65.7272868355784
11000000	-66.3824926741434
11100000	-66.5894839245107
11200000	-66.4180918714753
11300000	-66.4852990019237
11400000	-66.2001700755582
11500000	-66.526990550308
11600000	-67.3769705317615
11700000	-67.383693559603
11800000	-67.4409638788997
11900000	-66.8150791578685
12000000	-67.0127324670706
12100000	-67.338677464056
12200000	-66.9630245448491
12300000	-67.0877568774478
12400000	-66.6547974730571
12500000	-66.7008331589111
12600000	-67.4095610373011
12700000	-66.8966763961352
12800000	-66.8982137603826
12900000	-66.9705394611878
13000000	-66.5246263910616
13100000	-67.1616315190351
13200000	-66.8478406013608
13300000	-67.0172470540995
13400000	-67.1847900890184
13500000	-66.8236644029705
13600000	-67.363372296842
13700000	-66.385858346806
13800000	-66.5714877486893
13900000	-66.574885182628
14000000	-66.0360182964311
14100000	-67.0076519947276
14200000	-66.3638109039106
14300000	-66.2615216013369
14400000	-66.3516804210642
14500000	-65.8681517308678
14600000	-66.3697211617393
14700000	-65.8759019804022
14800000	-66.4233107118318
14900000	-66.2859787300385
15000000	-66.0955981324023
15100000	-66.4303498258483
15200000	-65.9515759581219
15300000	-66.256742137283
15400000	-66.1600512980473
15500000	-66.0900823760379
15600000	-66.1587323668097
15700000	-66.2425016723063
15800000	-66.5904282327215
15900000	-66.8057055501637
16000000	-67.0990861664364
16100000	-66.4909020719907
16200000	-66.6880457874096
16300000	-67.2091413500077
16400000	-67.1837455581783
16500000	-67.8335181799325
16600000	-67.6693301319621
16700000	-68.1621966841298
16800000	-68.067917140433
16900000	-67.8525451616531
17000000	-68.1107274426492
17100000	-67.6745035932534
17200000	-68.9177105107072
17300000	-69.0496158190698
17400000	-68.5343298762319
17500000	-69.1684487373331
17600000	-68.4339619437868
17700000	-68.781919824396
17800000	-68.7482880226307
17900000	-67.966952987516
18000000	-68.4382208732425
18100000	-68.1780984867879
18200000	-68.8761115618731
18300000	-68.9763950850992
18400000	-68.3223799686189
18500000	-68.8989101670319
18600000	-68.0551418394392
18700000	-68.5070344278279
18800000	-68.7131353884581
18900000	-68.5046649766464
19000000	-69.7126510619158
19100000	-68.8902584164294
19200000	-68.7762558500069
19300000	-68.996182486292
19400000	-68.6001395161512
19500000	-69.2142805474374
19600000	-68.7471783348369
19700000	-69.2585009507047
19800000	-69.6878545016171
19900000	-69.6437669884676
20000000	-70.0560143130786
20100000	-69.1361976583178
20200000	-69.4894033627614
20300000	-69.8892538561149
20400000	-69.7550607643742
20500000	-70.1380631791718
20600000	-69.7175621574076
20700000	-70.1329821952306
20800000	-70.1556812467792
20900000	-70.0525009179228
21000000	-69.4877466023634
21100000	-68.8294364257134
21200000	-69.5311202108729
21300000	-69.8445922007825
21400000	-70.0000953750036
21500000	-70.0728534719837
21600000	-69.1608086849379
21700000	-69.5912404011484
21800000	-69.2195561826884
21900000	-69.6888623701493
22000000	-68.994564997805
22100000	-68.6751730089654
22200000	-69.5123822983721
22300000	-69.4503115128029
22400000	-69.6977018255331
22500000	-69.4791620217694
22600000	-68.3784740935305
22700000	-68.8044399084329
22800000	-68.8060747640104
22900000	-69.0824154954702
23000000	-68.4374367703032
23100000	-68.3783173593917
23200000	-69.2075613737683
23300000	-69.0303952379908
23400000	-69.0195254950974
23500000	-68.6061260304321
23600000	-67.8972187507472
23700000	-68.6999665447632
23800000	-68.6774944924344
23900000	-68.1133748455
24000000	-68.0442385788251
24100000	-68.0484544449608
24200000	-68.0538769896299
24300000	-67.8809767069203
24400000	-67.2251004931733
24500000	-67.1706126691654
24600000	-67.0286086447594
24700000	-67.4565662866007
24800000	-67.3921093227655
24900000	-67.3029250963866
25000000	-67.7622409754233
25100000	-67.7410276706748
25200000	-67.3487866615039
25300000	-67.7483605427547
25400000	-66.7466885208268
25500000	-67.3702094451138
25600000	-67.3476278463994
25700000	-67.0764518776249
25800000	-67.2790977686427
25900000	-66.9994461119237
26000000	-67.2686165978151
26100000	-67.3208745868931
26200000	-66.979468592177
26300000	-67.8013786516219
26400000	-67.5005234301017
26500000	-68.4990892086604
26600000	-68.5598715165554
26700000	-68.127839915526
26800000	-69.0662322752022
26900000	-68.1446104937522
27000000	-68.0429810688176
27100000	-67.9040413484215
27200000	-67.3876216003008
27300000	-67.8996057030509
27400000	-67.6186673353143
27500000	-67.5759013755036
27600000	-67.9565283417956
27700000	-67.5724638308307
27800000	-68.0817473912022
27900000	-67.647410962203
28000000	-67.9730978977919
28100000	-68.040549058312
28200000	-67.9928553230281
28300000	-68.5563451628468
28400000	-67.7355448647304
28500000	-67.6272900086009
28600000	-67.9922441406594
28700000	-67.7165669574579
28800000	-67.8111890841284
28900000	-67.1968146293976
29000000	-67.3248348641477
29100000	-67.593921366732
29200000	-68.0937785960512
29300000	-68.2457095701217
29400000	-67.4991944680397
29500000	-68.2679483605351
29600000	-68.3779178068664
29700000	-68.4977883676927
29800000	-68.5484216218957
29900000	-67.9180965351816
30000000	-68.6090751369883
30100000	-68.6822888301764
30200000	-68.9429306527253
30300000	-68.2872980924405
30400000	-67.6915731365359
30500000	-68.4105071463123
30600000	-67.8975799372406
30700000	-68.2514445200502
30800000	-68.016040287975
30900000	-67.5919669714317
31000000	-68.4683174185738
31100000	-68.053974071306
31200000	-68.2176232422302
31300000	-67.3413320790432
31400000	-67.5707434016786
31500000	-67.739122482881
31600000	-67.4246379146425
31700000	-67.861813387943
31800000	-67.3174099559791
31900000	-67.2812786682053
32000000	-67.4651606523593
32100000	-67.1413645958493
32200000	-67.1661687462901
32300000	-66.9294938358021
32400000	-67.6453490162332
32500000	-67.6864404263764
32600000	-67.9939338926558
32700000	-67.6356537126177
32800000	-67.3275079831355
32900000	-67.6634844076568
33000000	-67.8035840895768
33100000	-68.0926366302794
33200000	-68.0229519862347
33300000	-68.2438844452846
33400000	-68.6586870212723
33500000	-68.7784556717827
33600000	-68.9056617697975
33700000	-68.1570693089735
33800000	-68.3201417608039
33900000	-68.7550172418745
34000000	-69.0399325358949
34100000	-69.2418560336042
34200000	-69.2957277042514
34300000	-68.6658907042612
34400000	-68.7250213470363
34500000	-68.6007983422098
34600000	-68.5672616328414
34700000	-68.5287574523915
34800000	-68.5307550570787
34900000	-69.2152545298645
35000000	-69.3198710989129
35100000	-69.3401612038604
35200000	-69.3974450798243
35300000	-68.1692448192693
35400000	-68.6440410649094
35500000	-68.9357548105457
35600000	-68.8930614097897
35700000	-68.6631061532804
35800000	-68.2069135134914
35900000	-68.98548585711
36000000	-69.0560716433507
36100000	-68.8205405406908
36200000	-68.7102844668972
36300000	-67.8294932904578
36400000	-68.8703594929421
36500000	-69.2265372944073
36600000	-68.5413495266743
36700000	-68.6358565298872
36800000	-68.3589286026624
36900000	-67.9077147841043
37000000	-67.8674501160239
37100000	-66.9202269884603
37200000	-67.0155786372303
37300000	-66.7662763711624
37400000	-66.915966309133
37500000	-66.8984915910623
37600000	-66.7746198865201
37700000	-67.1917187933447
37800000	-67.1579109507116
37900000	-66.6205495731289
38000000	-67.2743921662615
38100000	-66.4593609978147
38200000	-67.1529268532969
38300000	-67.0848620083402
38400000	-66.7460348771928
38500000	-67.1741431763123
38600000	-66.8793913361504
38700000	-66.9551941820232
38800000	-66.9794416485882
38900000	-66.7485307810273
39000000	-67.6702088723914
39100000	-67.8077546441579
39200000	-68.5432950672596
39300000	-68.7014717452798
39400000	-68.4986447411804
39500000	-69.5708579292721
39600000	-69.242776657236
39700000	-68.9757308990597
39800000	-68.6386330930162
39900000	-68.4211018093413
40000000	-68.7796852527839
40100000	-68.5348071811416
40200000	-68.0175562656252
40300000	-68.3562728799722
40400000	-68.3148443656066
40500000	-68.5131576981054
40600000	-68.3774450768341
40700000	-68.3735791151883
40800000	-68.0251137183233
40900000	-68.6888595321424
41000000	-68.7896889457908
41100000	-68.5953009493089
41200000	-68.4852232185366
41300000	-68.6454319727324
41400000	-69.0270981358052
41500000	-68.5004467662591
41600000	-68.4860005643172
41700000	-68.545705511424
41800000	-68.3352170662167
41900000	-69.7398306294801
42000000	-69.4507506672105
42100000	-69.6105470745665
42200000	-69.7651492233985
42300000	-69.0872798140918
42400000	-69.7997107398571
42500000	-69.2919767616007
42600000	-70.1111723251366
42700000	-70.3064149747909
42800000	-69.4887646890055
42900000	-70.2165356026829
43000000	-69.1621459944756
43100000	-69.3162667974321
43200000	-68.918491872755
43300000	-68.070886559516
43400000	-68.9516777263233
43500000	-68.591604799281
43600000	-68.7065611808095
43700000	-68.5940309311094
43800000	-68.0670126407567
43900000	-68.7138900540112
44000000	-68.2345251998512
44100000	-68.2941699713729
44200000	-68.4252854166933
44300000	-68.5106294117812
44400000	-69.5804812006695
44500000	-69.0211575727558
44600000	-68.3926281879262
44700000	-68.1896222756746
44800000	-68.0218393549183
44900000	-68.5133600227241
45000000	-68.4207753609234
45100000	-68.2464926843491
45200000	-68.2808500111592
45300000	-68.2273198564208
45400000	-68.4773946005702
45500000	-68.333069097451
45600000	-68.4889080636168
45700000	-68.041343952131
45800000	-68.3506945231054
45900000	-68.2409742225248
46000000	-68.1919059748328
46100000	-68.2039632529583
46200000	-67.1895514366261
46300000	-67.6772619667269
46400000	-67.0526804689215
46500000	-66.9771850315545
46600000	-67.1252710420129
46700000	-66.7429055752152
46800000	-67.7294990369603
46900000	-67.5570391232898
47000000	-67.882889392162
47100000	-67.9756767245115
47200000	-67.2820132369963
47300000	-69.0076037993058
47400000	-67.6996506517995
47500000	-68.2046078923778
47600000	-68.1415813565182
47700000	-67.632941234634
47800000	-68.4458656486485
47900000	-67.7106511952639
48000000	-67.7279853231582
48100000	-67.7152673655057
48200000	-67.3468285268325
48300000	-68.1240653328476
48400000	-67.7506030274392
48500000	-68.6143627512575
48600000	-68.3043790935231
48700000	-68.2516578277719
48800000	-68.8677429864573
48900000	-68.2015447836199
49000000	-68.4628387068244
49100000	-68.3808023440185
49200000	-68.2755712488882
49300000	-68.6424197705225
49400000	-68.3421265231631
49500000	-68.4648515340965
49600000	-68.6711945288443
49700000	-69.3069649931138
49800000	-69.4145630122153
49900000	-69.3357451905738
50000000	-70.0059321472561
50100000	-69.4986985754725
50200000	-70.0471370781283
50300000	-69.9074088114219
50400000	-69.9818785051965
50500000	-70.2880148196059
50600000	-69.7390870054676
50700000	-70.0814467767437
50800000	-68.9532704356145
50900000	-69.1172813007605
51000000	-69.041317828875
51100000	-67.900754263912
51200000	-68.7389849854872
51300000	-68.2150288447493
51400000	-68.3307955133248
51500000	-68.3011265104907
51600000	-67.7037291589209
51700000	-68.347917083875
51800000	-67.614371280001
51900000	-68.0744419715911
52000000	-68.0656889907992
52100000	-67.8954579206504
52200000	-69.0856146429167
52300000	-68.3140964707247
52400000	-68.0387062814743
52500000	-67.852314483068
52600000	-67.7488120833834
52700000	-68.4478703260739
52800000	-68.3682195819237
52900000	-68.6203137732668
53000000	-68.2174338781957
53100000	-68.1910851127306
53200000	-68.5010933319544
53300000	-68.4607394797412
53400000	-68.7759527828712
53500000	-68.5002677003666
53600000	-68.6368757797233
53700000	-68.7266763621171
53800000	-68.6545388798699
53900000	-68.6657952136896
54000000	-67.54792525498
54100000	-68.0629760270092
54200000	-67.437112700808
54300000	-67.444167170169
54400000	-67.5018226465399
54500000	-67.4805447193954
54600000	-68.2953241332546
54700000	-68.1623693264092
54800000	-68.2755435867188
54900000	-68.3513028678213
55000000	-67.8811359113932
55100000	-69.6952439451369
55200000	-68.3175329907812
55300000	-68.7571284233148
55400000	-68.4873512000737
55500000	-68.3198370895241
55600000	-68.9124060613817
55700000	-68.2407708409572
55800000	-68.1030703807632
55900000	-68.0480144465757
56000000	-67.9313718877212
56100000	-68.5404182681632
56200000	-68.4817642566827
56300000	-69.1662737985328
56400000	-68.9183476411404
56500000	-69.1998606758906
56600000	-69.5186100291518
56700000	-69.1513598116194
56800000	-69.2354879548905
56900000	-69.2925929942812
57000000	-69.2875341986395
57100000	-69.3435224009992
57200000	-69.3014669469401
57300000	-69.0713722045237
57400000	-69.7517433692521
57500000	-70.2635427605027
57600000	-70.1589545023422
57700000	-70.0353601264713
57800000	-69.9856230282499
57900000	-69.9121880729233
58000000	-70.0768447273593
58100000	-69.9774883124631
58200000	-69.9632174792212
58300000	-69.6288622659795
58400000	-69.7327580370055
58500000	-69.4490186816619
58600000	-68.9186071242466
58700000	-68.5221115355669
58800000	-68.374570078989
58900000	-68.1974953821497
59000000	-68.7311105503192
59100000	-68.6617220244785
59200000	-68.022961338984
59300000	-67.930984922953
59400000	-68.1331259832925
59500000	-68.3282713258705
59600000	-68.4817325313285
59700000	-68.0989439593645
59800000	-68.5425149652642
59900000	-68.581645921296
60000000	-68.9481538172624
60100000	-69.0109147477757
60200000	-67.9051910821945
60300000	-68.081289709513
60400000	-68.0587727776141
60500000	-68.0711439777703
60600000	-68.2237493940032
60700000	-67.8506874883353
60800000	-68.1085362559001
60900000	-67.7655826350069
61000000	-67.9386571859351
61100000	-67.9562650353186
61200000	-67.7741056409558
61300000	-68.538627620251
61400000	-68.4777080043947
61500000	-68.5495074876545
61600000	-68.4586035633663
61700000	-68.4187583913686
61800000	-68.6125159310126
61900000	-69.0040195797325
62000000	-68.9827513927284
62100000	-68.4533295844467
62200000	-68.6622398742049
62300000	-69.1797385763299
62400000	-69.5059758444912
62500000	-70.3999274885626
62600000	-69.4241776007673
62700000	-69.5558638859643
62800000	-69.6504627113587
62900000	-70.0970788565202
63000000	-70.2705833943176
63100000	-69.3681520310415
63200000	-69.8299278946796
63300000	-69.4424714763101
63400000	-69.3356554773564
63500000	-69.8770216065191
63600000	-68.7993984853173
63700000	-69.8040175573344
63800000	-69.3694282022502
63900000	-69.3464176260422
64000000	-69.1374273719397
64100000	-68.8668656605087
64200000	-69.962745618699
64300000	-69.5144224730369
64400000	-69.862435835543
64500000	-69.5645182362578
64600000	-69.2763219193633
64700000	-70.5322632918331
64800000	-69.2199765267666
64900000	-69.5589334532724
65000000	-69.1424023060798
65100000	-69.517248365965
65200000	-70.2023977788311
65300000	-69.5584527661143
65400000	-70.1781718559652
65500000	-69.1345112504307
65600000	-69.0486870980576
65700000	-69.1881218700304
65800000	-68.7527364436777
65900000	-69.747292203289
66000000	-69.2148203257856
66100000	-69.3880903200681
66200000	-68.9715873993278
66300000	-68.6943946574793
66400000	-69.1443519194264
66500000	-68.6968710699332
66600000	-69.2464048519849
66700000	-69.4347046759015
66800000	-69.4993698062365
66900000	-69.7927197191129
67000000	-69.4843911343056
67100000	-70.1638677208892
67200000	-68.999391506959
67300000	-69.2980750144956
67400000	-68.3291746447866
67500000	-68.5111408111108
67600000	-68.9211006905958
67700000	-68.3833650592128
67800000	-68.5853954960433
67900000	-68.1747901313217
68000000	-68.3046515261555
68100000	-68.5830397820964
68200000	-68.1022495805802
68300000	-69.244455303618
68400000	-68.6325043053313
68500000	-69.4387219339337
68600000	-69.4335207106219
68700000	-69.3065143928406
68800000	-70.4984477318397
68900000	-70.0873839131386
69000000	-69.6219062081645
69100000	-69.2052082227074
69200000	-69.2779408523917
69300000	-69.8359843919459
69400000	-69.8499588342336
69500000	-69.9551822285403
69600000	-69.795969117214
69700000	-69.7591942690654
69800000	-69.8610399832119
69900000	-69.768234116778
70000000	-69.5910258893572
70100000	-69.309375366029
70200000	-69.3828996136942
70300000	-68.9022735818345
70400000	-68.8985481520341
70500000	-68.8510056763453
70600000	-69.3074029051684
70700000	-69.3967338854432
70800000	-68.3429131371151
70900000	-68.1385172119384
71000000	-68.141608952947
71100000	-68.4878554696576
71200000	-69.3319938162308
71300000	-69.1445642540372
71400000	-68.9821543256911
71500000	-68.9388721058565
71600000	-68.9177781961498
71700000	-69.0678814840312
71800000	-68.696756389563
71900000	-68.7677081514869
72000000	-69.0093203890276
72100000	-68.998587253423
72200000	-69.0952510266854
72300000	-69.1956719036014
72400000	-68.4559673113631
72500000	-68.4955646906037
72600000	-68.4903858377731
72700000	-68.5878766483239
72800000	-68.0132296898512
72900000	-68.4355974151175
73000000	-69.5300174561363
73100000	-69.1067059392366
73200000	-69.2043079948447
73300000	-68.2049137917365
73400000	-68.1773972188088
73500000	-69.3112665115563
73600000	-69.176646143647
73700000	-69.1527967458065
73800000	-68.3993110261499
73900000	-68.9685344564734
74000000	-69.1975001726111
74100000	-68.8386341180095
74200000	-69.0982234081952
74300000	-68.1896022569678
74400000	-68.7559103120839
74500000	-68.6756423495593
74600000	-68.5463710914903
74700000	-69.1852069973672
74800000	-68.8534610160898
74900000	-69.1652073869516
75000000	-69.1621194495973
75100000	-69.2559700767618
75200000	-69.381071856274
75300000	-69.5227040426181
75400000	-70.5616844001799
75500000	-69.6577375189887
75600000	-69.6853601854044
75700000	-69.7275207774129
75800000	-69.8083873483587
75900000	-70.2070025260807
76000000	-69.8887969893681
76100000	-69.7978332785546
76200000	-68.7336115081972
76300000	-68.831482127972
76400000	-68.7866811715616
76500000	-68.4004430796031
76600000	-69.224820233559
76700000	-68.7138798043084
76800000	-68.2231686925014
76900000	-68.0703240520713
77000000	-68.0972217985313
77100000	-68.7066456730267
77200000	-68.7741403255109
77300000	-68.8491497880253
77400000	-68.7597072292639
77500000	-68.807138080386
77600000	-69.3206082083873
77700000	-69.4972912736641
77800000	-69.3075501163916
77900000	-68.6438644324595
78000000	-68.4799768489954
78100000	-68.4477240676191
78200000	-68.4046930995894
78300000	-68.3466071893745
78400000	-68.349757725243
78500000	-68.2576691841141
78600000	-68.3065913476511
78700000	-68.1418287192521
78800000	-68.1648431173842
78900000	-68.8500652020211
79000000	-69.7093528055563
79100000	-69.7906724089563
79200000	-69.4012276414268
79300000	-69.3727274402307
79400000	-69.7019660918902
79500000	-70.7703067058054
79600000	-70.9544106027856
79700000	-69.8053913750059
79800000	-70.1550863177601
79900000	-69.3677963083282
80000000	-69.3947928407479
80100000	-69.7967295643531
80200000	-69.0580698980184
80300000	-69.5342801151969
80400000	-69.1308525982952
80500000	-69.0375063237729
80600000	-68.4176025741405
80700000	-68.3603635266841
80800000	-68.8983487724697
80900000	-68.2671578491037
81000000	-68.8747314354991
81100000	-68.54863721553
81200000	-68.6343393060968
81300000	-69.5481047007667
81400000	-68.9017101080582
81500000	-69.3025212379881
81600000	-68.6491682487238
81700000	-69.0042681146167
81800000	-69.2001650518459
81900000	-69.1794728054868
82000000	-69.8823942240726
82100000	-69.5370275821841
82200000	-69.3519970259313
82300000	-68.2203006607795
82400000	-68.1014577140569
82500000	-68.2652436534847
82600000	-68.3221604791967
82700000	-68.6403664037673
82800000	-68.6149457534781
82900000	-68.6121114754514
83000000	-68.6212506605838
83100000	-68.6898618093499
83200000	-68.9122107252375
83300000	-69.1586124867856
83400000	-70.0120235304371
83500000	-69.1588954473152
83600000	-69.4183144257177
83700000	-69.1586776911394
83800000	-69.1627990470589
83900000	-69.4760695095967
84000000	-68.5673746529166
84100000	-68.1662358151558
84200000	-68.0712128079728
84300000	-68.1856592689329
84400000	-68.4282254962004
84500000	-68.7671299945673
84600000	-68.6093658930691
84700000	-68.535897415146
84800000	-68.709934913751
84900000	-68.9450022338203
85000000	-68.7649968778587
85100000	-68.9809716773558
85200000	-69.5604418357657
85300000	-68.8157935555154
85400000	-68.6709764704274
85500000	-68.604080485688
85600000	-68.5822353101575
85700000	-69.7541471163123
85800000	-69.0434101140733
85900000	-69.1220102514766
86000000	-68.1195278026954
86100000	-68.3448884312939
86200000	-68.9570479783583
86300000	-68.5643159810079
86400000	-69.3928624131514
86500000	-68.6996024049434
86600000	-68.6178033064906
86700000	-68.5762440554379
86800000	-68.2147631928357
86900000	-69.0177478635555
87000000	-68.7504484914072
87100000	-69.648062599222
87200000	-69.24414526312
87300000	-69.2864450321205
87400000	-70.0057143537132
87500000	-69.7109819398302
87600000	-70.8271094104096
87700000	-69.2288795074692
87800000	-69.0403759154595
87900000	-68.7338725899662
88000000	-68.8254915991674
88100000	-69.0456353296654
88200000	-68.5144771124932
88300000	-68.8135217900985
88400000	-68.4859464408158
88500000	-68.2148061040567
88600000	-68.4058150877076
88700000	-68.3405274844217
88800000	-69.7970725938743
88900000	-69.8327347728667
89000000	-69.1697637519694
89100000	-68.8972944989554
89200000	-68.9358394691708
89300000	-69.8789375625479
89400000	-69.9241707206827
89500000	-68.9266992177721
89600000	-68.2811989224854
89700000	-67.941661884196
89800000	-67.998348524505
89900000	-67.7075023413398
90000000	-67.7283919443945
90100000	-68.2057459680087
90200000	-67.9564793299569
90300000	-67.9114063751341
90400000	-67.1081545947386
90500000	-67.071933704134
90600000	-67.9482900555593
90700000	-68.2476330176508
90800000	-68.3664229336114
90900000	-68.026241577972
91000000	-68.3051050700599
91100000	-68.0107425853401
91200000	-68.1938672137727
91300000	-68.0105197914758
91400000	-67.791267289966
91500000	-68.5282495506444
91600000	-68.0778532286651
91700000	-68.0512051953749
91800000	-68.5400650077661
91900000	-68.5620326977472
92000000	-68.9768784520486
92100000	-67.8158152545053
92200000	-68.1061682425427
92300000	-67.719884942908
92400000	-68.3599295150532
92500000	-68.6410637534911
92600000	-68.756064324589
92700000	-69.3435107741348
92800000	-69.0549896396831
92900000	-68.6739779986782
93000000	-68.9244228814707
93100000	-68.8792148796672
93200000	-70.5653843394291
93300000	-70.4654202943431
93400000	-69.9303643103848
93500000	-68.9125672281163
93600000	-68.9385860764289
93700000	-69.0042974162883
93800000	-69.0698804145493
93900000	-68.4698588348317
94000000	-68.4916123258445
94100000	-68.1775632563881
94200000	-68.1692421695454
94300000	-68.1137748045879
94400000	-68.368795140012
94500000	-69.2724916742025
94600000	-69.4951512107649
94700000	-69.4301712801735
94800000	-68.8527155667169
94900000	-68.8792544105224
95000000	-69.9794185272066
95100000	-69.5811618835251
95200000	-69.4974514117174
95300000	-69.032471924936
95400000	-69.067447042516
95500000	-69.0445167599835
95600000	-69.2100338961224
95700000	-69.635937874484
95800000	-69.076828807455
95900000	-69.5314676403886
96000000	-69.1970394976057
96100000	-68.9701602860149
96200000	-69.2892122666928
96300000	-69.6516725896096
96400000	-70.1871259348893
96500000	-69.1425724861068
96600000	-69.0551358572755
96700000	-67.9799696735431
96800000	-68.1488289531843
96900000	-68.6194100176246
97000000	-68.5862160813936
97100000	-68.8872012034795
97200000	-68.5780826880324
97300000	-68.2137370184288
97400000	-68.2071027107178
97500000	-68.1910359332737
97600000	-69.1379215950489
97700000	-68.6720634281478
97800000	-68.7010623898645
97900000	-68.425578738372
98000000	-68.3192391736116
98100000	-68.5011621917092
98200000	-68.5079015867229
98300000	-68.4060222116356
98400000	-69.0126377728441
98500000	-68.5799980490293
98600000	-68.6498182397055
98700000	-67.8001111030777
98800000	-68.3569433475535
98900000	-69.3054714946913
99000000	-69.2353116475842
99100000	-69.403599675957
99200000	-68.5068185562138
99300000	-68.3405857966038
99400000	-68.9325895622657
99500000	-68.746030450087
99600000	-69.1572655416695
99700000	-68.7371838555636
99800000	-69.443214801845
99900000	-68.8400664448673
100000000	-69.2226571533689
100100000	-69.7819110515739
100200000	-69.403166038964
100300000	-70.6515719480173
100400000	-69.0843189918874
100500000	-68.6636269048755
100600000	-68.3345945397307
100700000	-68.4681961791175
100800000	-68.821336492319
100900000	-68.3334606698945
101000000	-68.735424104362
101100000	-68.3803746979681
101200000	-67.8869213632051
101300000	-68.12595710838
101400000	-68.1150559606594
101500000	-69.5573108271192
101600000	-69.819480314841
101700000	-69.0252636241963
101800000	-68.6225292226908
101900000	-68.583153656975
102000000	-69.4256987611922
102100000	-69.3381076660979
102200000	-68.8799823443785
102300000	-68.4827386879499
102400000	-68.0443754177937
102500000	-68.0148638580236
102600000	-67.4718682704293
102700000	-67.5960651209078
102800000	-68.4797909855721
102900000	-68.3833253539437
103000000	-68.2935899164579
103100000	-67.3881776656461
103200000	-67.2068204729001
103300000	-67.8090690812712
103400000	-68.4257708632173
103500000	-68.8232346180101
103600000	-68.5377773473112
103700000	-68.9809001491654
103800000	-67.4845031368469
103900000	-67.6064807108315
104000000	-67.7679559009931
104100000	-67.8910752894394
104200000	-68.8348585284545
104300000	-68.5240882557571
104400000	-68.2189965149924
104500000	-68.4034268227617
104600000	-68.4324515591227
104700000	-68.7332621300062
104800000	-68.5318090897583
104900000	-69.9867023403537
105000000	-69.3605945142934
105100000	-68.7453828793916
105200000	-68.5976300758544
105300000	-68.6206188926523
105400000	-69.2785707991294
105500000	-69.7891370244781
105600000	-68.4423658972938
105700000	-68.3420820028966
105800000	-68.1944022172145
105900000	-68.5649952869534
106000000	-68.680158938073
106100000	-68.9078280647343
106200000	-69.1868758927283
106300000	-68.8594445460723
106400000	-68.8479623216375
106500000	-68.7399874219738
106600000	-68.637494665827
106700000	-70.117593650278
106800000	-69.4049490126013
106900000	-69.4134452768695
107000000	-69.2252470469167
107100000	-69.1545760559869
107200000	-69.5550649643945
107300000	-70.1359279769706
107400000	-70.7550836811374
107500000	-70.6348847066739
107600000	-70.3588889313064
107700000	-68.9433223585148
107800000	-68.6953013811572
107900000	-69.1031443704824
108000000	-69.1454654767408
108100000	-69.249055887061
108200000	-69.2559043405487
108300000	-69.1272601477047
108400000	-68.9027384449291
108500000	-68.5483498139055
108600000	-68.6189211527141
108700000	-69.1524055459314
108800000	-70.0962462285831
108900000	-69.7614326831284
109000000	-69.0375676678792
109100000	-68.7735162681948
109200000	-68.8832734737788
109300000	-69.1529148235214
109400000	-69.1598003929847
109500000	-68.7873521856189
109600000	-69.197925898242
109700000	-68.5805653473101
109800000	-68.3974936927379
109900000	-68.600828281553
110000000	-68.9728816054205
110100000	-70.1272252505144
110200000	-69.7100191192655
110300000	-69.644192636127
110400000	-68.8360971925592
110500000	-68.7522254763953
110600000	-69.3133673312782
110700000	-68.6904409130189
110800000	-69.2898419281281
110900000	-69.3606484100937
111000000	-68.9231517815005
111100000	-68.6155923080653
111200000	-68.5963116351006
111300000	-69.3178716420039
111400000	-69.4009500349285
111500000	-69.7645162417019
111600000	-69.9545379660202
111700000	-69.4035893094999
111800000	-69.7118446831465
111900000	-69.4875690733587
112000000	-69.4166431414923
112100000	-69.5197388292981
112200000	-69.2234825549492
112300000	-68.5707330021038
112400000	-68.0043268173758
112500000	-67.796307908901
112600000	-68.1864811860797
112700000	-68.0702531945323
112800000	-68.5418738019214
112900000	-68.397928639797
113000000	-68.3312902621591
113100000	-68.0576513313321
113200000	-68.4183146930397
113300000	-68.448762560042
113400000	-69.0407649188277
113500000	-69.7851074207167
113600000	-68.7184939421107
113700000	-68.5558526529642
113800000	-68.4970815554323
113900000	-68.5054891499921
114000000	-68.9168037514365
114100000	-69.0041389646885
114200000	-69.4448056323219
114300000	-69.2200980317515
114400000	-69.0932367160442
114500000	-69.1797052442177
114600000	-69.1477617523958
114700000	-70.5440080733
114800000	-71.0344241591766
114900000	-70.354344908886
115000000	-69.5532319427471
115100000	-69.1243718284728
115200000	-69.424155098449
115300000	-68.8557672538024
115400000	-69.1250042843844
115500000	-69.851241157257
115600000	-68.9418316914456
115700000	-68.9438287941759
115800000	-68.5936727837041
115900000	-68.2199854678126
116000000	-68.8898592229906
116100000	-69.1686209769573
116200000	-69.2149342985582
116300000	-69.1102030675086
116400000	-69.4506520116953
116500000	-68.638656064726
116600000	-68.7237530066663
116700000	-69.3648942677198
116800000	-69.3667803458007
116900000	-69.8619392305494
117000000	-68.9019191503135
117100000	-68.7453301924496
117200000	-68.5241978362068
117300000	-68.86810885649
117400000	-68.9834968608766
117500000	-69.1960261307776
117600000	-69.8522617458622
117700000	-69.0153876095047
117800000	-68.2093734055068
117900000	-68.1442529483263
118000000	-68.1283441408573
118100000	-69.2410652527422
118200000	-69.5369475153106
118300000	-69.6193304725349
118400000	-69.3868665975633
118500000	-68.3515292809457
118600000	-68.2741938172731
118700000	-67.976525379467
118800000	-68.558497035973
118900000	-69.2812832972995
119000000	-68.6039039301061
119100000	-68.6310745162887
119200000	-68.5339721630542
119300000	-68.1559891906509
119400000	-68.6943474665537
119500000	-68.7756081708004
119600000	-69.9280281619587
119700000	-70.0979669304541
119800000	-69.9753076226009
119900000	-68.3394846352229
120000000	-68.5479610820302
120100000	-69.1454626567378
120200000	-69.0831878834196
120300000	-69.1752419440605
120400000	-68.9675551147177
120500000	-68.4396072070675
120600000	-68.0625545475881
120700000	-67.6323693440878
120800000	-67.5560149003003
120900000	-68.1700663093568
121000000	-69.5783124162711
121100000	-69.3626654839823
121200000	-68.7588933437016
121300000	-68.8547541285317
121400000	-67.9077991637979
121500000	-68.1842476093782
121600000	-68.0881999033782
121700000	-68.3008524913455
121800000	-68.73244623492
121900000	-68.2001807415641
122000000	-67.9929001737398
122100000	-68.0212627616255
122200000	-68.2480586566835
122300000	-68.9746151388172
122400000	-68.5884909445531
122500000	-69.6702578293436
122600000	-69.1622147376495
122700000	-68.76304986206
122800000	-68.403182472344
122900000	-68.5144450278909
123000000	-69.2272116494148
123100000	-69.4591856683718
123200000	-68.7675682158665
123300000	-68.353577633262
123400000	-68.0091608951892
123500000	-68.3783053511706
123600000	-67.9310105382956
123700000	-68.506708701176
123800000	-69.2803867284867
123900000	-69.4232674063146
124000000	-69.2781821818358
124100000	-68.7469650012963
124200000	-68.5353466658674
124300000	-68.8783787493326
124400000	-68.9865863384964
124500000	-68.9408676967184
124600000	-68.856667761414
124700000	-69.1991057585867
124800000	-68.7409756772292
124900000	-68.9661215277778
125000000	-69.5797078750655
125100000	-69.7178994753015
125200000	-70.4276832764719
125300000	-69.8572937271775
125400000	-69.8380794494095
125500000	-69.2952550060625
125600000	-69.139269358981
125700000	-69.0214816969389
125800000	-69.3360274061517
125900000	-69.7556243581457
126000000	-69.6456693461641
126100000	-68.6405876874431
126200000	-68.5492397496124
126300000	-68.3359500748708
126400000	-68.8924201155475
126500000	-69.1972081197835
126600000	-69.689381999836
126700000	-70.1368923684439
126800000	-69.6805062629302
126900000	-69.6110476163285
127000000	-69.3432900788341
127100000	-69.4621980320409
127200000	-70.6078247937484
127300000	-69.8084766084793
127400000	-70.0798725501068
127500000	-70.1449700591772
127600000	-69.8211375598637
127700000	-70.1006699064653
127800000	-70.442414526596
127900000	-71.3729698813285
128000000	-71.5870113432515
128100000	-71.2503499680821
128200000	-70.4040098777618
128300000	-69.8706226065524
128400000	-70.5048845643634
128500000	-69.8000493580684
128600000	-69.6975016905312
128700000	-70.0514717547173
128800000	-69.7509512792434
128900000	-69.3536111028798
129000000	-68.3629978215219
129100000	-68.1298972655165
129200000	-68.3930382174179
129300000	-68.7522718963896
129400000	-69.1908188212032
129500000	-68.8971514145376
129600000	-69.3251634536659
129700000	-68.8707015555839
129800000	-68.8780944748202
129900000	-69.1026238433784
130000000	-69.4411396569627
130100000	-70.5900378238704
130200000	-69.7210344753494
130300000	-70.0426318478891
130400000	-70.2097220837444
130500000	-69.6882260853865
130600000	-70.3026914162631
130700000	-70.5912143135184
130800000	-71.4267620286048
130900000	-71.4847764390925
131000000	-70.0362630997655
131100000	-69.8383130438284
131200000	-69.4577831032842
131300000	-70.6325183283967
131400000	-69.9047584329662
131500000	-69.9284885772093
131600000	-70.260522717195
131700000	-69.1809193558901
131800000	-69.0655647651274
131900000	-67.7740524350737
132000000	-67.5731748264782
132100000	-68.3492523430607
132200000	-68.2762331551763
132300000	-68.5901218591441
132400000	-68.4398042384689
132500000	-68.3213458847992
132600000	-68.1836423959935
132700000	-68.2436994125519
132800000	-69.0688591295677
132900000	-68.9244205336899
133000000	-70.4724851801451
133100000	-69.8442474037837
133200000	-69.4920629861905
133300000	-69.6739980345679
133400000	-69.1095340250015
133500000	-69.1623473173407
133600000	-69.9786824147888
133700000	-69.8020048095031
133800000	-69.61084365592
133900000	-68.842587456899
134000000	-68.852718993459
134100000	-68.5298653398712
134200000	-69.2937513939536
134300000	-69.4103404493237
134400000	-69.3918123126855
134500000	-70.032489894052
134600000	-68.6232356989562
134700000	-68.4518595578611
134800000	-67.3077822471001
134900000	-67.2448616874512
135000000	-67.739369621551
135100000	-67.8772711425764
135200000	-68.3327162068418
135300000	-68.3874803380106
135400000	-67.7715635471915
135500000	-67.8570516454542
135600000	-67.5369458773103
135700000	-68.687914353689
135800000	-68.0748983472084
135900000	-69.5745589529221
136000000	-69.5852041324211
136100000	-68.6253029887559
136200000	-68.5561291732071
136300000	-67.8113843585308
136400000	-67.6248779394682
136500000	-68.4257716726384
136600000	-68.0586930301417
136700000	-68.4123237404238
136800000	-68.3271895979986
136900000	-68.3933548936297
137000000	-68.2367793913845
137100000	-68.3028916972029
137200000	-69.0770974364578
137300000	-69.1649014167307
137400000	-69.896870819946
137500000	-68.7756976862063
137600000	-68.2494502320672
137700000	-67.5890849569336
137800000	-67.2999148749389
137900000	-67.2456032722606
138000000	-67.8399287831378
138100000	-68.0320087977471
138200000	-68.1515724851983
138300000	-67.7199500422867
138400000	-67.6073349483014
138500000	-67.0654032618777
138600000	-67.8449479746591
138700000	-67.6427071559501
138800000	-68.6587182791826
138900000	-69.0267362509132
139000000	-68.1817136626638
139100000	-67.9804063964106
139200000	-67.6080993803569
139300000	-67.2965014018077
139400000	-67.6958726891147
139500000	-67.8089888431638
139600000	-68.590646493281
139700000	-68.7670413031275
139800000	-68.5196318472218
139900000	-68.512117322808
140000000	-67.7305890692024
140100000	-68.3671761436443
140200000	-68.334216203549
140300000	-68.7470491864881
140400000	-68.8865477013235
140500000	-68.061810983319
140600000	-67.7879724014101
140700000	-67.4748843607946
140800000	-67.0648334521066
140900000	-67.7973553805764
141000000	-67.6968677512839
141100000	-68.5230078768349
141200000	-68.8285790146893
141300000	-68.264877076448
141400000	-67.594333144948
141500000	-67.6600971951155
141600000	-68.3100699089625
141700000	-68.1971542745854
141800000	-68.5111296182188
141900000	-68.5498913351441
142000000	-68.2943318276387
142100000	-68.2558760468687
142200000	-67.5029188634433
142300000	-67.2808538344754
142400000	-67.6864738433948
142500000	-68.1868735497632
142600000	-68.4014031349273
142700000	-68.2695563273856
142800000	-68.6979465338516
142900000	-67.3062677990553
143000000	-67.5123268004454
143100000	-67.6978256152383
143200000	-67.8919256541205
143300000	-68.70315697238
143400000	-68.4842393152338
143500000	-68.7671245205246
143600000	-68.7307432438188
143700000	-67.9886316783254
143800000	-68.2268603813753
143900000	-68.1754569959833
144000000	-69.9773540358056
144100000	-70.2604236364632
144200000	-69.6040019147491
144300000	-69.0280142518481
144400000	-68.1280908475477
144500000	-68.6325793464245
144600000	-67.7185373685323
144700000	-68.0535342100014
144800000	-68.9103057920934
144900000	-68.7641670530573
145000000	-68.8112316540207
145100000	-68.4757645020798
145200000	-67.7796859193348
145300000	-67.6630550063053
145400000	-67.7892596550348
145500000	-68.6693109423732
145600000	-68.5036305270508
145700000	-69.4258186749056
145800000	-68.2335985745145
145900000	-67.9417589793643
146000000	-68.1671994428285
146100000	-68.0168316448997
146200000	-68.3603040238309
146300000	-69.2890598748985
146400000	-70.031240674412
146500000	-69.8956260974538
146600000	-69.1229027699348
146700000	-69.3179913672914
146800000	-68.7727530814585
146900000	-69.9085428453348
147000000	-70.0967718656604
147100000	-69.9657811179131
147200000	-69.9291413311851
147300000	-69.0070519116382
147400000	-68.9344046038013
147500000	-68.5986330531751
147600000	-68.7222944440051
147700000	-69.4187664021312
147800000	-69.3874407090174
147900000	-69.9737792877698
148000000	-70.1280473581341
148100000	-69.1083466387974
148200000	-68.8368720746513
148300000	-68.4385608534128
148400000	-69.1786333174105
148500000	-68.8691405532568
148600000	-69.5404914605477
148700000	-69.531450798557
148800000	-68.9569357862863
148900000	-68.996810325518
149000000	-68.9334406891012
149100000	-68.5339212405678
149200000	-69.2106391543007
149300000	-69.6007878842641
149400000	-70.3990688091814
149500000	-69.9663770436827
149600000	-70.2198996746898
149700000	-69.2529395305648
149800000	-69.2605814744338
149900000	-69.7228733559137
150000000	-69.0862310645545
150100000	-69.1320089880002
150200000	-69.7154716901626
150300000	-69.9923184270923
150400000	-69.8500801780074
150500000	-69.550590441437
150600000	-70.0169714594374
150700000	-68.9683837891928
150800000	-69.5064715953244
150900000	-69.6559661191441
151000000	-69.4436693635317
151100000	-70.1221038531343
151200000	-69.4503948995674
151300000	-69.3203435158249
151400000	-69.3877997060654
151500000	-69.3886280126093
151600000	-69.7221335431101
151700000	-69.712756655556
151800000	-71.3026589525297
151900000	-71.8108144478555
152000000	-70.7800786422856
152100000	-70.4153687373834
152200000	-69.845812837563
152300000	-70.8793880957734
152400000	-70.0530439458007
152500000	-70.2202604855584
152600000	-70.0997687849794
152700000	-69.7850876054749
152800000	-69.8461432374048
152900000	-68.9110369588164
153000000	-68.3908285595671
153100000	-69.0199932568397
153200000	-69.5951874925947
153300000	-70.0043992882508
153400000	-69.8770945428737
153500000	-70.6205690076321
153600000	-68.7470872456309
153700000	-68.8310711669844
153800000	-69.0615870925136
153900000	-68.9223901697648
154000000	-69.8799232447493
154100000	-70.5897353303873
154200000	-70.3841773264081
154300000	-70.2475577323249
154400000	-69.8323600068435
154500000	-70.0302602088441
154600000	-70.0311913928084
154700000	-72.7174092878266
154800000	-72.7040369136898
154900000	-71.8300756736579
155000000	-71.6494163032997
155100000	-70.1909049514345
155200000	-70.1576189863816
155300000	-70.0637303661038
155400000	-70.2196783658438
155500000	-70.7942541506116
155600000	-70.7967406515607
155700000	-70.8650141574591
155800000	-70.404938665136
155900000	-69.5491514900097
156000000	-69.8989737026425
156100000	-69.7711583240645
156200000	-70.8632664370625
156300000	-70.8715032189928
156400000	-71.2236968475025
156500000	-70.3659716847149
156600000	-69.7162910473523
156700000	-69.7054264841748
156800000	-69.5513702085506
156900000	-69.7892055939073
157000000	-70.3614294800985
157100000	-70.5843875978997
157200000	-70.9596567858087
157300000	-70.1472565160079
157400000	-70.1320179436633
157500000	-69.5959163422114
157600000	-70.1448347700886
157700000	-70.6785284715916
157800000	-69.8498875412411
157900000	-69.9760356015624
158000000	-70.1293292703013
158100000	-70.4570970335558
158200000	-70.091192912997
158300000	-69.8514892728143
158400000	-70.7427338903801
158500000	-68.8705372732267
158600000	-69.1510518915807
158700000	-68.4446120302214
158800000	-68.3140268584343
158900000	-68.7007601674943
159000000	-67.504437807863
159100000	-67.1857939200731
159200000	-66.5102748611617
159300000	-65.338949133118
159400000	-63.9286434354096
159500000	-59.7674104390342
159600000	-52.1449319732155
159700000	-52.0615014946415
159800000	-52.0698882221149
159900000	-52.0727722587808
160000000	-52.0612235953691
160100000	-52.0943556837533
160200000	-52.1007239996036
160300000	-52.1252219490742
160400000	-52.1727127003682
160500000	-52.2560996400785
160600000	-52.7441488680055
160700000	-66.5286319408645
160800000	-69.9154488988124
160900000	-70.5414819346056
161000000	-70.4357509427003
161100000	-70.3818266505605
161200000	-69.8009982749688
161300000	-70.1180114131246
161400000	-69.1910406509449
161500000	-69.4237257782279
161600000	-69.5293960101016
161700000	-70.1863313092199
161800000	-69.954091613023
161900000	-70.0958899836149
162000000	-70.0397780747296
162100000	-70.2667168119503
162200000	-70.3083295442878
162300000	-70.9773388784129
162400000	-70.3330491398862
162500000	-71.5974537967384
162600000	-71.341300443856
162700000	-70.730189882696
162800000	-70.533969957741
162900000	-70.3089671521264
163000000	-70.4109036613511
163100000	-70.1997506967283
163200000	-70.0284154283894
163300000	-70.7908494238976
163400000	-70.3226731472164
163500000	-70.6860845312599
163600000	-70.2660772237915
163700000	-69.9374005066014
163800000	-70.2412897058643
163900000	-70.3527392175245
164000000	-70.8001392714019
164100000	-70.8191792001434
164200000	-71.0126417278337
164300000	-71.0793183085709
164400000	-71.2556470979747
164500000	-71.3512981856566
164600000	-71.689411708532
164700000	-71.5230644421519
164800000	-70.9279842122558
164900000	-71.0294858992667
165000000	-71.2528344819689
165100000	-70.9783628683056
165200000	-70.9290662437391
165300000	-70.481223223012
165400000	-70.4745482034622
165500000	-69.579823009114
165600000	-69.8143915049503
165700000	-69.5470619083703
165800000	-70.0401766662319
165900000	-71.3394758730399
166000000	-70.8646060817191
166100000	-70.0953369874494
166200000	-70.4535629063533
166300000	-69.0452267016254
166400000	-69.4039824625051
166500000	-69.4100830924002
166600000	-70.4262933456815
166700000	-70.2112313919199
166800000	-70.4841676038893
166900000	-70.5155433963689
167000000	-70.4714934002082
167100000	-69.7044593931097
167200000	-70.3256299399635
167300000	-69.987066139089
167400000	-71.8287643020309
167500000	-71.3336966897242
167600000	-71.0831430494309
167700000	-70.476036747889
167800000	-70.3544036151164
167900000	-69.9808674013177
168000000	-69.9072257812762
168100000	-69.6795637964861
168200000	-70.3979601879122
168300000	-70.189411269156
168400000	-70.1747256939354
168500000	-70.1502632611794
168600000	-70.0987960280226
168700000	-69.8536825072887
168800000	-70.1439378896289
168900000	-70.5021445765683
169000000	-70.8093427596551
169100000	-70.6997112782286
169200000	-71.0148085038392
169300000	-71.7203714693484
169400000	-71.0947897952358
169500000	-71.2720073966637
169600000	-71.1404721099119
169700000	-69.9335925772524
169800000	-70.4299597981069
169900000	-70.5125848971855
170000000	-70.4688692811409
170100000	-70.4561892283831
170200000	-70.4225361824
170300000	-70.417785252048
170400000	-69.1102586325426
170500000	-69.476285958049
170600000	-69.5543299397908
170700000	-69.4691898675635
170800000	-70.9088096619654
170900000	-70.8909271413772
171000000	-70.3167146973452
171100000	-70.1887232329667
171200000	-69.3250014982227
171300000	-69.4658572887596
171400000	-69.3538310208095
171500000	-70.7413810311243
171600000	-70.4422012454317
171700000	-70.4127852921365
171800000	-70.6457592497117
171900000	-70.6771335028914
172000000	-69.6769424493456
172100000	-69.6598170504154
172200000	-69.7340461702609
172300000	-70.6241195984538
172400000	-70.1563882092101
172500000	-70.2852595155516
172600000	-70.135041045954
172700000	-70.4921207475645
172800000	-69.8026141669053
172900000	-69.7302382812524
173000000	-69.6322019842174
173100000	-69.5713658548995
173200000	-69.8573702499292
173300000	-69.9255771754784
173400000	-70.1009467172387
173500000	-70.5612111060846
173600000	-69.9974360453101
173700000	-70.1780955677139
173800000	-69.944246489733
173900000	-70.2816813185931
174000000	-70.1850238527072
174100000	-70.2311210766076
174200000	-71.5821337438875
174300000	-71.1700399165276
174400000	-70.734728139906
174500000	-70.6883018361349
174600000	-69.7252494020008
174700000	-70.1870306583548
174800000	-70.0525479298409
174900000	-70.6117038666657
175000000	-70.5840550570414
175100000	-70.7528137237861
175200000	-70.9247048206733
175300000	-70.0550672601226
175400000	-70.0429857741252
175500000	-70.2685152934166
175600000	-69.7784508353285
175700000	-70.6423887885645
175800000	-70.6628246169156
175900000	-70.9328443457167
176000000	-70.4930598555319
176100000	-70.7125567661102
176200000	-70.4580075060067
176300000	-70.4174101079435
176400000	-70.9195957713378
176500000	-70.6541344668723
176600000	-70.4962524774151
176700000	-70.9358461834038
176800000	-70.8713646820653
176900000	-70.702668411992
177000000	-69.7821466709853
177100000	-70.0935853483059
177200000	-70.0080650531877
177300000	-70.0774059679909
177400000	-69.7963296979843
177500000	-69.916614018404
177600000	-70.7466819482835
177700000	-70.8946234409813
177800000	-70.4413323908426
177900000	-70.653310014932
178000000	-69.9049151235825
178100000	-70.6896100869877
178200000	-70.6396716438363
178300000	-71.1008874140555
178400000	-70.9480208334064
178500000	-71.0026851106708
178600000	-71.4330878443563
178700000	-70.7838478619223
178800000	-70.1757133760047
178900000	-70.755444540447
179000000	-69.5905912488556
179100000	-70.473796670046
179200000	-70.3727858416931
179300000	-70.3000812712036
179400000	-70.1492291399968
179500000	-70.4783795557634
179600000	-70.6773895277952
179700000	-70.5570546137403
179800000	-70.6441906835936
179900000	-71.266008077585
180000000	-70.2696564286492
180100000	-71.6424729002406
180200000	-71.700447925627
180300000	-71.9395983763682
180400000	-71.137833942656
180500000	-71.0325019468816
180600000	-70.836154316014
180700000	-70.5637749719985
180800000	-70.1848459101381
180900000	-70.2924367378855
181000000	-70.2064595587589
181100000	-70.9624341182958
181200000	-70.8704591244102
181300000	-70.8058061091277
181400000	-70.4444479077203
181500000	-70.8165965699688
181600000	-70.7180262226515
181700000	-70.988064536554
181800000	-71.181206813894
181900000	-71.2858532061483
182000000	-71.8156925012841
182100000	-72.2198116576478
182200000	-72.2261218262498
182300000	-72.3939230480121
182400000	-70.3442286669173
182500000	-70.6042345620198
182600000	-70.4871434911855
182700000	-70.8541716051086
182800000	-70.5348523324216
182900000	-70.7254565988342
183000000	-71.2015477696343
183100000	-70.6263369072546
183200000	-70.5584241650928
183300000	-70.7841766524013
183400000	-69.7253333230999
183500000	-71.4444977346662
183600000	-71.4370958840398
183700000	-72.080845068066
183800000	-71.6909546233814
183900000	-71.6399884928501
184000000	-71.5726159329855
184100000	-71.3986155018777
184200000	-70.9583483882828
184300000	-70.6979579845638
184400000	-69.7035945997103
184500000	-70.7833509909655
184600000	-70.3660720723723
184700000	-70.5400769099298
184800000	-70.4421761749894
184900000	-70.2888485051189
185000000	-70.1435172805568
185100000	-70.1987848515545
185200000	-70.0083777556385
185300000	-70.6411704327723
185400000	-71.0131385715999
185500000	-72.1013407087254
185600000	-71.8105085087515
185700000	-72.3368235454288
185800000	-70.7296766438732
185900000	-70.4995165183184
186000000	-70.7132145021483
186100000	-70.4637723368635
186200000	-70.4304873539946
186300000	-70.0356197890174
186400000	-70.3593413329683
186500000	-70.2045240563091
186600000	-69.865381921939
186700000	-70.0398211172662
186800000	-69.590610345721
186900000	-70.6939544917156
187000000	-70.7986720110761
187100000	-70.9472052949864
187200000	-71.6535610180985
187300000	-71.7074234737334
187400000	-72.8071249526823
187500000	-71.6011548868582
187600000	-71.5528050017514
187700000	-72.1537991860093
187800000	-70.0513368915556
187900000	-70.5725216026249
188000000	-70.6928760115757
188100000	-70.9055806678109
188200000	-70.7418966746302
188300000	-70.8924095180717
188400000	-70.7876894863245
188500000	-70.6053718508715
188600000	-70.8397470170422
188700000	-70.8220578014898
188800000	-70.728225339692
188900000	-72.8352864292399
189000000	-73.0056476561376
189100000	-72.7104104762574
189200000	-72.3105351018072
189300000	-72.2757754194974
189400000	-71.1751273292617
189500000	-71.2258930506365
189600000	-71.2217102331456
189700000	-70.9111343405041
189800000	-70.794066657534
189900000	-71.0546331702648
190000000	-71.3365756596831
190100000	-71.1422662096189
190200000	-71.146365893733
190300000	-71.4673474465626
190400000	-70.897901185127
190500000	-71.7108330738254
190600000	-71.5884555852055
190700000	-71.7992890640644
190800000	-72.8338800304111
190900000	-73.5628115105863
191000000	-72.7103049716863
191100000	-72.5014168112614
191200000	-71.2612426738614
191300000	-71.4654738831496
191400000	-70.6796504378181
191500000	-71.3348741654795
191600000	-71.3443908999036
191700000	-71.1922267614565
191800000	-70.9483759257972
191900000	-71.1564211998005
192000000	-70.7816132452524
192100000	-71.0405564073758
192200000	-70.8844558713542
192300000	-72.1236633220215
192400000	-71.9190110544422
192500000	-72.6094529019536
192600000	-72.8649334106444
192700000	-72.6507964562807
192800000	-72.4404744954236
192900000	-72.2912749385203
193000000	-71.8822121205969
193100000	-72.0918085460877
193200000	-71.7668398743728
193300000	-71.6447004471213
193400000	-71.3464353354372
193500000	-71.1142747099457
193600000	-71.4288407867532
193700000	-71.2333307478292
193800000	-71.4168927442638
193900000	-71.4567150323117
194000000	-71.8467735531211
194100000	-71.7929444679117
194200000	-71.9265728349352
194300000	-72.2038866550065
194400000	-72.7640947124839
194500000	-72.6602374010663
194600000	-72.7539397533213
194700000	-72.7236605921125
194800000	-72.1424559154186
194900000	-71.3674743612645
195000000	-71.8767825276215
195100000	-71.5823796942256
195200000	-71.7234963227799
195300000	-71.7839232320536
195400000	-71.4565208551605
195500000	-71.256996849791
195600000	-71.7428764246977
195700000	-72.1142459854584
195800000	-72.0744484262057
195900000	-71.6782006302494
196000000	-72.489843166356
196100000	-71.9351134020515
196200000	-72.1029258770595
196300000	-72.3255061120672
196400000	-72.2715649467759
196500000	-72.9600330302395
196600000	-72.0513052705265
196700000	-71.7382076457457
196800000	-71.1839916024616
196900000	-70.9743142130068
197000000	-72.0022715038236
197100000	-72.0183767063301
197200000	-72.1534031525062
197300000	-72.2087243137562
197400000	-71.8289966541194
197500000	-71.947177373633
197600000	-72.0362171772327
197700000	-72.7157240847321
197800000	-72.7654347915631
197900000	-72.9921233413641
198000000	-72.152340610903
198100000	-71.6648682178331
198200000	-71.671453004543
198300000	-72.0605674615564
198400000	-71.9858185339188
198500000	-72.263954410985
198600000	-72.1057767382328
198700000	-70.8051593377677
198800000	-70.9754539808501
198900000	-71.0141669692821
199000000	-71.2352282078778
199100000	-71.667519600888
199200000	-72.2225123322234
199300000	-72.3845758502735
199400000	-71.9834604192109
199500000	-72.232358759967
199600000	-72.4671512375175
199700000	-72.1266193892353
199800000	-72.8404281361307
199900000	-72.7303402521976
[truncated: 2,096 more rows]
