# Supplementary material for: Highly efficient photonic radar by incorporating MDM-WDM and machine learning classifiers under adverse weather conditions
Source: PLoS One. 2024 Apr 1;19(4):e0300653. doi: 10.1371/journal.pone.0300653 (PMC10984395; doi:10.1371/journal.pone.0300653)
Supplement: S1 File — (ZIP) [file pone.0300653.s001.zip › Visibility_Dataset_optical/Heavy Fog/Target 1.txt]

0	-68.4259125940782
100000	-67.6401778251694
200000	-67.2741649147449
300000	-66.7075157077603
400000	-66.5713056476253
500000	-66.3409720139252
600000	-65.8699536411079
700000	-66.287467852242
800000	-65.6899302958089
900000	-66.1488625552919
1000000	-66.2723637088991
1100000	-65.9439478081766
1200000	-66.3219873968974
1300000	-66.1534263418737
1400000	-66.3603154743453
1500000	-66.2893538600077
1600000	-65.6487977490309
1700000	-66.0273299538167
1800000	-65.7394985891713
1900000	-66.2050219740941
2000000	-66.4557134345678
2100000	-65.8319395072564
2200000	-66.3896105183547
2300000	-66.2405726888622
2400000	-66.2857973815822
2500000	-66.3001548598117
2600000	-65.7268307752182
2700000	-65.9283692359151
2800000	-66.2326173687953
2900000	-66.5473808794036
3000000	-66.4943600692217
3100000	-66.0786367879127
3200000	-66.4472039733999
3300000	-66.4936062209288
3400000	-66.3822295608126
3500000	-66.2794218342651
3600000	-65.8900251324841
3700000	-66.0626187436708
3800000	-66.7321840510298
3900000	-66.8278065529804
4000000	-66.230271992327
4100000	-66.3257110115905
4200000	-66.4342707442618
4300000	-66.6189691446652
4400000	-66.5329046132638
4500000	-66.1409102492977
4600000	-66.1538383201028
4700000	-66.4890252914938
4800000	-67.0726012078154
4900000	-66.9794119976467
5000000	-66.071645546813
5100000	-66.724730256398
5200000	-66.6789442477154
5300000	-66.7789898153847
5400000	-66.9032163098938
5500000	-66.0984077137695
5600000	-66.610211979734
5700000	-67.0299988464301
5800000	-67.1681859533704
5900000	-67.040076766201
6000000	-66.0607842950531
6100000	-67.0110545887656
6200000	-66.9459926696176
6300000	-66.8599197639749
6400000	-67.1384672895143
6500000	-66.0622530063323
6600000	-67.067157690732
6700000	-67.337109844773
6800000	-67.0077676992956
6900000	-66.8670625674379
7000000	-66.0669166596296
7100000	-67.0580731292729
7200000	-67.0681288432359
7300000	-66.886372304715
7400000	-66.8971567034959
7500000	-66.0247585215502
7600000	-67.0889984532201
7700000	-67.1276791265393
7800000	-66.6404702154838
7900000	-66.3608734325741
8000000	-66.0849293755202
8100000	-66.7763000534962
8200000	-66.875883742609
8300000	-66.7581993186343
8400000	-66.242488562831
8500000	-66.0709718256514
8600000	-66.6593776310073
8700000	-66.6587807048826
8800000	-66.3328412049386
8900000	-65.7094385077041
9000000	-66.1354065847431
9100000	-66.3864756845132
9200000	-66.4562357220559
9300000	-66.4693405720537
9400000	-65.5509039587496
9500000	-65.9537459879656
9600000	-66.0275715207334
9700000	-66.0070569638668
9800000	-65.9331676956487
9900000	-65.1010616429056
10000000	-66.0307047360755
10100000	-65.9628915526171
10200000	-65.9735956764425
10300000	-66.0328019177129
10400000	-65.2073844580969
10500000	-65.700323333459
10600000	-65.7456564293547
10700000	-65.5492743545517
10800000	-65.6121147518016
10900000	-64.8627087660244
11000000	-65.8123599281801
11100000	-65.6705410428306
11200000	-65.5393885243874
11300000	-65.4429486965022
11400000	-65.0660732689954
11500000	-65.2986458656424
11600000	-65.656565923868
11700000	-65.129893022664
11800000	-65.2950180495469
11900000	-64.9383549969147
12000000	-65.6162402779937
12100000	-65.5202744239595
12200000	-65.3398015151403
12300000	-65.1265609128431
12400000	-65.1906050304225
12500000	-65.1938745463079
12600000	-65.5959977660006
12700000	-64.7978757915737
12800000	-65.1111273988345
12900000	-65.078536852691
13000000	-65.4348486391889
13100000	-65.328818812579
13200000	-65.1153103664008
13300000	-64.9591495415651
13400000	-65.1968571795807
13500000	-65.2393428395846
13600000	-65.3128557912634
13700000	-64.6387155162478
13800000	-65.2325035408149
13900000	-65.1253886714365
14000000	-65.3122319755597
14100000	-65.1008568463045
14200000	-64.8638719104706
14300000	-64.9686504647609
14400000	-65.1450438477186
14500000	-65.246795026278
14600000	-64.8540783512229
14700000	-64.5955243516055
14800000	-65.3051143787001
14900000	-64.8030556606246
15000000	-65.055289765592
15100000	-64.6669461266634
15200000	-64.6149111303661
15300000	-64.9239119034119
15400000	-64.8975473511983
15500000	-64.9033355366496
15600000	-64.4488876316846
15700000	-64.6924101409829
15800000	-65.1479231426954
15900000	-64.3782705945553
16000000	-64.8186676787867
16100000	-64.2462429991133
16200000	-64.5780127971257
16300000	-64.7969337632814
16400000	-64.5914889729886
16500000	-64.5524726720936
16600000	-64.3616540060373
16700000	-64.8007720116036
16800000	-64.6609381446768
16900000	-64.1036531821679
17000000	-64.7030632886771
17100000	-64.0963814664473
17200000	-64.7560560412013
17300000	-64.6616783938773
17400000	-64.4438556708922
17500000	-64.4877158522846
17600000	-64.5442847841342
17700000	-64.8519272147778
17800000	-64.299035639977
17900000	-64.2490580102577
18000000	-64.7454776158682
18100000	-64.3729791311817
18200000	-64.9411415724692
18300000	-64.6946569609107
18400000	-64.6502108868575
18500000	-64.8058196198661
18600000	-65.0144637719485
18700000	-64.9118346750579
18800000	-64.3952806762617
18900000	-64.8740994907183
19000000	-64.9322985324711
19100000	-65.0491901350189
19200000	-65.1174009062424
19300000	-65.0675201621369
19400000	-65.2844830345474
19500000	-65.4701940160866
19600000	-65.6018596198772
19700000	-65.1056481396519
19800000	-65.1684441271692
19900000	-65.9126052765635
20000000	-65.6043094787163
20100000	-66.0217668136961
20200000	-65.613666766965
20300000	-65.9419081766404
20400000	-66.3676066786446
20500000	-66.4139115569557
20600000	-66.1599176732073
20700000	-65.6728652382834
20800000	-66.328535218338
20900000	-66.7605469827597
21000000	-66.2984870268524
21100000	-66.1947359463106
21200000	-66.1144574447037
21300000	-66.5312920199241
21400000	-66.850156240162
21500000	-66.7855057774078
21600000	-65.9678152854631
21700000	-65.9999140087939
21800000	-66.6772209413548
21900000	-66.5528872028464
22000000	-66.0506028907121
22100000	-65.4996846339705
22200000	-66.094735805779
22300000	-66.162665901339
22400000	-66.1788592119335
22500000	-66.065965131273
22600000	-65.2706060590244
22700000	-65.5755295804824
22800000	-65.8731776046827
22900000	-65.5493591245722
23000000	-65.0379042931099
23100000	-64.8581355988984
23200000	-65.4320824309035
23300000	-65.387085017684
23400000	-65.1521752849196
23500000	-64.9372743960441
23600000	-64.6093614111769
23700000	-64.6126006008222
23800000	-64.8795552194555
23900000	-64.4906523853577
24000000	-64.2443370902922
24100000	-64.5339078097454
24200000	-64.6280872459246
24300000	-64.7454963617155
24400000	-64.2599321861221
24500000	-64.2620108561066
24600000	-64.191082059435
24700000	-63.999265043625
24800000	-64.4154633629353
24900000	-63.9710586542743
25000000	-64.2427874713819
25100000	-64.52363132194
25200000	-64.468795666995
25300000	-64.6316709000546
25400000	-63.9775084318986
25500000	-64.4761112382421
25600000	-64.2326767670878
25700000	-64.2219786516879
25800000	-64.5974704250335
25900000	-64.3604371416497
26000000	-64.9707516918944
26100000	-64.9005054714267
26200000	-64.9905066307158
26300000	-64.8738465759015
26400000	-64.4411862603495
26500000	-65.1409063357158
26600000	-64.709194528932
26700000	-65.1146253818182
26800000	-65.224174339117
26900000	-65.3601713018898
27000000	-65.5555110027083
27100000	-65.4680941798145
27200000	-65.6201845423705
27300000	-65.136376437386
27400000	-65.4100474036455
27500000	-65.5117701756681
27600000	-65.440752937218
27700000	-66.0032709479942
27800000	-65.8601686771155
27900000	-66.1189006814569
28000000	-65.7308707570458
28100000	-65.8678999930516
28200000	-65.9283275864622
28300000	-65.4167299699865
28400000	-65.9604172502344
28500000	-65.4288775446699
28600000	-65.9105573022896
28700000	-66.2603647554012
28800000	-66.1037372497789
28900000	-65.821063671311
29000000	-65.751431614417
29100000	-65.7082658680876
29200000	-65.9452258157218
29300000	-65.5031208764513
29400000	-65.5188007356533
29500000	-65.3953260726403
29600000	-65.8447564272883
29700000	-66.0405986683916
29800000	-65.8817483934517
29900000	-65.1700898074767
30000000	-65.7039847062941
30100000	-65.4369189129096
30200000	-65.8120372899883
30300000	-65.1060415935417
30400000	-65.036999368352
30500000	-65.4364688082986
30600000	-65.4336738483491
30700000	-65.4828982979072
30800000	-65.2415551059542
30900000	-64.935644424814
31000000	-65.4299042044342
31100000	-65.2644207529832
31200000	-65.3101897732142
31300000	-64.6879841017972
31400000	-65.2198763157839
31500000	-65.3186628441915
31600000	-65.1769198491036
31700000	-65.101326322285
31800000	-64.8512933613303
31900000	-65.0946788590971
32000000	-65.092479524015
32100000	-65.1921250640163
32200000	-64.7762307914691
32300000	-64.7126614344447
32400000	-65.4394475710299
32500000	-64.8737710709605
32600000	-65.001021772125
32700000	-64.7293340733642
32800000	-64.6622787018854
32900000	-64.9339016899856
33000000	-64.6950612416513
33100000	-64.8531458770959
33200000	-64.5199832309731
33300000	-64.7625937366211
33400000	-64.999104287361
33500000	-64.4975919280509
33600000	-64.9136789570129
33700000	-64.6471331836881
33800000	-64.6909158422954
33900000	-64.9335498321025
34000000	-64.8736851559548
34100000	-64.9608010886607
34200000	-65.0769112385618
34300000	-64.8051451613648
34400000	-64.9961219233287
34500000	-64.9094752923596
34600000	-65.3349006186183
34700000	-65.3920931659664
34800000	-65.0042244167697
34900000	-65.6106584747761
35000000	-65.681336975606
35100000	-65.7401648930784
35200000	-66.0016974868007
35300000	-65.1111553640728
35400000	-66.0684411097629
35500000	-66.2360978405474
35600000	-66.326882615642
35700000	-66.6710622972221
35800000	-65.8533061625994
35900000	-66.9616151429367
36000000	-66.8502828288654
36100000	-66.7482324891548
36200000	-66.7264429250652
36300000	-66.1297261700997
36400000	-67.394484104778
36500000	-67.2666116257786
36600000	-66.8652630602826
36700000	-66.9943747447281
36800000	-66.4129620671433
36900000	-66.7253116694571
37000000	-66.6520430270207
37100000	-66.3764356789353
37200000	-66.4235710502858
37300000	-66.4611492459547
37400000	-66.5421560578337
37500000	-66.369289400922
37600000	-65.8084880579944
37700000	-65.9578178147857
37800000	-65.6095116760722
37900000	-65.1317719476238
38000000	-65.5142898069306
38100000	-65.4312115453326
38200000	-65.5639069885629
38300000	-65.388501790344
38400000	-65.0968829463954
38500000	-65.2174472889985
38600000	-64.9160079965482
38700000	-65.0665669694853
38800000	-64.5952504733729
38900000	-64.5809495729256
39000000	-65.2353307876671
39100000	-65.30829471001
39200000	-64.9703738148771
39300000	-64.9214789566485
39400000	-64.9986832033753
39500000	-65.2115680424006
39600000	-65.3836821372046
39700000	-64.9226062910838
39800000	-64.9903668397505
39900000	-65.6897272906068
40000000	-66.1941466656096
40100000	-66.0898620818572
40200000	-65.3849998663443
40300000	-66.0280768247046
40400000	-66.260694136315
40500000	-66.254765127061
40600000	-66.3982804380446
40700000	-65.5593075434072
40800000	-66.7999531753661
40900000	-67.3030519870246
41000000	-67.290306962073
41100000	-66.8097906068271
41200000	-66.5901400174889
41300000	-67.201856006861
41400000	-67.2263555487416
41500000	-66.4859820667782
41600000	-66.4703047034879
41700000	-66.1148615396324
41800000	-66.840484658427
41900000	-66.570634322084
42000000	-66.2847986434598
42100000	-66.1680521955936
42200000	-66.0139417710871
42300000	-65.6820360362766
42400000	-65.9074684432269
42500000	-64.951513299151
42600000	-65.471075581894
42700000	-65.1394609640159
42800000	-64.976139968071
42900000	-65.0069697598107
43000000	-64.9017785213835
43100000	-65.0393062183233
43200000	-64.333545573534
43300000	-64.3496546587237
43400000	-64.6473083606662
43500000	-64.399393282068
43600000	-64.7696746098855
43700000	-64.3125337410894
43800000	-64.5285395001155
43900000	-64.8060070457799
44000000	-64.8921901636293
44100000	-64.5308925468957
44200000	-64.278418112612
44300000	-64.9720049804565
44400000	-64.9713605976256
44500000	-65.3022299045251
44600000	-64.8453202031982
44700000	-65.1587167590293
44800000	-65.7237529696014
44900000	-65.7946160973342
45000000	-65.891954076539
45100000	-65.1149628353074
45200000	-65.8637308843617
45300000	-66.3526758277264
45400000	-65.8441016961062
45500000	-65.9239713460077
45600000	-65.4150721705243
45700000	-66.1221519608016
45800000	-66.2466192110821
45900000	-65.8721799689805
46000000	-65.8338780842349
46100000	-65.38471887395
46200000	-65.9307394727379
46300000	-65.6906782352371
46400000	-64.8601236307583
46500000	-65.1688797867192
46600000	-64.9651729090178
46700000	-64.8910602496768
46800000	-64.8834397273117
46900000	-64.3976736277011
47000000	-64.6391024117658
47100000	-64.0790512679193
47200000	-64.177034759678
47300000	-64.0993162085416
47400000	-63.7585557996928
47500000	-64.2743195576444
47600000	-63.8016473090749
47700000	-64.0885844482519
47800000	-64.1882605937582
47900000	-64.0278480613756
48000000	-64.0935837780417
48100000	-63.6485663759638
48200000	-64.2277372559307
48300000	-64.234259608353
48400000	-64.5697704939564
48500000	-64.3985795308752
48600000	-64.3706726484942
48700000	-65.143962404651
48800000	-65.0653338649465
48900000	-65.2202546858274
49000000	-64.9031493807294
49100000	-65.2587315994181
49200000	-65.961107177813
49300000	-65.9981068966053
49400000	-66.1595244966398
49500000	-65.4631515126498
49600000	-66.3225648682906
49700000	-66.5105163661596
49800000	-66.2384391602841
49900000	-66.1980988335242
50000000	-66.1448601955496
50100000	-66.710703346006
50200000	-66.7543550462851
50300000	-66.3736961005404
50400000	-66.296611168059
50500000	-65.9164072764505
50600000	-66.006089867106
50700000	-65.952565320399
50800000	-65.4939979828067
50900000	-65.6980179287081
51000000	-65.4370904378581
51100000	-65.3107957228664
51200000	-65.3823793453731
51300000	-65.2388941666243
51400000	-65.3945786176956
51500000	-64.6832507169351
51600000	-64.9182958436081
51700000	-65.1567133472352
51800000	-65.0400046588463
51900000	-65.0394379503511
52000000	-64.7495941507102
52100000	-65.1495315767805
52200000	-65.2137559220252
52300000	-65.5649173919329
52400000	-65.0196591766772
52500000	-64.8214583683453
52600000	-65.761608181646
52700000	-65.7605229512301
52800000	-65.996731770112
52900000	-65.3266108146986
53000000	-65.7821959997894
53100000	-66.1998466797602
53200000	-66.0540352430591
53300000	-65.7243588723008
53400000	-65.1243899371726
53500000	-65.8565013884079
53600000	-66.1865339435967
53700000	-65.7784477648951
53800000	-65.6415748269559
53900000	-65.1263059039825
54000000	-65.5897960487763
54100000	-65.371611273683
54200000	-64.833868457073
54300000	-64.7262956755156
54400000	-64.8188964117903
54500000	-65.0808278592507
54600000	-64.8388497523402
54700000	-64.1795421347545
54800000	-64.4022715105569
54900000	-63.942454671846
55000000	-64.0988864918539
55100000	-64.0784260127471
55200000	-63.8755482930186
55300000	-64.1883216734596
55400000	-64.0570169857666
55500000	-64.36716452384
55600000	-64.1514499373696
55700000	-64.0266337565651
55800000	-64.1292427287314
55900000	-63.8598839693744
56000000	-64.6071836836716
56100000	-64.5021984527435
56200000	-64.9002202225107
56300000	-64.5902893619715
56400000	-64.7045226349234
56500000	-65.1452464201324
56600000	-64.6377913117859
56700000	-65.1514132426171
56800000	-64.7849529381536
56900000	-65.4318446124385
57000000	-65.8736109655328
57100000	-65.6090661239628
57200000	-65.7799000742884
57300000	-65.4243786040376
57400000	-65.6724791695758
57500000	-65.4860658067539
57600000	-64.9319698858905
57700000	-65.3334137454345
57800000	-65.1133890305293
57900000	-65.7076184921558
58000000	-65.3736155861319
58100000	-65.1615928024227
58200000	-65.3770674006412
58300000	-65.2542428166317
58400000	-64.8104360329957
58500000	-65.1339716360246
58600000	-64.6222551163228
58700000	-65.1953097928236
58800000	-65.0090864743983
58900000	-64.9626469830443
59000000	-64.9303291764137
59100000	-65.1993582962928
59200000	-65.1150257682591
59300000	-64.7859470655817
59400000	-64.9116317426626
59500000	-65.3623422747599
59600000	-65.5300360042372
59700000	-65.5254611173405
59800000	-65.4718735985509
59900000	-65.6799666901924
60000000	-65.6131813763121
60100000	-65.7855200611668
60200000	-65.0998150458146
60300000	-65.4665544433566
60400000	-65.7959445576404
60500000	-65.7049205115754
60600000	-65.7573932041643
60700000	-65.4666073691425
60800000	-65.6302351752473
60900000	-65.484430154318
61000000	-65.3559164776155
61100000	-65.0732338634001
61200000	-65.2500078890942
61300000	-65.5880824821269
61400000	-65.3878376487034
61500000	-64.8689277642574
61600000	-64.8140093330986
61700000	-64.7951603852883
61800000	-64.4094795549558
61900000	-64.7010782376504
62000000	-64.4539180837881
62100000	-64.6865343950219
62200000	-64.8738094307238
62300000	-64.7218196167636
62400000	-64.954222472017
62500000	-64.3262946338704
62600000	-64.6665433784315
62700000	-64.6433095812467
62800000	-64.6027985302402
62900000	-65.2298033295085
63000000	-65.2898014519492
63100000	-65.0929422491332
63200000	-64.9649480408997
63300000	-65.0717266742937
63400000	-65.1928528305375
63500000	-65.0386423395945
63600000	-65.129693147191
63700000	-65.3539967850751
63800000	-65.6868888391035
63900000	-65.734764101312
64000000	-65.8471127478116
64100000	-65.6218976478788
64200000	-65.275927523187
64300000	-65.3031218151893
64400000	-65.0907298327979
64500000	-64.8125485241942
64600000	-65.0801968037128
64700000	-65.2811103140014
64800000	-65.2898522175688
64900000	-64.9866733379169
65000000	-65.2418403462737
65100000	-65.1467063228896
65200000	-64.3820128713062
65300000	-65.3081410747985
65400000	-64.6103449866271
65500000	-64.884116290364
65600000	-64.7630680757462
65700000	-64.580131876047
65800000	-65.1528125088579
65900000	-65.0453465940299
66000000	-64.8953002909676
66100000	-64.3748377934939
66200000	-64.3043733130417
66300000	-51.4480774667631
66400000	-51.4171396886398
66500000	-51.4051839399669
66600000	-51.376618381891
66700000	-51.3912830435779
66800000	-51.3894142211769
66900000	-51.3871356412405
67000000	-51.3577960366462
67100000	-51.3620682474106
67200000	-51.3862644113278
67300000	-51.3675904129071
67400000	-63.486086051838
67500000	-63.7754632016281
67600000	-63.6902373815331
67700000	-64.1871415469074
67800000	-63.7185859448953
67900000	-63.768363987342
68000000	-63.7027915456729
68100000	-63.8598096089579
68200000	-64.2534428068107
68300000	-63.5962131413331
68400000	-63.8413534875849
68500000	-63.6613734191128
68600000	-63.5425979232137
68700000	-64.4884010552168
68800000	-64.1495462591887
68900000	-64.7924121700726
69000000	-64.2539446139569
69100000	-64.3980277470633
69200000	-64.8242582622379
69300000	-64.2075430596621
69400000	-64.9899496943786
69500000	-64.4909668378132
69600000	-65.0329011873754
69700000	-65.4141997537114
69800000	-65.2231503960754
69900000	-65.3976705203256
70000000	-65.2184129510213
70100000	-65.2012124833941
70200000	-64.9293826746933
70300000	-64.5176497329374
70400000	-65.0015966670763
70500000	-64.9105873987062
70600000	-65.375742551198
70700000	-65.050616048458
70800000	-65.0124121046751
70900000	-65.1569023844038
71000000	-65.167871935148
71100000	-64.6737288400724
71200000	-65.2948174102147
71300000	-64.9993052595922
71400000	-65.2737335918553
71500000	-65.2435650085842
71600000	-65.0401583439524
71700000	-65.268154818412
71800000	-65.6997123723178
71900000	-65.0076786346835
72000000	-65.0357340422004
72100000	-65.1207059001348
72200000	-65.6352992790735
72300000	-65.8405463077485
72400000	-65.6396168085353
72500000	-65.3557638254604
72600000	-65.3341797326961
72700000	-65.3458524521866
72800000	-65.0622847811847
72900000	-64.8861398837795
73000000	-65.1050580428403
73100000	-65.0723363613597
73200000	-64.7065538517373
73300000	-64.3822731031897
73400000	-64.3647675507601
73500000	-63.9370968788869
73600000	-64.3474458430211
73700000	-64.0040711907899
73800000	-64.1610685269946
73900000	-64.2184526303267
74000000	-64.0809041843224
74100000	-64.5883983761886
74200000	-63.8498917749641
74300000	-64.2255219368499
74400000	-64.1725536810887
74500000	-63.9324183203782
74600000	-65.0250833679729
74700000	-64.875912762698
74800000	-64.9540349476643
74900000	-64.6281795209701
75000000	-64.7286757705775
75100000	-64.9731714428704
75200000	-64.5994780759992
75300000	-65.0375064969017
75400000	-64.9579862654195
75500000	-65.4096451471545
75600000	-65.3147411379738
75700000	-65.1648449370252
75800000	-65.1718018570997
75900000	-64.854915448329
76000000	-64.8605605977116
76100000	-64.714179182977
76200000	-64.2956940867917
76300000	-64.6207103211221
76400000	-64.7063939203794
76500000	-64.7748968271789
76600000	-64.5689775473025
76700000	-64.9154277623902
76800000	-64.5837803078375
76900000	-64.5283346591605
77000000	-65.1585577764253
77100000	-65.1624974598673
77200000	-65.4869358412605
77300000	-65.3627077320435
77400000	-65.345835964654
77500000	-65.6202409582016
77600000	-65.46905577837
77700000	-65.1884109838076
77800000	-64.913593424404
77900000	-65.2257923557754
78000000	-65.3148100136299
78100000	-64.967455818813
78200000	-64.8508698405023
78300000	-64.7603319563007
78400000	-64.5348510151079
78500000	-64.3505961893316
78600000	-63.9792427719407
78700000	-64.006354623383
78800000	-64.2930256840145
78900000	-64.2102834320599
79000000	-64.241277006014
79100000	-63.6951928203482
79200000	-63.9634133216195
79300000	-63.9717160939965
79400000	-63.6723217280524
79500000	-64.2752130776619
79600000	-64.3747738877786
79700000	-64.6321956010714
79800000	-64.511951574271
79900000	-64.599206143501
80000000	-64.8955446807114
80100000	-64.9475136037908
80200000	-65.280565780085
80300000	-65.2715239436612
80400000	-65.5593392753245
80500000	-65.8232874192755
80600000	-65.7829935100278
80700000	-65.7923588973211
80800000	-64.9361382630664
80900000	-65.1471639975777
81000000	-65.0071756546276
81100000	-64.8065856238804
81200000	-64.8655301661696
81300000	-64.7890529711306
81400000	-64.9246103211752
81500000	-64.8173088188361
81600000	-65.1593117410181
81700000	-64.7725685601817
81800000	-64.4141057933914
81900000	-65.546042365942
82000000	-65.4329567647595
82100000	-65.6725902903326
82200000	-65.151343516293
82300000	-65.1852486640533
82400000	-65.9527134825114
82500000	-65.7437079131001
82600000	-65.4687333411053
82700000	-65.0499197325899
82800000	-65.4199302408934
82900000	-65.8784084946198
83000000	-65.3679304747625
83100000	-65.2788152561375
83200000	-65.0201817082081
83300000	-65.0633089655981
83400000	-64.7873179140181
83500000	-64.0773906727578
83600000	-64.1343728652538
83700000	-64.2825143749164
83800000	-64.226302158637
83900000	-64.2644167845753
84000000	-63.695938168999
84100000	-63.8508266781105
84200000	-63.9721207753108
84300000	-63.8588513275556
84400000	-64.2547807976584
84500000	-64.4310635710409
84600000	-64.7614441148889
84700000	-64.5830690164478
84800000	-64.8299629379088
84900000	-65.1286429129766
85000000	-65.288035252994
85100000	-65.6173929169665
85200000	-65.2820434083313
85300000	-65.4126526785384
85400000	-65.5591646682957
85500000	-65.3704648652297
85600000	-65.4331516645194
85700000	-64.5316608641164
85800000	-64.8129340877643
85900000	-64.605304256699
86000000	-64.6351848389702
86100000	-64.5417901581112
86200000	-64.1599368452097
86300000	-64.635731197516
86400000	-64.281039471027
86500000	-64.677065146803
86600000	-64.3947720336014
86700000	-63.9655847339362
86800000	-65.2542288401373
86900000	-65.0925069647931
87000000	-65.124597883722
87100000	-64.4873604918539
87200000	-64.5955770895728
87300000	-65.52283118696
87400000	-65.0855927439776
87500000	-64.8477973409906
87600000	-64.3843225243707
87700000	-64.7392199819378
87800000	-64.9573682660674
87900000	-64.5394974583981
88000000	-64.510286757326
88100000	-64.3420854399555
88200000	-64.5404421922127
88300000	-64.1630094655153
88400000	-63.7358246012736
88500000	-63.9296097996348
88600000	-64.0177582453364
88700000	-64.0448396806752
88800000	-64.133873595763
88900000	-64.0478115256965
89000000	-63.9899409003374
89100000	-64.2041188117711
89200000	-64.300139960931
89300000	-64.5514251320729
89400000	-64.8706498692168
89500000	-65.0538886490227
89600000	-64.9181848515804
89700000	-65.4768181239637
89800000	-65.7736854061784
89900000	-65.683281859493
90000000	-66.0852926005991
90100000	-65.2716208512755
90200000	-65.2287271662973
90300000	-65.0971319347195
90400000	-64.8711879225528
90500000	-64.8444191095205
90600000	-64.3340333213477
90700000	-64.5468233288896
90800000	-64.3908044105203
90900000	-64.4638507303744
91000000	-64.2298775189859
91100000	-63.7903781069581
91200000	-64.7954257900312
91300000	-64.3532761577206
91400000	-64.6169714750875
91500000	-64.6018062970955
91600000	-64.5500540468283
91700000	-65.5021438046873
91800000	-65.4509501822782
91900000	-65.1758309122477
92000000	-64.9685893499045
92100000	-65.437517842262
92200000	-65.8033307703135
92300000	-65.0874929622344
92400000	-65.313743821667
92500000	-64.8433857681048
92600000	-64.7157946438782
92700000	-64.5619034767914
92800000	-64.3168247591106
92900000	-64.3954844297513
93000000	-64.6224199980556
93100000	-64.1874269406173
93200000	-63.9536894448164
93300000	-64.0483231178433
93400000	-64.2314156276459
93500000	-64.3193128798805
93600000	-64.4982383650207
93700000	-64.793073380128
93800000	-64.5693291906541
93900000	-64.6549037389548
94000000	-64.2670432427264
94100000	-64.2594203792157
94200000	-64.4103209147672
94300000	-64.200835330237
94400000	-64.3595940820575
94500000	-64.2422279201891
94600000	-64.3534041045284
94700000	-64.352677236294
94800000	-64.3876447564257
94900000	-64.7038231643189
95000000	-63.7013529600315
95100000	-64.0839150355812
95200000	-63.6967306099203
95300000	-64.0837498195116
95400000	-64.114092193118
95500000	-63.766162963177
95600000	-64.2436849773414
95700000	-64.2417260199532
95800000	-64.2209039909193
95900000	-64.1821179675495
96000000	-64.2743475073844
96100000	-65.5313043784808
96200000	-65.2476543419014
96300000	-65.6825823328778
96400000	-65.2870155761765
96500000	-65.6481032274335
96600000	-65.7221107305524
96700000	-65.4831680204422
96800000	-65.5103282203856
96900000	-65.7515535601351
97000000	-65.5325007876635
97100000	-65.2387140853525
97200000	-65.1252733212588
97300000	-65.0809386581794
97400000	-65.2306425123929
97500000	-64.7364594871915
97600000	-64.596372382796
97700000	-64.726958175699
97800000	-64.5366291626175
97900000	-64.5266931534873
98000000	-64.3515094348278
98100000	-64.4119318406212
98200000	-64.4929824701895
98300000	-64.575349947039
98400000	-64.6772831018606
98500000	-64.8818999911684
98600000	-65.1645185800869
98700000	-64.9873477867096
98800000	-65.1859050661757
98900000	-64.4713404816208
99000000	-64.5544900213977
99100000	-64.3451639091293
99200000	-64.4730589368397
99300000	-64.4100045527495
99400000	-64.2790006922878
99500000	-64.4264420352241
99600000	-64.1725554560208
99700000	-64.2397024925038
99800000	-64.5641318683158
99900000	-64.2277855486284
100000000	-65.1521130326752
100100000	-65.0520627105185
100200000	-65.14210480402
100300000	-65.2016424287321
100400000	-65.5389383960432
100500000	-65.456830043946
100600000	-65.2313727251397
100700000	-65.2530269722995
100800000	-65.3407084634301
100900000	-65.2658124447709
101000000	-65.2040518335127
101100000	-65.172557103681
101200000	-65.1322886342758
101300000	-65.6262430332318
101400000	-64.6985720067599
101500000	-64.1444621322683
101600000	-64.5099466907557
101700000	-64.2698975723369
101800000	-64.5108734213503
101900000	-64.342594442326
102000000	-64.2495991520031
102100000	-64.4966933961528
102200000	-64.3772385103562
102300000	-64.2905119693326
102400000	-64.2594515562634
102500000	-64.7573340825082
102600000	-64.6698918108791
102700000	-64.6601836528834
102800000	-64.7808060717512
102900000	-64.7486741062537
103000000	-65.0994428642759
103100000	-65.1453672690352
103200000	-65.119450454031
103300000	-65.2025208697033
103400000	-65.3524802761066
103500000	-65.1337165506209
103600000	-65.1274341216153
103700000	-65.6995401794397
103800000	-65.3948436999701
103900000	-65.6530299870016
104000000	-65.6848471061793
104100000	-64.9104464494989
104200000	-65.1051030384932
104300000	-65.2818667976804
104400000	-65.0988620358974
104500000	-64.6718612243964
104600000	-64.6959774546688
104700000	-64.5126332955442
104800000	-64.35832015902
104900000	-64.1796700898255
105000000	-64.1666555093983
105100000	-64.2002835116018
105200000	-64.9607810100772
105300000	-64.2366061188163
105400000	-63.9179213482937
105500000	-64.2443326948152
105600000	-64.2199368962753
105700000	-64.5947864950596
105800000	-64.7079135271891
105900000	-64.8545151418154
106000000	-65.127198953521
106100000	-65.0067355429067
106200000	-64.4752994110247
106300000	-64.3977302851445
106400000	-65.0321503470817
106500000	-64.891700822012
106600000	-64.9127878533832
106700000	-65.3215945932668
106800000	-65.1788707870527
106900000	-65.5786946927375
107000000	-65.706642127955
107100000	-65.6060811264074
107200000	-65.6826444800146
107300000	-66.1355367758343
107400000	-65.8850536998245
107500000	-65.5264426383944
107600000	-65.7776085548917
107700000	-65.5303216956228
107800000	-65.4404406768235
107900000	-65.2246468019572
108000000	-64.3152531875097
108100000	-64.2307889555502
108200000	-64.2921727509156
108300000	-64.1554841516175
108400000	-63.8408507653189
108500000	-63.9117177871625
108600000	-63.8545397505563
108700000	-63.6640951077264
108800000	-63.5777121844249
108900000	-63.6974611654733
109000000	-63.7790141484346
109100000	-64.5266966521556
109200000	-64.46962748205
109300000	-64.6787319911326
109400000	-65.0130675323704
109500000	-64.7975103791427
109600000	-65.185484094023
109700000	-65.6047577584547
109800000	-66.2458534550496
109900000	-66.1662723090095
110000000	-66.0075318496464
110100000	-65.3667285366719
110200000	-65.3257471246469
110300000	-65.217430885036
110400000	-64.8649185840899
110500000	-64.8922511996072
110600000	-65.0354504898109
110700000	-64.5282495100037
110800000	-64.0045084915715
110900000	-63.9661798735625
111000000	-63.9312252916604
111100000	-64.1233239409314
111200000	-64.2484305921566
111300000	-64.0427191821171
111400000	-63.7626665754406
111500000	-63.8292606994062
111600000	-63.5219864408237
111700000	-63.691495117634
111800000	-63.7922862114556
111900000	-63.5961136675628
112000000	-63.4340750219416
112100000	-63.3047946285235
112200000	-63.1410874400396
112300000	-63.4828524683134
112400000	-63.605267925732
112500000	-63.9252050999905
112600000	-63.8244190740629
112700000	-64.1296017086666
112800000	-64.4494639185775
112900000	-64.2155124692836
113000000	-65.0937668150731
113100000	-65.5198705309942
113200000	-66.0485900778687
113300000	-66.2488345910507
113400000	-65.3237468019822
113500000	-65.1662450187743
113600000	-65.0672244435386
113700000	-64.9732634005336
113800000	-64.2970408404119
113900000	-64.3479307747747
114000000	-64.4063968881272
114100000	-63.6667953081505
114200000	-63.0309431112041
114300000	-62.9982493440937
114400000	-62.9501074963367
114500000	-63.1207967826024
114600000	-62.8733024686816
114700000	-62.6584001572475
114800000	-62.8240255577468
114900000	-63.1792045891857
115000000	-63.0636100531986
115100000	-63.1315563935697
115200000	-63.8008062788765
115300000	-64.0522798686426
115400000	-64.2150116517425
115500000	-64.0170998611607
115600000	-64.4136717458793
115700000	-65.1813725573839
115800000	-65.4395814301177
115900000	-65.3098516135257
116000000	-64.851820308587
116100000	-64.9918656954371
116200000	-65.384504136134
116300000	-64.785031338972
116400000	-65.2031164289198
116500000	-65.2329063922495
116600000	-65.3038447910423
116700000	-64.8348062185115
116800000	-64.1612582534823
116900000	-64.4835286099907
117000000	-64.6445597969561
117100000	-64.7506079991109
117200000	-64.4816253384242
117300000	-64.2627104691512
117400000	-64.2548010129826
117500000	-63.4048555142521
117600000	-63.0447067019571
117700000	-63.0177766138945
117800000	-63.2646003121702
117900000	-63.6559187636718
118000000	-63.1697401926851
118100000	-63.1385749317167
118200000	-63.3896927538609
118300000	-63.3836921744337
118400000	-63.7260847511443
118500000	-64.0381646568496
118600000	-65.1674824816995
118700000	-65.4024296038479
118800000	-65.8585392975533
118900000	-65.8348767051041
119000000	-65.8892222951063
119100000	-66.4193736302548
119200000	-66.4170152494152
119300000	-66.4394349077018
119400000	-66.811246049468
119500000	-65.886196297221
119600000	-65.5343207898142
119700000	-64.9561872778557
119800000	-65.0548969648615
119900000	-65.0539308173725
120000000	-64.7504418021499
120100000	-64.3541432819087
120200000	-63.8381339244845
120300000	-63.8093838491565
120400000	-63.7575196700962
120500000	-63.4197664069567
120600000	-63.7163061183499
120700000	-63.8696794230233
120800000	-63.9198747813372
120900000	-63.8455285176546
121000000	-63.7523012683292
121100000	-64.1823129464428
121200000	-64.410122992752
121300000	-65.3756784854928
121400000	-64.8868500027115
121500000	-65.1386476986392
121600000	-65.6954270935078
121700000	-65.0616941425262
121800000	-65.5563271913392
121900000	-66.0027939577241
122000000	-66.1119492008505
122100000	-65.2210298192943
122200000	-65.142486990738
122300000	-65.0089763195598
122400000	-64.6291004501399
122500000	-64.7064895497222
122600000	-64.4869276146915
122700000	-64.5366606841027
122800000	-65.1828564228768
122900000	-64.1537330103904
123000000	-63.6514207756094
123100000	-63.7576496339041
123200000	-64.1735165530633
123300000	-64.3035821978013
123400000	-64.2857371107739
123500000	-64.576440527576
123600000	-64.5291827655761
123700000	-64.7110735067998
123800000	-64.2105990674713
123900000	-64.1384667944357
124000000	-65.0740967104748
124100000	-65.4383681957425
124200000	-65.187245780424
124300000	-65.6002192789252
124400000	-65.3862485684071
124500000	-65.792471862467
124600000	-65.2602953593754
124700000	-65.8027890304025
124800000	-65.7146953036559
124900000	-66.2145410347145
125000000	-65.7778666217802
125100000	-65.0358215936754
125200000	-65.1550164904237
125300000	-64.8234082934137
125400000	-64.4636299748615
125500000	-64.2347807901369
125600000	-64.2819524639055
125700000	-64.2132380826746
125800000	-64.0413498917075
125900000	-63.996968209505
126000000	-64.061031984739
126100000	-64.10886712275
126200000	-64.6841101322104
126300000	-64.5363407268696
126400000	-65.1105057420952
126500000	-65.1898449115427
126600000	-65.2539866001905
126700000	-65.0745664477929
126800000	-65.5218702509381
126900000	-65.7952267663047
127000000	-65.6707266322163
127100000	-65.8480485386212
127200000	-65.4318267887919
127300000	-64.9818785515143
127400000	-64.7892503733137
127500000	-64.7872824705169
127600000	-64.8087574139153
127700000	-65.183872647619
127800000	-64.9704495539192
127900000	-64.7752346921884
128000000	-64.4172643847313
128100000	-64.4363022835906
128200000	-64.2288566467639
128300000	-64.6543224451149
128400000	-64.8394242620712
128500000	-64.6847570263531
128600000	-64.4892788067262
128700000	-64.0711945596559
128800000	-63.9774444098301
128900000	-64.5225509906091
129000000	-64.6200642771434
129100000	-65.0163239605306
129200000	-65.071024822811
129300000	-65.2429270481869
129400000	-65.2991414227303
129500000	-64.5838943780365
129600000	-65.352575961052
129700000	-65.6533557702272
129800000	-66.0722570936861
129900000	-65.9350183760144
130000000	-65.1082377693905
130100000	-64.6868720454855
130200000	-64.0146710134118
130300000	-63.6571105450071
130400000	-63.3799342581508
130500000	-63.5161049335477
130600000	-63.9638538532822
130700000	-63.2229673268719
130800000	-62.9084597664147
130900000	-63.0400052760319
131000000	-62.9415853949815
131100000	-63.4346595729734
131200000	-63.713159904648
131300000	-64.3809227907489
131400000	-64.6092188521056
131500000	-65.0516983848612
131600000	-64.8692062503807
131700000	-65.0026208852451
131800000	-65.8336824592693
131900000	-66.2530012877042
132000000	-66.3938908490224
132100000	-66.8861346850171
132200000	-66.0768009147986
132300000	-65.8030038462742
132400000	-65.1318718081745
132500000	-65.3906076207725
132600000	-65.3934258867846
132700000	-65.3142057728549
132800000	-64.9555477044735
132900000	-64.309472313842
133000000	-64.2239281629638
133100000	-63.9919008275957
133200000	-63.7436725407642
133300000	-64.0222689575225
133400000	-64.293206507167
133500000	-64.5366806837522
133600000	-64.341269853999
133700000	-64.3337210754929
133800000	-64.6397379467488
133900000	-64.6154933164098
134000000	-65.6878747229721
134100000	-65.4400814852968
134200000	-65.8913146984085
134300000	-66.1464370138506
134400000	-65.7920470059272
134500000	-65.9821150288454
134600000	-66.2506142758177
134700000	-66.0863086896038
134800000	-65.5599607451059
134900000	-65.5576861101283
135000000	-65.8693814782226
135100000	-65.0072263075159
135200000	-64.9124428151498
135300000	-64.8136534170574
135400000	-64.6708664634919
135500000	-65.0507668382977
135600000	-64.4905528192598
135700000	-64.405652445025
135800000	-64.3383583390858
135900000	-64.6309521307523
136000000	-64.6342101133905
136100000	-64.8007279150783
136200000	-65.5370043475433
136300000	-65.9991849299691
136400000	-65.9930188325532
136500000	-66.2467637927621
136600000	-66.0008505311866
136700000	-66.3233725807669
136800000	-65.9956731737297
136900000	-66.4146605259293
137000000	-66.3098694616542
137100000	-66.0063024677749
137200000	-65.7114693253811
137300000	-64.4526549940891
137400000	-64.3274904495481
137500000	-64.2109604816007
137600000	-64.109266792494
137700000	-64.0306141721916
137800000	-64.2449543446584
137900000	-64.3018895805466
138000000	-64.0410164367011
138100000	-64.1188504358894
138200000	-64.3473423018652
138300000	-64.3241989922313
138400000	-65.4034790133027
138500000	-65.5368286918455
138600000	-65.8287774522683
138700000	-65.9729470580316
138800000	-65.7920040692678
138900000	-65.4700114946192
139000000	-65.4208133532765
139100000	-65.6820366400636
139200000	-65.492596715838
139300000	-65.5052070768875
139400000	-65.8506472818438
139500000	-64.9842425593509
139600000	-64.5626344393057
139700000	-64.4097357683166
139800000	-64.3009783894622
139900000	-64.5691554331293
140000000	-64.7813522819578
140100000	-64.919222467966
140200000	-64.5832034094157
140300000	-64.8581094247901
140400000	-64.2316892464257
140500000	-64.2899195709085
140600000	-65.117518955525
140700000	-65.5768698262795
140800000	-65.6389177499452
140900000	-65.8598993464286
141000000	-65.7589795484955
141100000	-65.4923652970698
141200000	-65.0944108442971
141300000	-65.5871280512226
141400000	-65.6013917763685
141500000	-66.1057452407851
141600000	-66.0872353638434
141700000	-65.1439177566421
141800000	-64.9462711927486
141900000	-64.2806451636103
142000000	-64.1464212832726
142100000	-64.1778881641206
142200000	-64.4061110430183
142300000	-64.7843027402365
142400000	-64.4660759640649
142500000	-64.4024799066292
142600000	-64.5792890504153
142700000	-64.0617058361949
142800000	-64.8978200956734
142900000	-65.2463922767244
143000000	-66.1509233984413
143100000	-66.1625410963972
143200000	-66.4088265756903
143300000	-66.3096734704922
143400000	-65.6613356261711
143500000	-65.3279515190572
143600000	-65.3885127129657
143700000	-65.2361406614116
143800000	-65.9282921781216
143900000	-64.801511175194
144000000	-64.2931228530549
144100000	-64.0305150863239
144200000	-64.0141693142735
144300000	-64.0405093898028
144400000	-64.0967772359654
144500000	-64.6900391011271
144600000	-64.7129221113051
144700000	-64.6188074226901
144800000	-64.7324941800787
144900000	-64.6861428847903
145000000	-65.4836376138193
145100000	-65.3719387645014
145200000	-65.6136125783529
145300000	-65.9552695483015
145400000	-65.6387258503337
145500000	-65.2312610884063
145600000	-64.2884022674157
145700000	-64.8570061889828
145800000	-64.6552315172899
145900000	-64.4349379676341
146000000	-64.4964821606207
146100000	-64.5104887063704
146200000	-64.7301788070851
146300000	-64.441012699771
146400000	-64.240548417681
146500000	-64.3539231027129
146600000	-64.5493152528841
146700000	-65.5154951568788
146800000	-65.1626482658305
146900000	-65.4975267850375
147000000	-65.7114386468236
147100000	-65.457812777227
147200000	-65.2109137681884
147300000	-65.2276951147221
147400000	-65.5731223292277
147500000	-65.3560003039914
147600000	-65.5756501789106
147700000	-65.7696337934124
147800000	-65.3017447073647
147900000	-65.4402839350508
148000000	-65.1765819960643
148100000	-64.8664064393489
148200000	-65.1302116727262
148300000	-65.190731043537
148400000	-65.4721393664761
148500000	-65.1250884690131
148600000	-65.5372798299778
148700000	-64.9048249961208
148800000	-64.9859171871217
148900000	-65.0953657052437
149000000	-65.3203917756646
149100000	-65.3253392048687
149200000	-65.7767084188862
149300000	-65.5648156982837
149400000	-65.5697694625221
149500000	-64.7481301009757
149600000	-65.1126502409116
149700000	-64.8121206994779
149800000	-65.2124037831845
149900000	-65.0804891143851
150000000	-64.9236800919467
150100000	-64.7168028236894
150200000	-64.3046130979062
150300000	-64.2192932819272
150400000	-64.4247449643011
150500000	-64.4571871875513
150600000	-65.0902717760701
150700000	-65.0650461350469
150800000	-65.4414368010165
150900000	-65.0427705557643
151000000	-64.6274595286181
151100000	-64.8919505221753
151200000	-64.9292212775412
151300000	-65.2595551763128
151400000	-65.295950549752
151500000	-65.2989137699564
151600000	-65.2525986855515
151700000	-64.5412281836957
151800000	-64.1555164539492
151900000	-64.0915265550275
152000000	-64.1919750967923
152100000	-64.8458853791641
152200000	-64.6774476450855
152300000	-64.8424412341716
152400000	-64.1666652463803
152500000	-64.2942983048811
152600000	-63.9949699951328
152700000	-64.1843401988637
152800000	-64.7839206524524
152900000	-64.7646730200925
153000000	-64.6702940431501
153100000	-65.1561920382141
153200000	-64.6301647780699
153300000	-64.4194050746502
153400000	-63.8621026757186
153500000	-64.7486112659454
153600000	-64.7115798426301
153700000	-64.7328530252912
153800000	-64.6532999893509
153900000	-64.6246061997026
154000000	-64.9891348542089
154100000	-64.5735588581883
154200000	-64.4222290945565
154300000	-64.6510668234366
154400000	-65.3400792869039
154500000	-65.7708676643468
154600000	-65.4050362675727
154700000	-65.4800798674106
154800000	-65.6665220370518
154900000	-65.0963210590295
155000000	-65.1911264912895
155100000	-65.2215732596137
155200000	-65.6646630549731
155300000	-65.2045561438611
155400000	-65.5191409617129
155500000	-65.3983107984485
155600000	-65.2851362061503
155700000	-65.3565571734062
155800000	-65.1880404746572
155900000	-64.773156239089
156000000	-65.5389367696546
156100000	-65.4530275962587
156200000	-65.5448898131954
156300000	-64.9377928629685
156400000	-65.4042705695184
156500000	-64.7532568818269
156600000	-64.7143887304153
156700000	-64.7471303300651
156800000	-64.9488581239169
156900000	-64.9283064674981
157000000	-65.557282656521
157100000	-64.9946790500374
157200000	-64.6761860718817
157300000	-64.4545874412277
157400000	-64.9206214137934
157500000	-64.7971921268931
157600000	-65.21587128503
157700000	-65.3809842200493
157800000	-65.4931981530943
157900000	-65.389025746574
158000000	-65.0972503540674
158100000	-65.0430681392967
158200000	-65.2372081802104
158300000	-65.3868695471289
158400000	-65.5402781807939
158500000	-65.8817689935242
158600000	-65.8926976466894
158700000	-64.9336029866898
158800000	-64.0328806589101
158900000	-63.8852495026651
159000000	-63.6437545021797
159100000	-63.5619954321854
159200000	-63.4449445348134
159300000	-63.6282914562125
159400000	-63.6816095423889
159500000	-63.2199589097189
159600000	-63.0005790273464
159700000	-63.0071151605477
159800000	-63.4457949415105
159900000	-64.2073419457506
160000000	-64.6654486656072
160100000	-65.1518012522889
160200000	-65.1166651375598
160300000	-65.4546010217457
160400000	-65.0029753071921
160500000	-64.7936361660553
160600000	-65.0832939559571
160700000	-65.0508443126666
160800000	-64.9889613022174
160900000	-65.4430795921163
161000000	-64.9597058714201
161100000	-64.6260024175823
161200000	-64.2322116814099
161300000	-64.7650536906839
161400000	-64.4870953528521
161500000	-64.9808286309014
161600000	-65.4551588658155
161700000	-66.0462751317318
161800000	-66.1619812527057
161900000	-65.7202477331481
162000000	-65.6023252474191
162100000	-65.5509668462082
162200000	-65.1300458131624
162300000	-65.1483709654208
162400000	-65.1765559553003
162500000	-64.8541437294442
162600000	-64.5797652094443
162700000	-64.2456902810626
162800000	-63.8725539352652
162900000	-63.9978746945408
163000000	-64.1919249437454
163100000	-64.2434245842278
163200000	-64.2108977961295
163300000	-64.9657054101397
163400000	-64.8511143705016
163500000	-64.8367960322521
163600000	-65.0541590438279
163700000	-64.5756064563115
163800000	-65.0639940934912
163900000	-65.4451258962958
164000000	-65.0407059249466
164100000	-64.7851633554515
164200000	-64.860827904499
164300000	-64.9467356961696
164400000	-64.1377063407541
164500000	-63.985492166745
164600000	-63.8011039047937
164700000	-63.9144457298319
164800000	-64.2523140397353
164900000	-63.8845010966757
165000000	-63.9434455626439
165100000	-63.9007435922632
165200000	-64.4432657897666
165300000	-64.2615281728513
165400000	-64.4993478849808
165500000	-65.0032369679021
165600000	-65.720955325475
165700000	-65.5120424147929
165800000	-65.8286729553236
165900000	-65.8493538345183
166000000	-65.8917986695005
166100000	-65.2896868982018
166200000	-65.6381834656806
166300000	-64.9401253571205
166400000	-64.9043717838212
166500000	-64.9386636762328
166600000	-65.0489239918791
166700000	-64.7460527339695
166800000	-64.9790943819869
166900000	-64.9426680763622
167000000	-65.249075414107
167100000	-64.8122459911372
167200000	-65.3112049649562
167300000	-65.2463126655128
167400000	-65.7772440073287
167500000	-65.2945268174149
167600000	-65.2702169912949
167700000	-64.9569068909382
167800000	-64.4848118630296
167900000	-64.234950462587
168000000	-64.2665607881646
168100000	-64.0455365101715
168200000	-64.6779670236729
168300000	-64.5742820274522
168400000	-64.7722776545139
168500000	-64.5459761389995
168600000	-64.97013109011
168700000	-64.595231494447
168800000	-64.730072192681
168900000	-65.1555590576969
169000000	-65.542410819334
169100000	-65.375964002923
169200000	-65.5138721686693
169300000	-64.8573381953755
169400000	-64.4357400894548
169500000	-64.0295611166519
169600000	-64.1677053017195
169700000	-64.3608267495344
169800000	-64.7211927846758
169900000	-64.9308976164252
170000000	-64.7141383344879
170100000	-64.6092933196157
170200000	-64.3180286252119
170300000	-64.3966693361193
170400000	-64.9342679402899
170500000	-64.9211171309124
170600000	-65.3246188326164
170700000	-65.6065997234461
170800000	-65.304345550069
170900000	-65.1058332894154
171000000	-64.481795361077
171100000	-64.6894762912568
171200000	-64.5269080343297
171300000	-64.6666648276286
171400000	-64.762336911976
171500000	-64.8383841053082
171600000	-65.374385489889
171700000	-64.8949832066283
171800000	-64.9301780137854
171900000	-64.5321166606701
172000000	-64.4682750081513
172100000	-65.1674526309431
172200000	-65.5611785682677
172300000	-65.5540524726072
172400000	-65.8174403900217
172500000	-65.7579993146475
172600000	-65.4907126322776
172700000	-65.1410572749459
172800000	-65.4032552192378
172900000	-65.2585848016426
173000000	-65.4658151434025
173100000	-65.6220529023775
173200000	-65.444824207106
173300000	-65.3892066495631
173400000	-64.9518686593929
173500000	-65.0513774250983
173600000	-64.6689809784948
173700000	-64.8785261861325
173800000	-64.8512497680437
173900000	-64.7699191196705
174000000	-64.6076455896626
174100000	-65.0563082933746
174200000	-65.138349837965
174300000	-65.1583054389875
174400000	-64.4140138517189
174500000	-64.9862177341064
174600000	-64.4049565774382
174700000	-64.598227315891
174800000	-64.7078967292749
174900000	-65.027115421227
175000000	-65.1130469309297
175100000	-65.3944099508158
175200000	-65.281113889744
175300000	-64.7021203179226
175400000	-64.251747700109
175500000	-64.8367636095255
175600000	-64.5224796070689
175700000	-64.6224066881958
175800000	-64.7340743186312
175900000	-64.798216744249
176000000	-64.6035822948614
176100000	-64.3509327716351
176200000	-64.2569408165257
176300000	-64.3120545853457
176400000	-64.5971491948341
176500000	-65.310556507791
176600000	-65.6230516064322
176700000	-65.9529931895442
176800000	-65.8906956638944
176900000	-66.0467070126898
177000000	-65.4663883931395
177100000	-65.2104951373043
177200000	-65.101744367918
177300000	-65.0047167788294
177400000	-64.754900750637
177500000	-65.2738902318598
177600000	-64.9222088354025
177700000	-64.7985033209525
177800000	-64.3712660432799
177900000	-64.8686765168813
178000000	-64.6599897364744
178100000	-65.0473300770488
178200000	-65.3298619651327
178300000	-65.9571159162969
178400000	-65.9052596104852
178500000	-66.2866270408169
178600000	-65.8601686601063
178700000	-65.2515310917722
178800000	-64.6412697562205
178900000	-65.132576417231
179000000	-65.0545468952769
179100000	-64.8131408599549
179200000	-64.9446734228436
179300000	-65.2073433460025
179400000	-65.0413515235584
179500000	-65.1684308964599
179600000	-65.2089200470187
179700000	-65.2280334989643
179800000	-65.2695036829494
179900000	-65.7246829159995
180000000	-65.5189221208327
180100000	-65.1713843464229
180200000	-65.2402670683206
180300000	-65.1266902715714
180400000	-64.5717200013205
180500000	-64.6677306747122
180600000	-64.518868845145
180700000	-64.5231671904012
180800000	-64.2484662289936
180900000	-65.0316175826587
181000000	-65.0311424742713
181100000	-65.428170341308
181200000	-65.232742263826
181300000	-65.7051219125959
181400000	-65.2190116244859
181500000	-65.3538443861876
181600000	-64.9367428703449
181700000	-65.0555922485092
181800000	-64.7659717655846
181900000	-65.1531197875272
182000000	-64.8145334381486
182100000	-64.6252541950258
182200000	-64.0480140064716
182300000	-64.5081190188676
182400000	-63.747287423828
182500000	-64.0124045978669
182600000	-64.370062498507
182700000	-64.6795870488342
182800000	-64.6683267832433
182900000	-64.9777884435254
183000000	-65.0096221811352
183100000	-64.6973124881678
183200000	-64.3689564418547
183300000	-64.8127639482446
183400000	-64.6074475402557
183500000	-65.0683112470981
183600000	-65.0681788575925
183700000	-65.0823066752543
183800000	-65.0013885776606
183900000	-64.5249375658914
184000000	-64.5188583630169
184100000	-64.5976997301837
184200000	-64.5892437975449
184300000	-65.3188612639768
184400000	-65.3421404075431
184500000	-65.0869549977593
184600000	-65.367302301167
184700000	-65.5194420728955
184800000	-65.0440126396239
184900000	-64.7527446879271
185000000	-64.9369114272847
185100000	-64.907518369179
185200000	-64.5056973123141
185300000	-65.1009026208831
185400000	-64.8340725594195
185500000	-64.8015929687947
185600000	-64.4634535405779
185700000	-64.6669527329929
185800000	-64.6607106854749
185900000	-64.9134516077179
186000000	-64.9728549129148
186100000	-64.9116274123952
186200000	-64.5654402258612
186300000	-65.1709363025853
186400000	-64.8300174979428
186500000	-64.8352130832689
186600000	-64.1546438023652
186700000	-64.8011501566325
186800000	-64.2888179090867
186900000	-64.180554937308
187000000	-64.0669758882462
187100000	-64.3959939885497
187200000	-64.6064442940799
187300000	-64.8579959647341
187400000	-64.6200878992351
187500000	-64.5204809309786
187600000	-64.3184294216568
187700000	-64.9986094624686
187800000	-64.5900225269841
187900000	-64.822435368408
188000000	-64.8285102331375
188100000	-65.1712592379354
188200000	-65.0511421857636
188300000	-65.1376416524611
188400000	-65.264285409984
188500000	-65.1687943889237
188600000	-65.0387699831733
188700000	-65.303785276472
188800000	-64.9579494143869
188900000	-64.9163342303074
189000000	-64.8550598257147
189100000	-64.909719090025
189200000	-64.3940195394426
189300000	-64.2334694159555
189400000	-64.2020934051822
189500000	-63.8542777327613
189600000	-63.8740578755424
189700000	-63.9049811105832
189800000	-64.0763480815152
189900000	-64.1652811815688
190000000	-64.0397845625645
190100000	-64.2759969076794
190200000	-64.2627996906433
190300000	-64.3510560122143
190400000	-64.131317981496
190500000	-63.8319947130597
190600000	-64.0512976367946
190700000	-64.2744034450909
190800000	-64.5089383632055
190900000	-64.5550215915445
191000000	-64.7375932338195
191100000	-65.2363160969226
191200000	-64.8959365447264
191300000	-64.922050591629
191400000	-64.7230023122056
191500000	-64.9336880006855
191600000	-65.2987824009687
191700000	-65.4094287648793
191800000	-64.9162137566528
191900000	-64.8485620129576
192000000	-64.7421080775523
192100000	-64.5476825474409
192200000	-64.4443421680232
192300000	-64.6767099736539
192400000	-64.7217130869734
192500000	-64.7704220872027
192600000	-65.1012231998785
192700000	-65.0163332640449
192800000	-64.8931640972458
192900000	-64.9267124893787
193000000	-65.121480514835
193100000	-64.7919072469353
193200000	-64.927293002527
193300000	-64.6864748403142
193400000	-64.7466129478101
193500000	-64.285604585851
193600000	-64.927142070166
193700000	-64.7692839340155
193800000	-65.0472149243446
193900000	-64.6567078197341
194000000	-65.1455967786229
194100000	-64.6999309096754
194200000	-64.7600723519067
194300000	-64.444282202822
194400000	-64.7947258976858
194500000	-64.5437143583823
194600000	-64.7862680854415
194700000	-64.4265256267251
194800000	-64.2124595551936
194900000	-63.5244503486819
195000000	-63.9124121506442
195100000	-63.2337339121151
195200000	-63.5647705493311
195300000	-63.7930879765761
195400000	-63.9546421705274
195500000	-63.9466155412981
195600000	-64.2482402298547
195700000	-64.3212769214527
195800000	-64.1068657175578
195900000	-63.8324915603032
196000000	-64.4094771755789
196100000	-64.0270634008832
196200000	-64.4387388146165
196300000	-64.4859424161937
196400000	-64.5076355949521
196500000	-64.6015501323341
196600000	-64.4818403204301
196700000	-64.4571110706633
196800000	-64.4430871584791
196900000	-64.5456393102849
197000000	-65.1076398823346
197100000	-64.8095600769135
197200000	-64.6014568792402
197300000	-65.0203925449828
197400000	-65.060848343034
197500000	-64.8525575432974
197600000	-64.5254928393665
197700000	-64.6625380780736
197800000	-64.4327089378463
197900000	-64.328349203499
198000000	-64.368023901816
198100000	-64.6090222009259
198200000	-64.5896022657874
198300000	-64.9633379010655
198400000	-64.7344399316821
198500000	-64.9029130968595
198600000	-64.6382389929066
198700000	-64.978972672504
198800000	-64.212913427666
198900000	-64.3187163093068
199000000	-64.4405840224983
199100000	-64.7111333776358
199200000	-64.3053567719598
199300000	-64.3780999753456
199400000	-64.2814581269955
199500000	-64.4710489268609
199600000	-64.2962880093751
199700000	-64.4526656453304
199800000	-63.840519274912
199900000	-64.5588565818798
[truncated: 2,096 more rows]
