# Supplementary material for: Highly efficient photonic radar by incorporating MDM-WDM and machine learning classifiers under adverse weather conditions
Source: PLoS One. 2024 Apr 1;19(4):e0300653. doi: 10.1371/journal.pone.0300653 (PMC10984395; doi:10.1371/journal.pone.0300653)
Supplement: S1 File — (ZIP) [file pone.0300653.s001.zip › Visibility_Dataset_optical/Heavy Fog/Target 2.txt]

0	-64.6139821971443
100000	-63.6529394047978
200000	-63.2333954658515
300000	-62.3912088637215
400000	-62.2063383831688
500000	-61.8623732298702
600000	-61.7204035200304
700000	-61.9963761770641
800000	-61.7277274051641
900000	-61.9377149860598
1000000	-61.814068745297
1100000	-61.486057116896
1200000	-61.8580361956691
1300000	-61.6365930456555
1400000	-61.8524334056013
1500000	-61.8384372174739
1600000	-61.5078828868383
1700000	-62.0193472650121
1800000	-61.8269250506458
1900000	-61.9431192976273
2000000	-61.9982002386806
2100000	-61.5708309256605
2200000	-61.9881759220575
2300000	-61.9442136927609
2400000	-61.8281048614149
2500000	-62.022229004883
2600000	-61.6038327167646
2700000	-61.8856349227607
2800000	-61.9397580226783
2900000	-61.6629850634823
3000000	-61.7684521960871
3100000	-61.457347252301
3200000	-61.6697184364761
3300000	-61.8811085215594
3400000	-61.5294022722386
3500000	-61.6643254729908
3600000	-61.491377272234
3700000	-61.4857055454481
3800000	-61.8570166144598
3900000	-61.4787310072047
4000000	-61.5369396921042
4100000	-61.610088204772
4200000	-61.6200910950813
4300000	-61.9489763089627
4400000	-61.7152112432443
4500000	-61.6406199748476
4600000	-61.8604755192644
4700000	-61.6608449731726
4800000	-62.0606487642178
4900000	-61.8591174317805
5000000	-61.6222558889035
5100000	-62.0465568836702
5200000	-61.7949341298224
5300000	-61.9903649992345
5400000	-61.976800906033
5500000	-61.4227617053474
5600000	-61.9341703632206
5700000	-61.6874123535104
5800000	-61.769304550611
5900000	-61.917752713087
6000000	-61.3155759082558
6100000	-61.988294003533
6200000	-61.7730351985738
6300000	-61.8069852777869
6400000	-62.0162678950208
6500000	-61.3390451572908
6600000	-62.0725857295686
6700000	-62.0102869486155
6800000	-61.8808254093294
6900000	-62.2324612934773
7000000	-61.530721013542
7100000	-62.2344169700882
7200000	-62.2184818376724
7300000	-62.0690453343085
7400000	-62.1813466813135
7500000	-61.6711022123902
7600000	-62.2615273903502
7700000	-62.3310830425471
7800000	-62.1228038112372
7900000	-62.0559007091958
8000000	-61.7504278094722
8100000	-62.0937604170451
8200000	-62.1974332600991
8300000	-62.0351657825472
8400000	-61.7255102102479
8500000	-61.7262584063579
8600000	-61.9928276854712
8700000	-62.0682334785364
8800000	-62.0140854268067
8900000	-61.4798340441756
9000000	-61.9505844102173
9100000	-62.0214306199373
9200000	-62.1861423441817
9300000	-62.2259341353051
9400000	-61.5679131614621
9500000	-62.200129675309
9600000	-62.2566481467048
9700000	-62.2895170643778
9800000	-62.3353638437035
9900000	-61.56965421618
10000000	-62.4399891805851
10100000	-62.2442670392255
10200000	-62.1857922057954
10300000	-62.2588198646279
10400000	-61.5171545707614
10500000	-62.2385507593121
10600000	-62.14565865691
10700000	-62.0533100127054
10800000	-61.9914446497224
10900000	-61.5056685882947
11000000	-62.2027421165313
11100000	-62.0929769470922
11200000	-62.0103177467904
11300000	-61.9693727959826
11400000	-61.6763202943662
11500000	-62.2191445022188
11600000	-62.2225695989259
11700000	-62.2038567165776
11800000	-62.0825921120253
11900000	-62.0698251551094
12000000	-62.5111598019974
12100000	-62.4670595646683
12200000	-62.3333276260171
12300000	-62.1460395411303
12400000	-62.2294769508912
12500000	-62.4627525568787
12600000	-62.484483402147
12700000	-62.4091640070997
12800000	-62.1749201514476
12900000	-62.2866197874608
13000000	-62.5494043749935
13100000	-62.4562043688913
13200000	-62.2962338385155
13300000	-62.2461659150662
13400000	-62.2860511406497
13500000	-62.5260284386515
13600000	-62.4535337805543
13700000	-62.3309340411429
13800000	-62.3468231404407
13900000	-62.2104384839356
14000000	-62.5532184398144
14100000	-62.3808245745848
14200000	-62.2269260826356
14300000	-62.4777879664147
14400000	-62.2016696355276
14500000	-62.6744698296321
14600000	-62.5170650705793
14700000	-62.398029505161
14800000	-62.7065130265273
14900000	-62.1445607690898
15000000	-62.6366855563223
15100000	-62.3934032329306
15200000	-62.316923246993
15300000	-62.6910574899631
15400000	-62.0841823754032
15500000	-62.5295038819481
15600000	-62.18801033726
15700000	-62.1475012056526
15800000	-62.357512476121
15900000	-61.6922553932431
16000000	-62.1148937065032
16100000	-61.8776906493373
16200000	-61.9836469171192
16300000	-62.0785885963949
16400000	-61.6852605451784
16500000	-62.0547399504774
16600000	-61.7740371683591
16700000	-62.016463369382
16800000	-61.9079182076748
16900000	-61.6724138998493
17000000	-62.0733282532288
17100000	-61.9335844610014
17200000	-62.1668576925658
17300000	-61.8932168113164
17400000	-61.8707586870825
17500000	-61.9901965111773
17600000	-61.7751002260176
17700000	-61.9440092526674
17800000	-61.55692993994
17900000	-61.7115967619315
18000000	-61.8670582087186
18100000	-61.807393834278
18200000	-61.755502140997
18300000	-61.485422382571
18400000	-61.7404695942971
18500000	-61.6543001164827
18600000	-61.7669967461961
18700000	-61.5937414732112
18800000	-61.4467453755262
18900000	-61.9218515861108
19000000	-61.866452724365
19100000	-61.9666424895024
19200000	-61.6525384583375
19300000	-61.756847683655
19400000	-62.1390653263465
19500000	-62.0093229136983
19600000	-62.2627237213098
19700000	-61.7760847434349
19800000	-62.0998180750074
19900000	-62.5973754011584
20000000	-62.313745169447
20100000	-62.3042811117872
20200000	-61.8843595565934
20300000	-62.148716057013
20400000	-62.5112413611257
20500000	-62.3209600900057
20600000	-62.0736399519476
20700000	-61.8251718487727
20800000	-62.2337465126361
20900000	-62.5554930471203
21000000	-62.3467255022297
21100000	-61.8594931055124
21200000	-62.0855447931497
21300000	-62.3199638327202
21400000	-62.6444542772085
21500000	-62.6156007571997
21600000	-61.9322697362357
21700000	-62.4478431420992
21800000	-62.5690515708631
21900000	-62.7390558977765
22000000	-62.7369141522741
22100000	-61.9154915520609
22200000	-62.7636245468383
22300000	-62.6472867865532
22400000	-62.7735029612454
22500000	-62.7826792966218
22600000	-62.0154382848643
22700000	-62.7035969961984
22800000	-62.5677472179235
22900000	-62.5047435190228
23000000	-62.4559292853362
23100000	-61.938893505723
23200000	-62.6370608682097
23300000	-62.5484075876164
23400000	-62.4485386381966
23500000	-62.4072442787583
23600000	-62.2158984410917
23700000	-62.4162755170376
23800000	-62.5692460351422
23900000	-62.2634883032081
24000000	-62.2583615472463
24100000	-62.2757717433355
24200000	-62.4154170833695
24300000	-62.5756212854337
24400000	-62.284181474259
24500000	-62.3571815543256
24600000	-62.4713550733584
24700000	-62.2405785930229
24800000	-62.6564614453127
24900000	-62.1220501846677
25000000	-62.4763225731874
25100000	-62.4852952500891
25200000	-62.3320715300609
25300000	-62.4289577337547
25400000	-62.0431823025219
25500000	-62.3867230062667
25600000	-62.0777910009963
25700000	-61.9649675121444
25800000	-62.1435327878066
25900000	-61.7190464505321
26000000	-62.2305697019805
26100000	-61.8986455905095
26200000	-61.9840056243663
26300000	-61.9153285288827
26400000	-61.7924998011115
26500000	-62.1038078669497
26600000	-61.6113674718113
26700000	-61.9773032923415
26800000	-61.817233906534
26900000	-61.8775298593641
27000000	-61.9878701988034
27100000	-61.6001310121347
27200000	-61.9581388478324
27300000	-61.7267521735984
27400000	-61.8973749074394
27500000	-61.6969762069532
27600000	-61.5185983188156
27700000	-62.0235741584779
27800000	-61.718262176319
27900000	-62.01547377884
28000000	-61.5193946961068
28100000	-61.50108680596
28200000	-61.9884170178146
28300000	-61.6907501073157
28400000	-61.8237759737361
28500000	-61.3688507700369
28600000	-61.6066982380717
28700000	-62.0134547251501
28800000	-61.8606592155212
28900000	-61.8094452133886
29000000	-61.5935507152347
29100000	-61.893788221799
29200000	-62.3819190764366
29300000	-62.2469490535467
29400000	-62.049108113402
29500000	-62.0854812194557
29600000	-62.4735356469727
29700000	-62.7496806243081
29800000	-62.6514725043553
29900000	-62.1670803603573
30000000	-62.5429926027012
30100000	-62.6528566189378
30200000	-62.9039566972795
30300000	-62.7564785237246
30400000	-62.3073206715419
30500000	-62.5892285880487
30600000	-62.6780672386005
30700000	-62.7772937183525
30800000	-62.5668857399235
30900000	-62.3404347497271
31000000	-62.5646242466029
31100000	-62.6181685985905
31200000	-62.5802519873676
31300000	-62.3319903064231
31400000	-62.4262933448078
31500000	-62.1873174297332
31600000	-62.4269542108434
31700000	-62.3880069492075
31800000	-62.2807555462547
31900000	-62.5619706500903
32000000	-62.1397014989186
32100000	-62.4896345048502
32200000	-62.2020132197187
32300000	-62.1775533157381
32400000	-62.4537936195738
32500000	-61.681051898163
32600000	-62.2698046733982
32700000	-61.9611136039579
32800000	-62.0304399234194
32900000	-62.0643647625649
33000000	-61.4717244140701
33100000	-61.9466155910907
33200000	-61.5727428033544
33300000	-61.7242755780761
33400000	-61.659667405193
33500000	-61.2639353038315
33600000	-61.9028092776723
33700000	-61.6987459837365
33800000	-61.686319028696
33900000	-61.6586767443748
34000000	-61.4866894817197
34100000	-61.9263721679581
34200000	-61.9242463238242
34300000	-61.7637478952663
34400000	-61.8871522493278
34500000	-61.9401661887545
34600000	-62.364038707064
34700000	-62.4419004621349
34800000	-61.8394820996428
34900000	-62.3624715319253
35000000	-62.2657116944333
35100000	-62.4241653831974
35200000	-62.6133686202731
35300000	-61.8334974918792
35400000	-62.5576170657558
35500000	-62.4438125454607
35600000	-62.4227425927261
35700000	-62.4702500134108
35800000	-61.806508364476
35900000	-62.5981676623088
36000000	-62.4133508359183
36100000	-62.3780847598695
36200000	-62.3026500974047
36300000	-61.9433236009118
36400000	-62.5554915719893
36500000	-62.4133558690964
36600000	-62.2898588333172
36700000	-62.256357496365
36800000	-62.2034937489786
36900000	-62.5166352485956
37000000	-62.5790372125275
37100000	-62.3375867911614
37200000	-62.3745935018067
37300000	-62.4822388714832
37400000	-62.3776823833562
37500000	-62.5035894716394
37600000	-62.0832221896132
37700000	-62.2918920459723
37800000	-62.2169418260697
37900000	-62.0657523803461
38000000	-62.1714001365978
38100000	-61.8880808056994
38200000	-62.1244243670251
38300000	-61.8496361053266
38400000	-61.7866241683041
38500000	-61.9114669418076
38600000	-61.7253175687162
38700000	-61.952039655605
38800000	-61.7275472912806
38900000	-61.9358794945484
39000000	-61.9490425873203
39100000	-62.1301894831134
39200000	-61.9224458223645
39300000	-61.7514035372672
39400000	-62.1645714497853
39500000	-62.112008349493
39600000	-62.4125047654998
39700000	-61.8587974218709
39800000	-62.0952656622662
39900000	-62.3740353189162
40000000	-62.2671417662602
40100000	-62.4688421315713
40200000	-61.6121158855125
40300000	-62.1244277834292
40400000	-62.3873264565148
40500000	-62.166953616779
40600000	-62.2613485961242
40700000	-61.5505870318522
40800000	-62.2575465745
40900000	-62.2777960444727
41000000	-62.1822015322112
41100000	-61.958511072072
41200000	-61.6954386622651
41300000	-62.4475820517726
41400000	-62.4600368690771
41500000	-62.1825748169821
41600000	-62.138688545068
41700000	-62.0743452853953
41800000	-62.5799288070485
41900000	-62.6334194460853
42000000	-62.2939349970467
42100000	-62.29137322472
42200000	-62.4652716417343
42300000	-62.7444668638903
42400000	-62.6647175661272
42500000	-62.1297834617968
42600000	-62.4132392898627
42700000	-62.1466118984291
42800000	-62.319678932025
42900000	-62.2750632413502
43000000	-61.962575330377
43100000	-62.2150033532138
43200000	-61.871867684236
43300000	-62.0625807214704
43400000	-61.7726042893675
43500000	-61.7563881312178
43600000	-61.9248509680398
43700000	-61.4960731901395
43800000	-62.0033021723831
43900000	-61.7440687401303
44000000	-61.9268058360464
44100000	-61.7153917258918
44200000	-61.5817266950988
44300000	-62.0109182096366
44400000	-61.6996420532735
44500000	-62.0617953156101
44600000	-61.5711844250277
44700000	-61.7830957891448
44800000	-62.2604938897267
44900000	-61.9509840604464
45000000	-62.015884509055
45100000	-61.5500583513397
45200000	-61.9645712760967
45300000	-62.1903848546346
45400000	-61.9664669817479
45500000	-61.8754178873124
45600000	-61.5090524156122
45700000	-62.1479461723479
45800000	-62.1706541907827
45900000	-61.9262591340673
46000000	-61.7797910231033
46100000	-61.7702120324882
46200000	-62.2154151037242
46300000	-62.2100100304349
46400000	-61.8728552645494
46500000	-61.9193011394194
46600000	-61.9575582168827
46700000	-62.3819427563252
46800000	-62.1682893160338
46900000	-61.8831403608839
47000000	-62.0985608966306
47100000	-61.9541277120179
47200000	-62.3047114881033
47300000	-62.0169575347275
47400000	-61.8522439156631
47500000	-62.0602553810685
47600000	-61.5538441084389
47700000	-61.9929889956431
47800000	-61.5536596635873
47900000	-61.573335541595
48000000	-61.560995965331
48100000	-61.1856698630687
48200000	-61.7282883579553
48300000	-61.3334026956713
48400000	-61.6224313224928
48500000	-61.2993276716882
48600000	-61.128149731997
48700000	-61.8155591544538
48800000	-61.4749429018379
48900000	-61.7919342910633
49000000	-61.3962780967734
49100000	-61.6848306417682
49200000	-62.1641818826422
49300000	-62.0045206455706
49400000	-62.0697635018884
49500000	-61.7448243405116
49600000	-62.352309826504
49700000	-62.715381939131
49800000	-62.4639104063039
49900000	-62.4840207058121
50000000	-62.2580620940681
50100000	-62.8671342705827
50200000	-62.8482066610305
50300000	-62.4867511613432
50400000	-62.3498565965307
50500000	-62.4299557902741
50600000	-62.7240919423952
50700000	-62.6501853884558
50800000	-62.1219196859581
50900000	-62.3020738751502
51000000	-62.1051216663424
51100000	-62.2457813806896
51200000	-62.1664700467057
51300000	-61.8959297118664
51400000	-62.1727295852719
51500000	-61.9870285196339
51600000	-62.1605624209801
51700000	-61.9127598157405
51800000	-61.826244576129
51900000	-61.9885042756246
52000000	-61.5680408819431
52100000	-61.9901957833214
52200000	-61.8259801051416
52300000	-61.9766383850676
52400000	-61.7612403816024
52500000	-61.6529859119521
52600000	-62.060481994048
52700000	-61.7712637621772
52800000	-62.0359997527157
52900000	-61.5234475337199
53000000	-61.7636935002369
53100000	-62.2411621313297
53200000	-62.0929141250549
53300000	-61.9749892359073
53400000	-61.5805548934636
53500000	-62.0731258446813
53600000	-62.1639252778027
53700000	-61.9854966283257
53800000	-61.9300569384634
53900000	-61.756837880623
54000000	-62.4960446760611
54100000	-62.403152190458
54200000	-62.1798205463069
54300000	-62.157977363041
54400000	-62.2494595894861
54500000	-62.5102824371355
54600000	-62.3827367881868
54700000	-61.8339346454013
54800000	-62.1130371673207
54900000	-62.1305135530734
55000000	-62.1726177346781
55100000	-61.9705726783644
55200000	-61.7164552317347
55300000	-61.8356313804338
55400000	-61.6125897421982
55500000	-61.675640221135
55600000	-61.607013212151
55700000	-61.5259551105336
55800000	-61.5342500525923
55900000	-61.4201459860989
56000000	-61.6215195804167
56100000	-61.5007879452341
56200000	-61.7672988723041
56300000	-61.3186692898991
56400000	-61.4376640607165
56500000	-61.8536810917784
56600000	-61.8128760584992
56700000	-62.1404614492329
56800000	-61.6436034216619
56900000	-62.1828228957794
57000000	-62.330738407527
57100000	-62.300094022525
57200000	-62.4601637193248
57300000	-61.9883656258284
57400000	-62.7421261632535
57500000	-62.6701335245322
57600000	-62.367574342417
57700000	-62.3633005238915
57800000	-62.1614095731663
57900000	-62.4602582903198
58000000	-62.3498117069731
58100000	-61.8764429414358
58200000	-62.0274908409452
58300000	-62.0178026427926
58400000	-61.9265669664779
58500000	-61.9343340122592
58600000	-61.4579541438844
58700000	-61.7716599820931
58800000	-61.767431772423
58900000	-61.4784982109606
59000000	-61.7985575415191
59100000	-61.5843687903257
59200000	-61.7403437529227
59300000	-61.7303557368477
59400000	-61.5379759401547
59500000	-61.7992339561575
59600000	-61.9831160479401
59700000	-61.8287234188302
59800000	-61.8746828541451
59900000	-61.9886148596268
60000000	-62.1842503793711
60100000	-62.3962253689141
60200000	-61.8915362815762
60300000	-62.2384311111491
60400000	-62.2075536830233
60500000	-62.3616720419617
60600000	-62.3559125790955
60700000	-61.9339118071088
60800000	-62.3898685701546
60900000	-62.2844453813424
61000000	-62.2859197322925
61100000	-62.2281688794759
61200000	-62.11004299168
61300000	-62.3150326305771
61400000	-62.1803019711333
61500000	-62.0665939960252
61600000	-62.0540027404679
61700000	-62.2010493618733
61800000	-61.9142119499616
61900000	-62.0731349703906
62000000	-61.8394227276539
62100000	-62.0053422254284
62200000	-61.9898307009274
62300000	-61.5769903435403
62400000	-62.1386347685232
62500000	-61.9513940211847
62600000	-61.9724460459324
62700000	-61.9435715272326
62800000	-61.5687759630737
62900000	-62.1945226335618
63000000	-62.2076166105758
63100000	-61.8498392205127
63200000	-61.7419452448181
63300000	-61.7980466910923
63400000	-62.2128742299811
63500000	-62.2664339723601
63600000	-61.7931672694968
63700000	-61.8967281499959
63800000	-62.0262996658442
63900000	-62.3231584089976
64000000	-62.2085796214372
64100000	-61.9680447464065
64200000	-62.0763592954785
64300000	-62.2399317042264
64400000	-62.220043968548
64500000	-61.9254434541752
64600000	-61.9853087134627
64700000	-61.9173830405186
64800000	-62.1067476770132
64900000	-61.8462377168863
65000000	-61.7741232288155
65100000	-61.7893047447702
65200000	-61.3465992127408
65300000	-61.9105845417947
65400000	-61.4860353681988
65500000	-61.730647573816
65600000	-61.5551689214468
65700000	-61.1625142692494
65800000	-61.9908539773879
65900000	-61.5796588056244
66000000	-61.8043286959095
66100000	-61.448539999651
66200000	-61.2929066979293
66300000	-62.1312984307643
66400000	-62.016148565391
66500000	-62.0609182671132
66600000	-61.645904058963
66700000	-62.0331874230581
66800000	-62.4123595026722
66900000	-62.2202014923128
67000000	-62.1826168866953
67100000	-62.0635418349366
67200000	-62.5888882713411
67300000	-62.6853196942271
67400000	-62.3226948928521
67500000	-62.3073228008888
67600000	-62.093128303387
67700000	-62.3970441225229
67800000	-62.2678059441098
67900000	-61.866392575777
68000000	-61.9431103366117
68100000	-61.8303050330903
68200000	-61.9719464860059
68300000	-61.8243285915308
68400000	-61.9367446393919
68500000	-61.6843910837371
68600000	-61.5932629053201
68700000	-62.0556590087391
68800000	-61.8399554175559
68900000	-62.1080982434829
69000000	-61.6944438332919
69100000	-61.8067662242688
69200000	-62.3014601620718
69300000	-62.1368717674334
69400000	-62.2736616038183
69500000	-61.7680639962356
69600000	-62.2553873456021
69700000	-62.4204080461398
69800000	-62.2111006640741
69900000	-62.187106251215
70000000	-61.9384644743483
70100000	-62.4124922595027
70200000	-62.1759750320045
70300000	-61.8176121380548
70400000	-61.8229373067385
70500000	-61.8656855392699
70600000	-61.9848505283475
70700000	-61.8529624054462
70800000	-61.3985232216986
70900000	-61.6412843018881
71000000	-61.6266262599198
71100000	-61.2683663301062
71200000	-61.421710683245
71300000	-61.2828559208389
71400000	-61.5035395236795
71500000	-61.5341427031939
71600000	-61.2705996461063
71700000	-61.5431525265098
71800000	-61.6635187412555
71900000	-61.5495887612236
72000000	-61.6364256440127
72100000	-61.68073653287
72200000	-62.0984827722799
72300000	-62.3624306626082
72400000	-62.0880522912774
72500000	-62.0569909556552
72600000	-62.1071948313501
72700000	-62.2455428241745
72800000	-62.2047940565765
72900000	-62.115525958391
73000000	-62.2597286167214
73100000	-62.2042895063397
73200000	-62.320543747023
73300000	-62.2420248917369
73400000	-62.2540897360436
73500000	-61.9011353490331
73600000	-62.1319020755843
73700000	-61.9611843274921
73800000	-62.1050398048808
73900000	-61.9843438742912
74000000	-61.6963461505894
74100000	-62.2883368644454
74200000	-62.0262995282714
74300000	-62.1276260369857
74400000	-61.8747141214656
74500000	-61.5528935569741
74600000	-62.5528015334519
74700000	-62.2489396567822
74800000	-62.1064750491862
74900000	-61.7902897000192
75000000	-61.9382366213466
75100000	-62.3571742710386
75200000	-62.1944748393397
75300000	-61.8612862213621
75400000	-61.6490695062891
75500000	-62.0200182779365
75600000	-62.0962491993478
75700000	-61.7010507849796
75800000	-61.7611648402831
75900000	-61.553766031418
76000000	-61.8838671431952
76100000	-61.6656428572843
76200000	-61.3723759926221
76300000	-61.4443206920652
76400000	-61.5466447150191
76500000	-61.7327133316406
76600000	-61.55278757392
76700000	-61.5895230365826
76800000	-61.3443013836113
76900000	-61.4317811507968
77000000	-61.9647856143772
77100000	-61.6743681598509
77200000	-62.0811561952007
77300000	-61.5843989219604
77400000	-61.7099036499122
77500000	-62.0609348188074
77600000	-61.9412299540846
77700000	-62.1843732234484
77800000	-61.910757625061
77900000	-62.3838052302557
78000000	-62.4359929697751
78100000	-62.3799778060011
78200000	-62.4702049535241
78300000	-62.4405017870146
78400000	-62.4567173672126
78500000	-62.3917809752619
78600000	-61.8637157298186
78700000	-62.0836444810946
78800000	-62.0522318884835
78900000	-61.8429965793477
79000000	-62.0619605060899
79100000	-61.4844823410021
79200000	-61.6354240255731
79300000	-61.7695557001574
79400000	-60.8274777237335
79500000	-56.642009786759
79600000	-56.6342913580081
79700000	-56.6532815967451
79800000	-56.6420678629686
79900000	-56.5715038353399
80000000	-56.7037176792216
80100000	-56.7018903771015
80200000	-56.6613462494378
80300000	-56.627188681953
80400000	-56.6390790235254
80500000	-56.8224563968555
80600000	-61.9637705161917
80700000	-61.7007191340414
80800000	-61.4471635290391
80900000	-61.6014978227046
81000000	-61.5021613087017
81100000	-61.4018669963138
81200000	-61.3328823929983
81300000	-61.2528622490455
81400000	-61.4763859487868
81500000	-61.1150534095365
81600000	-61.4307459311398
81700000	-61.0835947895029
81800000	-60.8920238564213
81900000	-61.6744542659879
82000000	-61.1925949435002
82100000	-61.5300947151328
82200000	-61.0999575275636
82300000	-61.1256361246522
82400000	-61.9187031681369
82500000	-61.4542529864267
82600000	-61.632569265853
82700000	-61.3364614521894
82800000	-61.7426869064626
82900000	-62.1801280553862
83000000	-61.9850244646415
83100000	-62.1122075311305
83200000	-61.9879921604423
83300000	-62.26405272194
83400000	-62.1022486761688
83500000	-61.6694355884459
83600000	-62.0989227704183
83700000	-62.1563975714214
83800000	-62.1387081041473
83900000	-62.0452704276633
84000000	-61.8671804820153
84100000	-61.8474237337779
84200000	-61.9829688059378
84300000	-61.5693515318414
84400000	-61.8851094030012
84500000	-62.0069020283112
84600000	-61.843093685398
84700000	-61.7703142104854
84800000	-61.6441760340854
84900000	-61.7469888178548
85000000	-61.9149343630871
85100000	-61.6797780567634
85200000	-61.5197594054277
85300000	-61.5921130541824
85400000	-61.6464383981103
85500000	-61.5857181363323
85600000	-61.6465705775828
85700000	-61.2629064781883
85800000	-61.3286721383746
85900000	-61.2246824588283
86000000	-61.3864491589614
86100000	-61.2627374401268
86200000	-61.0579170277091
86300000	-61.4553827371464
86400000	-61.0931636526357
86500000	-61.5617103371291
86600000	-61.1855940893467
86700000	-60.8231687200563
86800000	-61.8405854464861
86900000	-61.6676437459351
87000000	-61.9277419987542
87100000	-61.5281854509334
87200000	-61.5514825145728
87300000	-62.3165585415919
87400000	-61.9897921575978
87500000	-62.1040233052855
87600000	-61.8519997855944
87700000	-62.366424888667
87800000	-62.6510741497108
87900000	-62.2012118903693
88000000	-62.2685645214242
88100000	-62.1147700476265
88200000	-62.2206731068155
88300000	-62.1208503799411
88400000	-61.5981765835869
88500000	-61.7754844858469
88600000	-61.8981284672364
88700000	-61.6772670077094
88800000	-61.5868240029707
88900000	-61.6967966767009
89000000	-61.4890101632727
89100000	-61.6209789692954
89200000	-61.5487549400226
89300000	-61.5763069834213
89400000	-61.8094253707446
89500000	-61.7847047720541
89600000	-61.5794414236172
89700000	-61.6868750565487
89800000	-61.6975598433475
89900000	-61.6703104240708
90000000	-61.7094172919235
90100000	-61.5026515784809
90200000	-61.4675287437091
90300000	-61.4211971340854
90400000	-61.5569670473242
90500000	-61.4374376135728
90600000	-61.1110746440089
90700000	-61.3718610396825
90800000	-61.1659188897212
90900000	-61.5847382355512
91000000	-61.3458071816411
91100000	-61.0294264123272
91200000	-61.7811831835325
91300000	-61.4872601264805
91400000	-61.6699864946393
91500000	-61.4723811170363
91600000	-61.3822776741764
91700000	-62.2959204262609
91800000	-62.1700571539489
91900000	-62.0326467667648
92000000	-61.7198749549961
92100000	-62.1353452170339
92200000	-62.3356541198399
92300000	-61.8576799382558
92400000	-62.0651167791326
92500000	-61.9585657043645
92600000	-62.1508826242854
92700000	-62.0436803221507
92800000	-61.7492080819501
92900000	-61.7548705891526
93000000	-61.8908982205315
93100000	-61.5803494459822
93200000	-61.2633323152852
93300000	-61.3669818149534
93400000	-61.2475594725271
93500000	-61.3220975697534
93600000	-61.3022118470476
93700000	-61.0904299664025
93800000	-61.2140044520983
93900000	-61.1385090558166
94000000	-61.0602960879881
94100000	-61.2236747558168
94200000	-61.3790737448456
94300000	-61.5077732162543
94400000	-61.599276713391
94500000	-61.3639637448166
94600000	-61.3585414707642
94700000	-61.4498664726276
94800000	-61.7417326674475
94900000	-61.6501679152087
95000000	-61.379408425567
95100000	-61.5691078783743
95200000	-61.4315124944155
95300000	-61.7373499373552
95400000	-61.4681400350529
95500000	-61.1284934931746
95600000	-61.9143848717295
95700000	-61.807865080236
95800000	-61.6473817099243
95900000	-61.5029088580955
96000000	-61.6723652843971
96100000	-62.3287400769557
96200000	-62.0731572961174
96300000	-61.9536841582046
96400000	-61.7578743684901
96500000	-62.2254816909082
96600000	-62.3693803150344
96700000	-61.8829681719787
96800000	-62.0534147848847
96900000	-62.0643351677397
97000000	-61.9667274035442
97100000	-61.6199465857363
97200000	-61.4221676401133
97300000	-61.4204552812224
97400000	-61.6347032802615
97500000	-61.4014319947189
97600000	-61.0881043474091
97700000	-61.3054907506689
97800000	-61.1279853588899
97900000	-61.1422934373678
98000000	-61.2271467582162
98100000	-61.1776615946861
98200000	-61.2883057125835
98300000	-61.3852612969069
98400000	-61.1179767690697
98500000	-61.2791401334108
98600000	-61.4827976758108
98700000	-61.6029627858031
98800000	-61.5555269464046
98900000	-61.3570067118972
99000000	-61.349555395568
99100000	-61.4099278938023
99200000	-61.7756653076767
99300000	-61.6522539539628
99400000	-61.4376332108306
99500000	-62.0050351667948
99600000	-61.7953516414767
99700000	-61.7755652705276
99800000	-61.7525566001599
99900000	-61.7484628381602
100000000	-62.5948831764524
100100000	-62.3582378782433
100200000	-61.9364446430871
100300000	-61.775814003212
100400000	-62.0376602534274
100500000	-62.1998658974159
100600000	-61.7044153507108
100700000	-61.7819585217742
100800000	-61.5386365298664
100900000	-61.5320321221
101000000	-61.1456850576528
101100000	-60.9617213189345
101200000	-61.0479299973583
101300000	-61.1972559805466
101400000	-60.9553316646966
101500000	-60.6652398956136
101600000	-60.8825736219778
101700000	-60.7959527926591
101800000	-60.999940627362
101900000	-61.1483648560318
102000000	-61.20931984107
102100000	-61.4600535420616
102200000	-61.4527243466483
102300000	-61.270002985634
102400000	-61.6921375589982
102500000	-61.9891529688227
102600000	-61.9870717300602
102700000	-61.9716741981177
102800000	-61.6778141802666
102900000	-61.6169729777121
103000000	-61.7226126532903
103100000	-61.8747785244224
103200000	-61.7413885615659
103300000	-61.6911021131677
103400000	-61.9770014073247
103500000	-61.5646113417819
103600000	-61.4385569048337
103700000	-61.5635072509367
103800000	-61.5538428842371
103900000	-62.3390257866413
104000000	-62.042344783775
104100000	-61.5350771636232
104200000	-61.5176012289697
104300000	-61.6249404585937
104400000	-61.6574787058701
104500000	-61.2450732113989
104600000	-61.4716603399601
104700000	-61.3050962244881
104800000	-61.1750589015432
104900000	-60.7893367447076
105000000	-60.6828527941536
105100000	-60.8511778987551
105200000	-61.0484591005898
105300000	-60.628451994144
105400000	-60.4697183060189
105500000	-60.7144280364266
105600000	-60.6854383085788
105700000	-60.8441659304675
105800000	-60.9856824029717
105900000	-61.2277597118495
106000000	-61.4640427551603
106100000	-61.4247689210265
106200000	-61.2077205589186
106300000	-61.7070101487618
106400000	-62.2519019063422
106500000	-62.2109595088199
106600000	-62.1996978382892
106700000	-61.934130982892
106800000	-61.9245817123786
106900000	-61.8706094327771
107000000	-61.9222157048667
107100000	-61.7872365202716
107200000	-61.8832341853773
107300000	-62.054225418041
107400000	-61.368103406121
107500000	-61.118542295856
107600000	-61.2033642303924
107700000	-61.2178323293435
107800000	-61.6994616098718
107900000	-61.4001876233638
108000000	-61.0513170217265
108100000	-60.9491158478511
108200000	-60.8761581693024
108300000	-60.7090424121277
108400000	-60.5352327103433
108500000	-60.8770654412127
108600000	-60.7662244572643
108700000	-60.6032583183872
108800000	-60.3452505621669
108900000	-60.4949822128291
109000000	-60.5909955094409
109100000	-61.0206368989233
109200000	-60.8519795196091
109300000	-61.099937446097
109400000	-61.4416861099464
109500000	-61.3003456540839
109600000	-61.4942110843793
109700000	-62.0480737072347
109800000	-62.5679260146811
109900000	-62.5693803546186
110000000	-62.4953198213234
110100000	-62.178759891848
110200000	-62.4324570248096
110300000	-62.457649114524
110400000	-62.1276714897462
110500000	-62.052708356773
110600000	-62.0624405630097
110700000	-61.6893636307324
110800000	-60.9323792249732
110900000	-60.8045855845781
111000000	-60.6997090783772
111100000	-60.8083453678782
111200000	-60.8522988441273
111300000	-60.333191946593
111400000	-60.2192239966292
111500000	-60.361527667612
111600000	-60.351121536285
111700000	-60.510886302731
111800000	-60.6591519320081
111900000	-60.846897644665
112000000	-60.7609020894849
112100000	-60.6738693772731
112200000	-60.462963018849
112300000	-60.7241492150627
112400000	-61.1391880891921
112500000	-61.1835325936022
112600000	-61.0229582134434
112700000	-61.0982004763223
112800000	-61.2991021634996
112900000	-60.9078148754362
113000000	-61.4449224287441
113100000	-61.6137338095962
113200000	-62.1558315383962
113300000	-62.1389058754166
113400000	-61.8076728740025
113500000	-61.7484110891846
113600000	-62.1911778067016
113700000	-62.153023426149
113800000	-61.7430346380133
113900000	-61.8854291646536
114000000	-61.916054140344
114100000	-61.4209941123646
114200000	-60.9154203747143
114300000	-60.80885182715
114400000	-60.7889141312251
114500000	-61.1407161275343
114600000	-60.8138030415358
114700000	-60.3339797758818
114800000	-60.408042949684
114900000	-60.4738409830481
115000000	-60.4303177030534
115100000	-60.66479846182
115200000	-60.8951012744127
115300000	-61.0373649643079
115400000	-61.1287963958272
115500000	-60.975237979208
115600000	-60.9413097027136
115700000	-61.309669809772
115800000	-61.7811817034671
115900000	-61.7110214944956
116000000	-61.7846155137903
116100000	-61.8250913679099
116200000	-61.860256730762
116300000	-61.4857610329914
116400000	-61.8284325569285
116500000	-61.873640976064
116600000	-62.3236347986601
116700000	-61.9141486825481
116800000	-61.3535693957767
116900000	-61.3547973424077
117000000	-61.4734637139517
117100000	-61.3025884082337
117200000	-61.0047313913978
117300000	-61.1900593971008
117400000	-61.1248716541697
117500000	-60.756382152115
117600000	-60.2975054010414
117700000	-60.3242165977677
117800000	-60.4542731466492
117900000	-60.841334549313
118000000	-60.4938454927055
118100000	-60.4141690724147
118200000	-60.6850081731752
118300000	-60.6122607228494
118400000	-60.6266144993645
118500000	-60.9740444832723
118600000	-61.4700747505156
118700000	-61.4700567706949
118800000	-61.5501940693115
118900000	-61.5172831207316
119000000	-61.7019335893197
119100000	-62.109933168073
119200000	-62.175442996187
119300000	-62.0282761815794
119400000	-62.3433890317533
119500000	-62.0744380849725
119600000	-61.4978213693207
119700000	-61.1837496136066
119800000	-61.4475228251397
119900000	-61.4076592727569
120000000	-61.4085397781432
120100000	-61.0113432700599
120200000	-60.4865178222967
120300000	-60.5675068952732
120400000	-60.4246716939389
120500000	-60.3042280411808
120600000	-60.3114971911946
120700000	-60.7260793702623
120800000	-60.4844680147685
120900000	-60.2773391300011
121000000	-60.1684629475101
121100000	-60.4096011733048
121200000	-60.667454927622
121300000	-61.1791974579664
121400000	-61.1226703477704
121500000	-61.505920766483
121600000	-61.6950532825661
121700000	-61.4759180986738
121800000	-61.6532853528878
121900000	-62.2424089185499
122000000	-62.7620046973568
122100000	-62.4169814273176
122200000	-62.4732955400638
122300000	-62.1193921227083
122400000	-61.9708111731083
122500000	-61.6100181764799
122600000	-61.3314870254085
122700000	-61.2775080606911
122800000	-61.5780465559227
122900000	-61.0878994765969
123000000	-60.6241797966785
123100000	-60.574188882833
123200000	-60.666458880899
123300000	-60.5610106629977
123400000	-60.739799614616
123500000	-60.8746495951985
123600000	-60.9088919404874
123700000	-61.131820153888
123800000	-60.8143477181257
123900000	-60.9552922003399
124000000	-61.3031470082787
124100000	-61.7652955342565
124200000	-61.5755615909045
124300000	-61.6459412901412
124400000	-61.7665274961695
124500000	-61.7546191505661
124600000	-61.5378369502493
124700000	-61.8064098271056
124800000	-61.7778207230858
124900000	-62.2748300524238
125000000	-61.8529710127669
125100000	-61.3649359240282
125200000	-61.2866248567225
125300000	-61.2531088493901
125400000	-61.0792147721592
125500000	-60.8334861880781
125600000	-61.0774592173315
125700000	-60.8659586919015
125800000	-60.4914657997604
125900000	-60.2606277762059
126000000	-60.3604911750652
126100000	-60.4162365368311
126200000	-60.8977182903415
126300000	-60.8398125899559
126400000	-61.1021418378315
126500000	-61.4097647473066
126600000	-61.3802085797118
126700000	-61.2307567127069
126800000	-61.9280904362057
126900000	-62.4875337783591
127000000	-62.2772652079199
127100000	-62.3403470453565
127200000	-62.0079125201512
127300000	-61.7968864019526
127400000	-61.5344347997034
127500000	-61.3988044331242
127600000	-61.1921518379524
127700000	-61.4978268015031
127800000	-61.2890376805472
127900000	-60.7047772506434
128000000	-60.4323114511222
128100000	-60.6826137384087
128200000	-60.5133347540117
128300000	-60.8186271886422
128400000	-60.9056577912869
128500000	-61.0005360146313
128600000	-60.9936699172448
128700000	-60.7115100963754
128800000	-60.6541899025952
128900000	-60.8227551736602
129000000	-61.2908966625032
129100000	-61.4079137964162
129200000	-61.4038815229423
129300000	-61.6321057963497
129400000	-61.7298523049706
129500000	-61.2851624842676
129600000	-61.7327392247957
129700000	-61.9708817270968
129800000	-62.5129918307219
129900000	-62.1150397447161
130000000	-62.1573035610925
130100000	-61.6894781217432
130200000	-61.5698670131988
130300000	-61.1484909999086
130400000	-60.999840283202
130500000	-61.0816227662334
130600000	-61.3407405320477
130700000	-60.7639667557016
130800000	-60.427715020792
130900000	-60.5949693565927
131000000	-60.5347715766389
131100000	-60.7299088792246
131200000	-61.0858120157886
131300000	-61.4375413218754
131400000	-61.5008935337554
131500000	-61.6474431193478
131600000	-61.3238726418326
131700000	-61.6270732742057
131800000	-61.9901978508817
131900000	-62.094765501894
132000000	-61.855714137231
132100000	-62.2214466910124
132200000	-61.8683330918727
132300000	-61.2878829798356
132400000	-60.9188443274567
132500000	-61.2079834216192
132600000	-61.1931435728097
132700000	-61.2789645069398
132800000	-60.9731948290325
132900000	-60.6723117181528
133000000	-60.73137417241
133100000	-60.5647844709289
133200000	-60.4227210741921
133300000	-60.5181508363179
133400000	-61.044391941292
133500000	-61.0004161600459
133600000	-60.7909814620663
133700000	-60.7635541272709
133800000	-61.02035697779
133900000	-60.8677412838652
134000000	-61.4698501547043
134100000	-61.5437900007685
134200000	-61.9735565162931
134300000	-61.798334833701
134400000	-61.7006709182397
134500000	-61.5013511598828
134600000	-61.8547086622862
134700000	-61.881917054889
134800000	-61.5637149398317
134900000	-61.6103325883636
135000000	-61.687472712971
135100000	-60.9943181006166
135200000	-60.5365668751751
135300000	-60.5014445806515
135400000	-60.577543339564
135500000	-60.7706062541774
135600000	-60.6636447573998
135700000	-60.6568535247089
135800000	-60.5429355799495
135900000	-60.8186598060785
136000000	-60.5389614837675
136100000	-60.9210057732946
136200000	-61.3569778631988
136300000	-61.6913719370916
136400000	-61.4178478238297
136500000	-61.6795403546994
136600000	-61.6433493049711
136700000	-61.6182125048971
136800000	-61.4683068215716
136900000	-61.8035397469461
137000000	-61.7403268966709
137100000	-61.894903453197
137200000	-61.4479372016597
137300000	-61.2212283752903
137400000	-61.3491191059086
137500000	-61.2591254053713
137600000	-61.1577677418802
137700000	-61.098367062254
137800000	-61.5193781916198
137900000	-61.3519619541637
138000000	-61.0979581188885
138100000	-61.0906870757196
138200000	-61.2617073510654
138300000	-61.1857617162406
138400000	-61.5421200436265
138500000	-61.6825262705597
138600000	-62.0362298719094
138700000	-61.9012417452641
138800000	-61.7662707068744
138900000	-61.2101711072869
139000000	-61.5599723217853
139100000	-61.6021702282821
139200000	-61.2936194457755
139300000	-61.2711458678895
139400000	-61.5203283797753
139500000	-61.1375608631039
139600000	-60.6933354233914
139700000	-60.6641293148269
139800000	-60.6924215964357
139900000	-60.8833086769192
140000000	-61.1972360931426
140100000	-61.224021299658
140200000	-61.2185905696595
140300000	-61.5876810451472
140400000	-61.0293458661467
140500000	-61.2512482681826
140600000	-61.4065877097538
140700000	-61.8139269630381
140800000	-61.5691722307418
140900000	-61.8500121868876
141000000	-61.7882739832703
141100000	-61.4105755404184
141200000	-60.9649250002638
141300000	-61.2565845576366
141400000	-61.1947626259292
141500000	-61.543450050943
141600000	-61.1836949370525
141700000	-61.0410025995953
141800000	-60.8171566678567
141900000	-60.5475764515772
142000000	-60.354696339961
142100000	-60.4191438489718
142200000	-60.8684925401327
142300000	-61.0736313303325
142400000	-60.8249091192646
142500000	-60.8549223288917
142600000	-61.0499100448775
142700000	-60.9258824025967
142800000	-61.3672983543632
142900000	-61.8018218878532
143000000	-62.3475285596094
143100000	-62.202133629218
143200000	-62.2092351556018
143300000	-61.5443443655263
143400000	-61.4434373797327
143500000	-61.2035863139967
143600000	-61.0144495225082
143700000	-60.8720522003427
143800000	-61.2920958231896
143900000	-60.8041641476204
144000000	-60.4044258978335
144100000	-60.2849948254883
144200000	-60.5221167055719
144300000	-60.4255404243913
144400000	-60.8924166423711
144500000	-61.2524448222612
144600000	-61.5129811655382
144700000	-61.6434455606476
144800000	-61.4694876032721
144900000	-61.5214716193923
145000000	-61.5948815227349
145100000	-61.915693731026
145200000	-61.9039630533167
145300000	-62.1469394098298
145400000	-62.0804161345396
145500000	-61.5468693267657
145600000	-60.9272169897734
145700000	-61.1437873075179
145800000	-60.9767088997361
145900000	-61.0455035483947
146000000	-60.8480246076054
146100000	-61.1712049718327
146200000	-60.856529053496
146300000	-60.6143913675529
146400000	-60.4542252006352
146500000	-60.6683676456685
146600000	-60.8121231171205
146700000	-61.4067223185534
146800000	-61.373421919582
146900000	-61.6278298410277
147000000	-61.6214189342018
147100000	-61.6430481530119
147200000	-61.3496908117133
147300000	-61.7293260644518
147400000	-61.9178139721671
147500000	-61.755995936348
147600000	-61.6714609171405
147700000	-61.8413188843711
147800000	-61.2487038876783
147900000	-60.7248357890443
148000000	-60.7174764191678
148100000	-60.6518789778757
148200000	-60.9253535714909
148300000	-61.0447097168818
148400000	-61.0550529222118
148500000	-61.0659571978321
148600000	-61.3875574928201
148700000	-60.9163398598578
148800000	-61.1307699869936
148900000	-61.5077504861091
149000000	-62.1031517649671
149100000	-61.7289979210877
149200000	-62.2598869798017
149300000	-62.0749973248634
149400000	-61.8470343098917
149500000	-61.2727488160031
149600000	-61.5589208143793
149700000	-61.3631098888706
149800000	-61.6159108787658
149900000	-61.2723484665314
150000000	-61.2461229509651
150100000	-60.9721493401236
150200000	-60.795672449655
150300000	-60.6160628128404
150400000	-60.6741552223404
150500000	-60.8639005873558
150600000	-61.2561312580439
150700000	-61.2814323411313
150800000	-61.4705167608706
150900000	-61.5532380169604
151000000	-61.303676548248
151100000	-61.3130209127132
151200000	-61.6227820667337
151300000	-61.8418270151104
151400000	-61.6981492405095
151500000	-61.8079444534202
151600000	-61.5230961303573
151700000	-61.1533554424471
151800000	-60.6904643883365
151900000	-60.6573193964763
152000000	-60.557084064362
152100000	-61.0692686993459
152200000	-61.0815131936864
152300000	-61.0578482676784
152400000	-60.8743767837083
152500000	-61.1915514873528
152600000	-60.6332143217562
152700000	-61.028544012684
152800000	-61.4011054068544
152900000	-61.7446649218363
153000000	-61.4965198473841
153100000	-61.7969739239058
153200000	-61.5509134243056
153300000	-61.1073763795431
153400000	-60.8060366098568
153500000	-61.1517642946229
153600000	-61.0287608151981
153700000	-61.3007828944686
153800000	-61.1566441020727
153900000	-60.98992024034
154000000	-60.9282887492614
154100000	-60.5600495058038
154200000	-60.5471887074723
154300000	-60.6481949353951
154400000	-61.1711185190212
154500000	-61.3448758331766
154600000	-61.3869505457681
154700000	-61.5399555089846
154800000	-61.6740534433625
154900000	-61.3634840288742
155000000	-61.6249151330269
155100000	-61.8206075624054
155200000	-62.1755517148856
155300000	-61.8256125599362
155400000	-62.026820907929
155500000	-61.6205125614634
155600000	-61.2036391251812
155700000	-60.8508255599391
155800000	-60.8561122984782
155900000	-60.6851431243948
156000000	-61.1632681959564
156100000	-61.1157948464516
156200000	-61.1314776388227
156300000	-61.1388043707633
156400000	-61.5327159938316
156500000	-61.0500559829162
156600000	-61.5071942365512
156700000	-61.7786581321588
156800000	-62.1545159078382
156900000	-61.7731517303294
157000000	-62.1849373297064
157100000	-61.7764574766725
157200000	-61.3573500954481
157300000	-61.0091331275773
157400000	-61.1707398566538
157500000	-61.0376470870961
157600000	-61.2512977116877
157700000	-61.1668148688084
157800000	-61.1951442621806
157900000	-61.0128137823393
158000000	-60.9259796222537
158100000	-60.9587614758873
158200000	-61.0760964966873
158300000	-61.2636685007449
158400000	-61.5954394151821
158500000	-61.7185796688252
158600000	-61.816138901893
158700000	-61.5373718309225
158800000	-61.1469517384892
158900000	-61.3219998797117
159000000	-61.3910510975225
159100000	-61.3436041954728
159200000	-61.2254534913069
159300000	-61.4673835254148
159400000	-61.395685509719
159500000	-61.0101264260466
159600000	-60.873054217949
159700000	-60.9289550993521
159800000	-61.0234590714018
159900000	-61.4078356729867
160000000	-61.5441424350392
160100000	-61.7190111318728
160200000	-61.64690305414
160300000	-61.8607602352308
160400000	-61.3125834668808
160500000	-61.4954355584349
160600000	-61.4297372052641
160700000	-61.4546272859034
160800000	-61.0672570331582
160900000	-61.5638815032516
161000000	-61.2985046787198
161100000	-61.0194843472952
161200000	-60.6657361998101
161300000	-61.0967205813008
161400000	-60.6058134895052
161500000	-61.0235181672147
161600000	-61.1852828012221
161700000	-61.6373094872755
161800000	-61.5135028685912
161900000	-61.7466305216011
162000000	-61.6538357157107
162100000	-61.4788679224733
162200000	-61.4052903845875
162300000	-61.741006078208
162400000	-61.6597514677089
162500000	-61.8899578775436
162600000	-61.601217470877
162700000	-61.4146780457367
162800000	-61.1405096667583
162900000	-60.9057446966128
163000000	-60.8321873957804
163100000	-60.8061048342432
163200000	-61.0564391006532
163300000	-61.3021564852033
163400000	-61.3417651757322
163500000	-61.4445382881716
163600000	-61.5644349783963
163700000	-61.4008410655753
163800000	-61.3118587081281
163900000	-61.5444873733353
164000000	-61.6476286717898
164100000	-61.4522021330913
164200000	-61.533139036798
164300000	-61.3867562239821
164400000	-61.0016483463482
164500000	-60.6054232746788
164600000	-60.533220049998
164700000	-60.4216738758018
164800000	-60.8154036700794
164900000	-61.0265740049596
165000000	-61.1207412085311
165100000	-61.110348815436
165200000	-61.590384364231
165300000	-61.1069341020201
165400000	-61.3692570891732
165500000	-61.4145876663082
165600000	-61.8349765792641
165700000	-61.561716788736
165800000	-61.9733047058249
165900000	-61.6340694242665
166000000	-61.187723968814
166100000	-60.7455048946959
166200000	-61.0767768825502
166300000	-60.7222082846945
166400000	-60.9796002823183
166500000	-60.9830268212538
166600000	-61.4541567566747
166700000	-61.2123626721034
166800000	-61.1758538298348
166900000	-61.1855150540937
167000000	-61.4138998174449
167100000	-61.4346425041067
167200000	-61.9707788585265
167300000	-62.0282963016068
167400000	-62.1435454366553
167500000	-61.8903447768923
167600000	-61.9539013946657
167700000	-61.3719015943675
167800000	-61.2278852505843
167900000	-61.176520301337
168000000	-61.1456992740469
168100000	-60.8688387339162
168200000	-61.4024964247129
168300000	-61.1710653072352
168400000	-61.122524670041
168500000	-61.0101521973843
168600000	-61.3142976402853
168700000	-61.047815605443
168800000	-61.58021359112
168900000	-61.7200478598587
169000000	-62.0044935339592
169100000	-61.7541454666581
169200000	-62.0998534103534
169300000	-61.5459376398885
169400000	-61.2222850997038
169500000	-60.9684446591405
169600000	-61.1633171815981
169700000	-61.0164686132898
169800000	-61.2061618154578
169900000	-61.1986210391827
170000000	-61.2568493888153
170100000	-61.1865711838159
170200000	-61.1312980412096
170300000	-61.2288915032426
170400000	-61.2480585372367
170500000	-61.3962567064765
170600000	-61.552558622177
170700000	-61.6874968655453
170800000	-61.7401077497967
170900000	-61.547722975312
171000000	-61.1143733234619
171100000	-61.0434036772612
171200000	-60.7174782683622
171300000	-60.6961497397923
171400000	-60.694460360819
171500000	-61.0032532131535
171600000	-61.1090486945518
171700000	-61.1120965139063
171800000	-61.1810999160367
171900000	-61.1044291121545
172000000	-61.1079853099881
172100000	-61.3145272292688
172200000	-61.4596741786509
172300000	-61.7453803206058
172400000	-61.6971654300189
172500000	-61.7366884249441
172600000	-61.5656388882458
172700000	-61.2983350494383
172800000	-61.0299038911185
172900000	-60.9847520980261
173000000	-60.895844021693
173100000	-61.1464770495148
173200000	-61.4659461087825
173300000	-61.5599865894631
173400000	-61.5646316175042
173500000	-61.9511701669639
173600000	-61.2652141217973
173700000	-61.342059752134
173800000	-61.1869398640721
173900000	-61.4143870092391
174000000	-61.1251896181036
174100000	-61.5711305869466
174200000	-61.3227460700809
174300000	-61.0870838587012
174400000	-60.6241530007452
174500000	-60.7336343046191
174600000	-60.4219625970341
174700000	-60.8562353695924
174800000	-60.9733443865192
174900000	-61.5207503062805
175000000	-61.3853082802362
175100000	-61.5696766104568
175200000	-61.5584956726827
175300000	-61.3377846050767
175400000	-60.949613349116
175500000	-61.5022674132968
175600000	-61.3366650417842
175700000	-61.2918998494521
175800000	-61.0908425606903
175900000	-61.1991805645995
176000000	-60.8857004049197
176100000	-60.6248803374927
176200000	-60.600852250596
176300000	-60.6089026526058
176400000	-60.710515149046
176500000	-61.1692780936355
176600000	-61.2330188748155
176700000	-61.3830843408673
176800000	-61.4747267378939
176900000	-61.9159597363786
177000000	-61.4544072635501
177100000	-61.6316395548268
177200000	-61.5365386966875
177300000	-61.7120771163953
177400000	-61.1640578914487
177500000	-61.724892094108
177600000	-61.5605109119692
177700000	-61.4928584880563
177800000	-61.204033309621
177900000	-61.5458471831788
178000000	-60.9695622547324
178100000	-61.2734755116401
178200000	-61.2516402799792
178300000	-61.7466501260863
178400000	-61.3939615941742
178500000	-62.0154183008782
178600000	-61.6177634190044
178700000	-61.3460913568229
178800000	-60.7028002452344
178900000	-61.0123775208821
179000000	-60.6008360080158
179100000	-60.8740300094179
179200000	-60.8369209618966
179300000	-61.1043101966716
179400000	-60.9348205422456
179500000	-61.0116059721608
179600000	-61.0115409003461
179700000	-61.0486306901235
179800000	-60.9514825650611
179900000	-61.636753141507
180000000	-61.564343630246
180100000	-61.6452874506037
180200000	-61.5407985577942
180300000	-61.6670658859195
180400000	-61.0233532056582
180500000	-60.7665680458103
180600000	-60.6585413973781
180700000	-60.657806994284
180800000	-60.4892311730234
180900000	-60.99183504872
181000000	-60.9864631124453
181100000	-61.0823477838792
181200000	-61.1044811165559
181300000	-61.4915391210752
181400000	-61.0567396585057
181500000	-61.4244696104053
181600000	-61.4711751278011
181700000	-61.759665516779
181800000	-61.3215912534531
181900000	-61.8746105767843
182000000	-61.5924786683863
182100000	-61.4274762703847
182200000	-60.9275039048259
182300000	-61.2554481503478
182400000	-60.6890452994559
182500000	-61.106425717367
182600000	-61.1416215549098
182700000	-61.5073367265336
182800000	-61.2436523110109
182900000	-61.6522038024029
183000000	-61.3736011687614
183100000	-61.2335479518362
183200000	-60.7306485170243
183300000	-61.1290379960306
183400000	-60.7848256568426
183500000	-61.0153254277499
183600000	-60.9365452193065
183700000	-61.1714582757394
183800000	-61.0564361072873
183900000	-61.0374964990955
184000000	-61.0491375724265
184100000	-61.0024520476406
184200000	-60.9303019533123
184300000	-61.6539262006904
184400000	-61.7188790465527
184500000	-61.748546505652
184600000	-61.7790616535976
184700000	-61.9401907558041
184800000	-61.4114888674241
184900000	-61.147054488191
185000000	-61.1077953922388
185100000	-61.1048033644889
185200000	-60.8993864239298
185300000	-61.3521207075804
185400000	-61.2971007319505
185500000	-61.2626431261503
185600000	-61.1238419191623
185700000	-61.4802486734293
185800000	-61.0086656179881
185900000	-61.2590918817848
186000000	-61.2023626656867
186100000	-61.4723956094461
186200000	-61.063171003693
186300000	-61.5706354030727
186400000	-61.3912119282643
186500000	-61.3548184830995
186600000	-60.9666960517701
186700000	-61.3707893296413
186800000	-60.8487745902894
186900000	-61.2746339914897
187000000	-61.2642249350944
187100000	-61.7456799208144
187200000	-61.568904785874
187300000	-62.0539691243252
187400000	-61.8062489482895
187500000	-61.517793821053
187600000	-61.0180077758454
187700000	-61.2024949498439
187800000	-60.6895246754695
187900000	-60.8937290421354
188000000	-60.8551863920868
188100000	-61.0006897754971
188200000	-60.948566084632
188300000	-61.0479851024925
188400000	-61.0388296694583
188500000	-60.9268742523622
188600000	-60.9441111004676
188700000	-61.3270924413731
188800000	-61.3897183228463
188900000	-61.5033223852262
189000000	-61.5911176606937
189100000	-61.5677795324612
189200000	-61.3835029691331
189300000	-61.1247846555329
189400000	-60.9957074256384
189500000	-60.9071929199224
189600000	-60.9916322679689
189700000	-61.2572502929264
189800000	-61.4743612951629
189900000	-61.4466335208895
190000000	-61.7223048904116
190100000	-61.8172951079558
190200000	-61.6369224439275
190300000	-61.497506043693
190400000	-61.2897312531251
190500000	-61.2653376517326
190600000	-61.1320734855593
190700000	-61.1789509760233
190800000	-61.272148125956
190900000	-61.1457006420062
191000000	-61.102504046632
191100000	-61.0810719826418
191200000	-60.9368982503827
191300000	-61.1665781815678
191400000	-61.2560884110216
191500000	-61.4086535260907
191600000	-61.6360498101754
191700000	-61.7937643889252
191800000	-61.6728808137691
191900000	-61.493243897269
192000000	-61.3585541727883
192100000	-61.1067461020403
192200000	-60.8951584802244
192300000	-61.055525747065
192400000	-61.0531278204476
192500000	-60.9452812107986
192600000	-61.4454312348929
192700000	-61.4145167056052
192800000	-61.344245531264
192900000	-61.1441664179928
193000000	-61.3915874713809
193100000	-61.1053515410266
193200000	-61.1329332066723
193300000	-61.1207967985801
193400000	-61.2496253139185
193500000	-60.8581684400843
193600000	-61.3694769520359
193700000	-61.1846969179323
193800000	-61.2426792159607
193900000	-60.9212034631599
194000000	-61.4642969171087
194100000	-61.0489930419656
194200000	-61.3932413243187
194300000	-61.3080411764491
194400000	-61.6792594732737
194500000	-61.2752912060117
194600000	-61.7434543976582
194700000	-61.3428397027457
194800000	-61.3723674448169
194900000	-60.9729847744187
195000000	-61.4028380280444
195100000	-60.7598159521289
195200000	-61.1872533018025
195300000	-61.0131944243031
195400000	-61.433884885469
195500000	-61.2248116473822
195600000	-61.630018179785
195700000	-61.4441153470533
195800000	-61.3558990308142
195900000	-60.9717578190958
196000000	-61.2308601710475
196100000	-60.7584433917017
196200000	-61.1335505596754
196300000	-61.0871425955614
196400000	-61.3694671840093
196500000	-61.2527951525672
196600000	-61.355578865959
196700000	-61.3228192275487
196800000	-61.2229555693752
196900000	-61.1836469934515
197000000	-61.4665999256379
197100000	-61.2973368330541
197200000	-61.2877321340459
197300000	-61.2710734396692
197400000	-61.2322583934437
197500000	-61.1047988908028
197600000	-60.8927703618438
197700000	-60.9297375694778
197800000	-60.7028865209176
197900000	-60.7978203592591
198000000	-60.8904280011845
198100000	-61.1502345750454
198200000	-61.1217749480528
198300000	-61.393245568895
198400000	-61.4284298918995
198500000	-61.5634604528925
198600000	-61.2888754626906
198700000	-61.1858580732391
198800000	-60.9858296230272
198900000	-61.130176703146
199000000	-61.0915068457535
199100000	-61.3802291704185
199200000	-61.325362559048
199300000	-61.5635675554057
199400000	-61.507724162424
199500000	-61.6962430176689
199600000	-61.5740961831163
199700000	-61.5334184184934
199800000	-61.5043061908356
199900000	-61.7813160960847
[truncated: 2,096 more rows]
