# Supplementary material for: Highly efficient photonic radar by incorporating MDM-WDM and machine learning classifiers under adverse weather conditions
Source: PLoS One. 2024 Apr 1;19(4):e0300653. doi: 10.1371/journal.pone.0300653 (PMC10984395; doi:10.1371/journal.pone.0300653)
Supplement: S1 File — (ZIP) [file pone.0300653.s001.zip › Visibility_Dataset_optical/Heavy Fog/Target 3.txt]

0	-74.8964657281988
100000	-74.7532646291351
200000	-74.4309648732003
300000	-73.1902339371673
400000	-72.7583029899672
500000	-72.4981494484884
600000	-72.9574867939687
700000	-72.5496451791112
800000	-72.1663929829335
900000	-72.5191050670522
1000000	-72.685627461955
1100000	-73.3328177468917
1200000	-73.2083921312911
1300000	-72.6987690817817
1400000	-73.2089223868803
1500000	-73.3922359835542
1600000	-73.7498306599657
1700000	-73.7028550356906
1800000	-73.5887979342088
1900000	-73.7197642766628
2000000	-73.8139728058035
2100000	-73.8304128059665
2200000	-73.5892045765208
2300000	-73.2374083288451
2400000	-73.0965404078168
2500000	-73.4623363931867
2600000	-73.6193901020906
2700000	-73.1160978007793
2800000	-72.8365548139352
2900000	-72.5871509323484
3000000	-72.8396295317323
3100000	-73.1322742067695
3200000	-72.7485260438506
3300000	-72.7739557907762
3400000	-72.6640559692219
3500000	-73.3012589601496
3600000	-73.2700449297681
3700000	-72.4580508602026
3800000	-72.6399545429044
3900000	-72.24629628546
4000000	-72.8692951101547
4100000	-72.8555630054639
4200000	-72.1876552660674
4300000	-72.3186403552072
4400000	-72.2259176681726
4500000	-72.6602100558653
4600000	-72.3547833637147
4700000	-72.0072682704813
4800000	-72.4471679071762
4900000	-72.6753538058191
5000000	-73.3791234526876
5100000	-73.384910717922
5200000	-72.7143415866475
5300000	-72.9807635063696
5400000	-73.0765929728294
5500000	-73.3659999874972
5600000	-73.2762658782112
5700000	-73.0051174013861
5800000	-72.8545838767327
5900000	-72.7420277139617
6000000	-72.7365759034616
6100000	-72.6806475671603
6200000	-72.1787901636596
6300000	-72.1348830510723
6400000	-72.3466945428268
6500000	-72.4429518257989
6600000	-72.3567319733427
6700000	-72.0579241089783
6800000	-72.0063146750411
6900000	-72.1660297277419
7000000	-72.5221595823866
7100000	-72.4173425471279
7200000	-72.2433653445831
7300000	-72.3378489735562
7400000	-72.8260160569577
7500000	-72.97263920579
7600000	-72.5068844849631
7700000	-72.3410816890071
7800000	-72.1413851421012
7900000	-72.5669779449294
8000000	-72.6154476632773
8100000	-72.2543670325249
8200000	-72.121013992947
8300000	-72.1958814160589
8400000	-72.4433565701863
8500000	-72.1875771838807
8600000	-71.9494952089564
8700000	-72.002116814498
8800000	-72.2350018075859
8900000	-72.5789029175641
9000000	-72.4338797741474
9100000	-72.1055952702403
9200000	-72.0193636128946
9300000	-72.1646419225039
9400000	-72.1997045254173
9500000	-71.9196580366598
9600000	-71.9467342225027
9700000	-71.8379528568841
9800000	-71.8840592979364
9900000	-71.8600463216705
10000000	-72.0469537780569
10100000	-71.7966346496906
10200000	-71.966286660156
10300000	-72.1517063560436
10400000	-72.2273602937313
10500000	-72.4025167520634
10600000	-72.3876095763075
10700000	-72.5582630008872
10800000	-72.5498509147138
10900000	-72.9094686707519
11000000	-72.8898765920034
11100000	-72.5459754954136
11200000	-72.9339179041287
11300000	-72.7481510278433
11400000	-73.0107002328897
11500000	-72.8774764847773
11600000	-72.4961403744789
11700000	-72.5059210408586
11800000	-72.3805426072364
11900000	-72.5881100740529
12000000	-72.6294436867925
12100000	-72.3854810373364
12200000	-72.6676796280622
12300000	-72.433799892239
12400000	-72.7665477635053
12500000	-72.8018887162102
12600000	-72.5626337366886
12700000	-72.8543488570099
12800000	-72.8494135221556
12900000	-72.6946184414094
13000000	-72.945175331139
13100000	-72.5605340116668
13200000	-72.897640899997
13300000	-72.731829574002
13400000	-72.3420275806819
13500000	-72.6650407328992
13600000	-72.2543762882255
13700000	-72.43314671073
13800000	-72.3967074240158
13900000	-72.5068506038032
14000000	-72.9764938058587
14100000	-72.5603054851907
14200000	-72.6802630632367
14300000	-72.6481437069069
14400000	-72.4132669476561
14500000	-73.2222543694247
14600000	-72.9715250744587
14700000	-73.0984782289171
14800000	-73.3036298973136
14900000	-72.9269369432965
15000000	-73.3881305775546
15100000	-73.4420227236339
15200000	-73.4725139729942
15300000	-73.7346947511027
15400000	-73.446828185532
15500000	-74.038419189806
15600000	-74.0789767963587
15700000	-74.3084500398281
15800000	-74.7578358677529
15900000	-73.8811980651535
16000000	-74.3103747248084
16100000	-74.4941620484543
16200000	-74.5986657509235
16300000	-75.2645328942186
16400000	-74.7952487943857
16500000	-74.8794888669363
16600000	-74.8648980001338
16700000	-74.7552977350041
16800000	-74.1395644315749
16900000	-74.0547843368874
17000000	-74.634601541302
17100000	-74.7848795431348
17200000	-74.4972321393828
17300000	-73.9983383848122
17400000	-73.8806216788162
17500000	-73.8132112784958
17600000	-74.0243333241252
17700000	-74.0485005803078
17800000	-73.8266621463936
17900000	-74.4424571026995
18000000	-74.0733297081749
18100000	-74.2661116853526
18200000	-74.1661301690716
18300000	-73.8384082187511
18400000	-74.4362258387596
18500000	-74.0755253110377
18600000	-74.652047690411
18700000	-74.4368390214799
18800000	-74.5079456825183
18900000	-74.9634671720776
19000000	-74.2399681290969
19100000	-74.9189337678809
19200000	-74.4899882642703
19300000	-74.2995827608398
19400000	-74.9035326141216
19500000	-74.7050691462347
19600000	-75.4241800374265
19700000	-74.9271059061417
19800000	-74.0072481446856
19900000	-74.1335098635672
20000000	-74.2267651681314
20100000	-74.9269128781275
20200000	-74.4158074328206
20300000	-74.1761088602483
20400000	-74.5732480284747
20500000	-74.4872513245366
20600000	-74.5730648261863
20700000	-74.1658616404594
20800000	-73.681806161172
20900000	-74.6727152779418
21000000	-74.6799949240787
21100000	-74.2731860199575
21200000	-74.3115409526719
21300000	-73.996608460827
21400000	-74.6618156282189
21500000	-74.7069742360935
21600000	-74.4455089385922
21700000	-74.2075638631514
21800000	-74.3160315834925
21900000	-75.1774473417766
22000000	-75.2445939676287
22100000	-74.6271579991492
22200000	-75.1415803601476
22300000	-74.7022906290643
22400000	-75.1923865390116
22500000	-75.1364163423922
22600000	-74.8398719723702
22700000	-74.6312520523155
22800000	-74.4627626614108
22900000	-74.1438396797876
23000000	-74.1878178621923
23100000	-74.1179953491341
23200000	-74.5759142339458
23300000	-74.1994732557938
23400000	-74.1723124458304
23500000	-74.1495528397583
23600000	-74.2897511181415
23700000	-74.2895221516965
23800000	-74.5914867563458
23900000	-74.2860805350777
24000000	-74.2024700266232
24100000	-74.251382691067
24200000	-74.1637285540564
24300000	-73.9069502462835
24400000	-73.7700777913008
24500000	-73.7939011237623
24600000	-74.0277298294888
24700000	-73.8489465845315
24800000	-73.8655961639254
24900000	-73.9599947616143
25000000	-74.2094336902393
25100000	-74.3578040413847
25200000	-73.9306322976489
25300000	-73.8908071384626
25400000	-73.9265249796049
25500000	-74.2022595034017
25600000	-74.1226088092321
25700000	-73.6063773462402
25800000	-73.3444931124035
25900000	-73.5253446396865
26000000	-73.4834805379522
26100000	-73.0453046524806
26200000	-73.2322598198512
26300000	-73.202756352757
26400000	-73.4378905172436
26500000	-73.5996908932926
26600000	-73.0439191634586
26700000	-73.2522711045361
26800000	-73.3477234039573
26900000	-73.7163849738014
27000000	-73.5626600807518
27100000	-73.46117553174
27200000	-74.2701861933228
27300000	-74.164647923669
27400000	-74.5278479674734
27500000	-74.0917970135877
27600000	-73.5605570059346
27700000	-74.1733350154843
27800000	-73.8305681686138
27900000	-74.2356976493939
28000000	-73.768154041506
28100000	-73.2629911356315
28200000	-73.3432728655856
28300000	-73.243359836753
28400000	-73.3067826181033
28500000	-73.0079402936388
28600000	-72.8178857972901
28700000	-73.1717019170755
28800000	-73.2377601139923
28900000	-73.4756013442056
29000000	-73.3398540991818
29100000	-72.8082187775029
29200000	-73.1531178700988
29300000	-73.0099152257477
29400000	-73.0819919810954
29500000	-72.9435795241761
29600000	-72.8965757688919
29700000	-73.1527673795669
29800000	-73.3231944734628
29900000	-73.2872379141067
30000000	-73.3457671952482
30100000	-73.2087023309484
30200000	-73.8926111789956
30300000	-74.2054451047467
30400000	-74.4051296632376
30500000	-74.1145738853322
30600000	-74.2917826073576
30700000	-74.4922909575991
30800000	-74.7748945722048
30900000	-74.7260273521188
31000000	-74.2266498543765
31100000	-74.4200877500176
31200000	-74.4871187082136
31300000	-74.1712998619127
31400000	-74.1797487676394
31500000	-74.0337831340562
31600000	-74.5089663605841
31700000	-74.3567105789642
31800000	-74.2022617590941
31900000	-74.1815001344176
32000000	-73.5950417674956
32100000	-74.2366606135424
32200000	-74.2171954223829
32300000	-74.1906978421453
32400000	-74.8006981014445
32500000	-74.4486772429545
32600000	-74.853209433486
32700000	-74.4380238704038
32800000	-74.8109892151934
32900000	-74.8775340426267
33000000	-74.4190359681581
33100000	-75.1280280388152
33200000	-75.0687035390994
33300000	-75.3702565383647
33400000	-75.7962861671781
33500000	-74.5511275986693
33600000	-74.7120485887433
33700000	-74.6857230463631
33800000	-75.3606029867128
33900000	-75.3257875118768
34000000	-74.7729823243571
34100000	-75.2241657413221
34200000	-75.1285549775257
34300000	-75.1330156493856
34400000	-74.885020716178
34500000	-74.0395579386145
34600000	-75.0234512616806
34700000	-74.9104026448626
34800000	-74.7941673548596
34900000	-74.7789993408817
35000000	-74.0889433670461
35100000	-74.72171037275
35200000	-74.6843888088053
35300000	-74.7138408349099
35400000	-74.6980556172632
35500000	-74.3567405784769
35600000	-75.0559086780911
35700000	-74.6602666627597
35800000	-74.8830979500467
35900000	-75.0353313391445
36000000	-74.5970405148943
36100000	-75.1857583314298
36200000	-74.4687521129854
36300000	-74.6107465264258
36400000	-74.4264576351674
36500000	-74.1206583784592
36600000	-73.9825178261252
36700000	-73.6902295039944
36800000	-74.1752358624447
36900000	-74.213869805396
37000000	-73.9311943976126
37100000	-74.1293822882005
37200000	-73.746873852789
37300000	-74.2570694303333
37400000	-74.2162774927826
37500000	-74.2481918827596
37600000	-74.2360987633774
37700000	-74.4700354153672
37800000	-74.6947847848763
37900000	-74.3119401735237
38000000	-73.8649120717278
38100000	-73.9028517564308
38200000	-73.8037657071729
38300000	-73.9208933743239
38400000	-73.8922385063572
38500000	-73.4650579045464
38600000	-73.6405985521369
38700000	-73.9508338465221
38800000	-73.7450461786925
38900000	-73.2648019504504
39000000	-73.1232488312749
39100000	-73.3401643173061
39200000	-73.5045654692925
39300000	-73.4897128600172
39400000	-73.4481385843691
39500000	-73.3423542245163
39600000	-73.7716929637073
39700000	-73.6685250761884
39800000	-73.3522494616048
39900000	-73.3927650653842
40000000	-73.6812497286546
40100000	-74.1761388421533
40200000	-74.0852911820287
40300000	-73.9733521996415
40400000	-73.9781908325889
40500000	-74.3251605071048
40600000	-74.4331901613882
40700000	-74.1063790613022
40800000	-74.2861328936238
40900000	-74.5019914645551
41000000	-74.9651232185002
41100000	-74.4322211140427
41200000	-74.2657660935781
41300000	-74.4215433887287
41400000	-74.3208368022546
41500000	-74.4697802508671
41600000	-73.8741165319921
41700000	-73.7859372496212
41800000	-74.1415582257237
41900000	-73.8416151554127
42000000	-74.1114782462773
42100000	-73.6010990969686
42200000	-74.3674379025967
42300000	-74.6277398307865
42400000	-74.4330902342248
42500000	-74.5285748779918
42600000	-74.3328017628996
42700000	-74.6282395590816
42800000	-75.2261407788476
42900000	-74.9061007046705
43000000	-75.2938016328839
43100000	-75.2560435024814
43200000	-75.9359320516981
43300000	-75.6879773688104
43400000	-75.1812883802345
43500000	-75.6022221974065
43600000	-75.7664272020305
43700000	-75.8912650174754
43800000	-76.1481989245537
43900000	-75.75098281692
44000000	-76.0219852750064
44100000	-75.8198865262567
44200000	-74.8698396155536
44300000	-74.7383526962936
44400000	-75.0486398056973
44500000	-74.9908815247935
44600000	-74.8585268699534
44700000	-74.7333705210387
44800000	-74.6145638092865
44900000	-74.7370072664115
45000000	-74.5423903252323
45100000	-74.4575832179225
45200000	-74.2880241995881
45300000	-74.7596437923963
45400000	-74.9658877299786
45500000	-74.142724209083
45600000	-74.4312574567286
45700000	-74.5066464595526
45800000	-74.4863487906237
45900000	-74.9239242862081
46000000	-74.3158293082358
46100000	-74.3668223774659
46200000	-74.5735880806104
46300000	-74.5151231964282
46400000	-74.7720798822996
46500000	-74.2966374374528
46600000	-74.7269542050391
46700000	-74.9102358872168
46800000	-74.4157137169963
46900000	-74.6439192260139
47000000	-74.1072817078547
47100000	-74.0950937965711
47200000	-74.5702971686896
47300000	-74.0657810926499
47400000	-74.4108194374606
47500000	-74.3653884117723
47600000	-74.6975845709582
47700000	-75.0592310163296
47800000	-74.5265992325829
47900000	-74.9938175540861
48000000	-74.7705237795167
48100000	-74.8456925276427
48200000	-75.6176169957569
48300000	-74.9646238185026
48400000	-75.5387923034524
48500000	-75.290408561619
48600000	-74.6822760187013
48700000	-74.6961430832599
48800000	-74.4501380981552
48900000	-74.7178410734938
49000000	-74.6331791319081
49100000	-74.6242127030787
49200000	-74.903887421858
49300000	-75.1581456022454
49400000	-75.2972390909844
49500000	-75.2115472757921
49600000	-75.0281960832345
49700000	-75.7110472367656
49800000	-75.8139800837973
49900000	-75.892649286392
50000000	-75.8641118364694
50100000	-76.0683303595159
50200000	-76.1761000613959
50300000	-76.5112433200331
50400000	-75.9136817623293
50500000	-76.1481254629351
50600000	-76.2737408426768
50700000	-76.4032867486979
50800000	-76.4905294840081
50900000	-76.1297006148719
51000000	-75.6908233040636
51100000	-76.0473721187316
51200000	-75.7061889632058
51300000	-75.8330296569564
51400000	-75.5867514916928
51500000	-75.2514815681166
51600000	-75.2672443368502
51700000	-74.6446474869608
51800000	-74.9775086331944
51900000	-74.970042222414
52000000	-75.0918068470875
52100000	-75.5030904880841
52200000	-74.5781602495613
52300000	-74.8092699263363
52400000	-74.7769752576922
52500000	-74.5954690074297
52600000	-74.9714672243386
52700000	-74.545623021361
52800000	-74.5227746452543
52900000	-74.427276840831
53000000	-74.5091586260942
53100000	-74.338318257686
53200000	-74.0149261522314
53300000	-74.2171824878092
53400000	-74.1307579148479
53500000	-74.1098546515625
53600000	-73.9579652938207
53700000	-74.1343133528703
53800000	-73.8248643209956
53900000	-74.2202382471567
54000000	-74.1911035221205
54100000	-73.9631961017174
54200000	-74.4467431713759
54300000	-74.2531085625637
54400000	-74.3964159380823
54500000	-74.4073054104706
54600000	-74.1506256333308
54700000	-74.5460850710027
54800000	-74.3932053966589
54900000	-75.1082265661579
55000000	-74.9455674225553
55100000	-74.6567931860717
55200000	-74.9860868504673
55300000	-74.7636443264643
55400000	-74.8583097726317
55500000	-75.0032046398645
55600000	-74.6804070912082
55700000	-75.0930739443382
55800000	-75.1676654665152
55900000	-75.3716446659664
56000000	-75.2637176131415
56100000	-75.2161292148588
56200000	-75.5454268750749
56300000	-75.4279894070531
56400000	-75.2868207452064
56500000	-76.098382763107
56600000	-75.9255587973502
56700000	-75.9821534600453
56800000	-75.8087307452159
56900000	-75.9027918405469
57000000	-75.7148722896947
57100000	-75.8703385281233
57200000	-75.4846796006705
57300000	-75.4851948725804
57400000	-75.4522994041052
57500000	-75.5002556714884
57600000	-75.7080042154301
57700000	-74.8775637671072
57800000	-75.1942259159168
57900000	-75.3373352610247
58000000	-74.9695180529977
58100000	-75.0678051161838
58200000	-74.637079226382
58300000	-74.8250690717564
58400000	-74.6704107119229
58500000	-74.4435213348464
58600000	-74.7076835232294
58700000	-74.6470095650216
58800000	-75.7386734966616
58900000	-74.8826768229236
59000000	-74.5079877310866
59100000	-74.7706036637336
59200000	-75.1235417769636
59300000	-75.5837050278029
59400000	-75.1527879584284
59500000	-74.9769710681568
59600000	-75.1810589671979
59700000	-75.2184625466273
59800000	-75.4141042993679
59900000	-74.4010303363683
60000000	-74.571631308358
60100000	-74.4041265887196
60200000	-74.4171019752883
60300000	-74.2742838307072
60400000	-73.9852298392188
60500000	-74.326955690359
60600000	-74.3412753146586
60700000	-74.4758515400742
60800000	-74.3713264112226
60900000	-74.1366662804908
61000000	-75.1576621698992
61100000	-74.7454692813116
61200000	-75.3774094050566
61300000	-74.7146862808403
61400000	-74.61812894097
61500000	-75.0580005121635
61600000	-75.0314148596959
61700000	-75.3663732711845
61800000	-74.4954211814514
61900000	-74.4389170553595
62000000	-74.6759067898317
62100000	-74.7325213446978
62200000	-75.5466446270065
62300000	-74.973708063282
62400000	-75.6535385215304
62500000	-75.8821073976163
62600000	-76.2552435293939
62700000	-76.4968518967315
62800000	-75.6124615024167
62900000	-76.5611272623606
63000000	-76.7173583250842
63100000	-76.5271381507929
63200000	-76.0667526926093
63300000	-75.9209546293009
63400000	-76.3650578612455
63500000	-76.1954737549087
63600000	-75.7034390794709
63700000	-75.4613196783256
63800000	-75.2723861275845
63900000	-75.7508145294137
64000000	-75.7921241375574
64100000	-75.4337887471737
64200000	-74.8582787978428
64300000	-75.0060201909529
64400000	-75.1363902405233
64500000	-74.9953520919377
64600000	-74.9730384393881
64700000	-74.874677011566
64800000	-74.9926624702695
64900000	-74.8054097449121
65000000	-75.0230230718028
65100000	-74.8793344160479
65200000	-74.5161134089312
65300000	-75.1115561073841
65400000	-74.9501194810841
65500000	-75.217432804147
65600000	-75.370909974807
65700000	-74.4720355633313
65800000	-74.8112123480092
65900000	-74.6080102325299
66000000	-74.7802828413703
66100000	-74.6136645091962
66200000	-74.4343930293735
66300000	-74.8185756316282
66400000	-74.694574375452
66500000	-74.5453898873912
66600000	-74.3772235945558
66700000	-74.1234939898297
66800000	-74.6508985559724
66900000	-74.8446166616467
67000000	-74.1423042852051
67100000	-74.0615913572071
67200000	-74.3630104536459
67300000	-74.4737293248799
67400000	-74.8037875639788
67500000	-74.4704000792552
67600000	-74.4186864500905
67700000	-74.5526021570477
67800000	-74.5479134734882
67900000	-75.0711107295406
68000000	-74.7699213593058
68100000	-74.9290865202894
68200000	-75.4258836311107
68300000	-74.9558736619427
68400000	-75.3262949320826
68500000	-75.2826033815516
68600000	-75.4185726512575
68700000	-75.8000007075867
68800000	-75.4305971994069
68900000	-75.749620957112
69000000	-75.6405091349955
69100000	-75.9430062680894
69200000	-76.6727097000183
69300000	-76.4023054455513
69400000	-75.9140979981769
69500000	-75.8540433459176
69600000	-75.9729733228063
69700000	-75.9730020484171
69800000	-75.7977621473366
69900000	-75.3383511119826
70000000	-75.5216546877985
70100000	-75.3584935917703
70200000	-74.9436885356603
70300000	-75.2284522510451
70400000	-74.9123016243462
70500000	-75.6717579626396
70600000	-75.3087811098905
70700000	-74.8859456574541
70800000	-75.0660079160874
70900000	-75.2291630554215
71000000	-75.6402929471791
71100000	-74.941218581876
71200000	-74.7833628054725
71300000	-75.1141190669867
71400000	-75.2497332830175
71500000	-75.8039759021666
71600000	-74.2120248987009
71700000	-74.034098924918
71800000	-74.3337280909545
71900000	-74.5977751232327
72000000	-74.532598589624
72100000	-73.988392395439
72200000	-74.1594747247776
72300000	-74.4361705958038
72400000	-74.4190588411723
72500000	-74.2561483751304
72600000	-73.9266882757769
72700000	-74.914350872169
72800000	-74.9560373402802
72900000	-74.8731381874726
73000000	-74.0205082997665
73100000	-74.2198160183673
73200000	-74.8244571253247
73300000	-75.000225446807
73400000	-75.0288143751829
73500000	-74.3433780036368
73600000	-74.5058725213026
73700000	-74.8125788499437
73800000	-75.4029485620019
73900000	-75.7050090475517
74000000	-74.6561251817286
74100000	-75.6474482168833
74200000	-75.3753722923643
74300000	-75.8082069791853
74400000	-75.7126727172537
74500000	-74.9802617107723
74600000	-75.7301497063327
74700000	-75.4633476470143
74800000	-75.0391890771463
74900000	-74.4338698329939
75000000	-74.6422394508192
75100000	-75.2979394259427
75200000	-75.2382198007139
75300000	-74.4841011139008
75400000	-74.0758915163029
75500000	-74.3743781656661
75600000	-74.3984860089618
75700000	-74.380590820722
75800000	-73.9164350576449
75900000	-73.5267251895622
76000000	-73.9419965138174
76100000	-73.4064438561959
76200000	-73.7577906524456
76300000	-73.5495552879331
76400000	-74.0762117408175
76500000	-74.1023653215246
76600000	-73.407697279831
76700000	-73.9137729102818
76800000	-73.9544551419506
76900000	-74.2637125726155
77000000	-74.6080926134045
77100000	-74.1276611022722
77200000	-74.4876897870698
77300000	-74.4349058922958
77400000	-74.7726849011562
77500000	-74.4317859504264
77600000	-74.1020631858997
77700000	-74.27366368227
77800000	-74.2476587455197
77900000	-74.3146206204311
78000000	-74.1349754982205
78100000	-74.3463926134408
78200000	-74.5001045972728
78300000	-74.8383883608487
78400000	-74.7871507624755
78500000	-74.5844781308408
78600000	-74.9054719650939
78700000	-75.5887147469471
78800000	-76.342806063747
78900000	-74.7496439237736
79000000	-74.6390655019517
79100000	-74.5465747714331
79200000	-75.0311864495628
79300000	-75.3646530229897
79400000	-74.2962625605295
79500000	-74.2394934969132
79600000	-74.3366716332516
79700000	-74.5988861435095
79800000	-74.5546719439018
79900000	-73.9091272899891
80000000	-74.7573126725493
80100000	-74.9105471941573
80200000	-75.0635631043189
80300000	-74.4698553144248
80400000	-74.2904888337772
80500000	-74.7598322311851
80600000	-74.9342736209867
80700000	-74.5905500867366
80800000	-73.8288703054972
80900000	-74.0744946706604
81000000	-74.1324836383797
81100000	-74.4293410121617
81200000	-74.1658709068862
81300000	-73.6316226162215
81400000	-74.0936285093573
81500000	-73.7867835936228
81600000	-74.1184430598232
81700000	-73.8589593048712
81800000	-73.5227139747955
81900000	-74.2952267156289
82000000	-73.8965424112145
82100000	-74.3352876479877
82200000	-74.076754725958
82300000	-74.3462957889789
82400000	-75.1008502980313
82500000	-74.4474477173437
82600000	-74.7218728947982
82700000	-74.6243604837473
82800000	-74.9023602112409
82900000	-75.3418598065107
83000000	-75.3579213085344
83100000	-75.0520668803544
83200000	-75.2042370095913
83300000	-75.4546695144624
83400000	-75.0973704755187
83500000	-74.8969718706896
83600000	-75.4445991768437
83700000	-75.8207682998519
83800000	-75.4162766198754
83900000	-74.9245055979435
84000000	-74.9098302944365
84100000	-74.9922026547274
84200000	-75.6436377741217
84300000	-74.9035204735764
84400000	-74.7328415776169
84500000	-74.9837695511134
84600000	-75.4896530492646
84700000	-75.6858446751089
84800000	-74.4147790772248
84900000	-74.5601534120306
85000000	-74.763754499409
85100000	-75.036116448314
85200000	-74.5585421304903
85300000	-74.2177611473114
85400000	-74.4782414230226
85500000	-74.5947724078528
85600000	-74.4903248782576
85700000	-74.0089168223592
85800000	-73.8622583166256
85900000	-74.5246137623082
86000000	-74.9298156041649
86100000	-74.9618960514654
86200000	-73.4516590129922
86300000	-73.8413338614723
86400000	-74.1440921200561
86500000	-74.4932617584684
86600000	-74.3653977372142
86700000	-73.832299172427
86800000	-74.3390150359591
86900000	-74.3352873883495
87000000	-74.4807936517741
87100000	-74.0939703407478
87200000	-73.9593801963837
87300000	-75.5299027973934
87400000	-75.499513068994
87500000	-74.801169442909
87600000	-74.702670704343
87700000	-75.0413698518494
87800000	-75.6795205209231
87900000	-75.6769991632638
88000000	-75.2470162383501
88100000	-75.2010519935473
88200000	-75.1736308571817
88300000	-74.9984838836084
88400000	-75.1082517944386
88500000	-75.0749180914941
88600000	-75.4334220293247
88700000	-74.9817753440286
88800000	-74.4882769081621
88900000	-74.6557079015247
89000000	-74.7263108541685
89100000	-75.1376303928345
89200000	-74.3570389014267
89300000	-74.2486216071408
89400000	-74.5360280316009
89500000	-74.7090972131809
89600000	-74.1836351582381
89700000	-73.8131503466246
89800000	-73.9036191019232
89900000	-73.7691882390522
90000000	-73.8151191055462
90100000	-73.4045027294623
90200000	-73.1072201112399
90300000	-73.4363181399767
90400000	-73.6414563321345
90500000	-73.6243548733949
90600000	-72.8380638299798
90700000	-73.1500112361927
90800000	-73.6276603547463
90900000	-74.0343320355495
91000000	-74.3240099022291
91100000	-73.3980505466745
91200000	-73.7798367606258
91300000	-73.9949414327567
91400000	-74.4037628905349
91500000	-74.2276270969923
91600000	-74.0581147246869
91700000	-74.748013555228
91800000	-74.6966130440869
91900000	-74.2236654610047
92000000	-74.1191402947092
92100000	-74.3139654508449
92200000	-75.080857093404
92300000	-74.8584255221749
92400000	-74.5629404544411
92500000	-74.3250189162684
92600000	-74.4143567704957
92700000	-74.1653113649408
92800000	-74.0053988529774
92900000	-74.0555483904738
93000000	-74.5476395020792
93100000	-73.7354290254506
93200000	-73.3124263800644
93300000	-73.4851232981656
93400000	-73.691154527372
93500000	-73.7704393121733
93600000	-73.1191359487403
93700000	-72.8286272535182
93800000	-73.2382920403861
93900000	-73.6911260031432
94000000	-73.464245365821
94100000	-72.9259124379662
94200000	-73.3905835165635
94300000	-73.7024166504618
94400000	-73.826274957704
94500000	-72.9731091845863
94600000	-73.0736249044641
94700000	-73.6596731652567
94800000	-74.2172787391959
94900000	-74.1358914820087
95000000	-73.0392156125873
95100000	-73.2888590971618
95200000	-73.7831455327467
95300000	-73.9993167737035
95400000	-74.0422704345942
95500000	-73.4747861239588
95600000	-74.4344167302249
95700000	-74.6782089662198
95800000	-74.6861587810937
95900000	-74.3384570918601
96000000	-74.5506208427367
96100000	-75.6987211962721
96200000	-75.3908500993741
96300000	-74.7760177450388
96400000	-74.5899818560622
96500000	-74.8177123913461
96600000	-75.0034020223163
96700000	-74.9588313688984
96800000	-74.6288451346392
96900000	-74.5140348995889
97000000	-74.4812718312578
97100000	-73.877656409289
97200000	-73.9028310217612
97300000	-74.1647151356291
97400000	-74.8155167507662
97500000	-74.0794258381963
97600000	-73.5425676371518
97700000	-73.3215111944319
97800000	-73.3362462888532
97900000	-73.5168345791714
98000000	-73.005150445458
98100000	-73.0095494976146
98200000	-72.9966307620404
98300000	-73.2613699039242
98400000	-72.9350486987926
98500000	-72.577915996428
98600000	-73.1796665899574
98700000	-73.5309631071317
98800000	-74.162935706097
98900000	-73.3766008783794
99000000	-73.4866236001834
99100000	-74.4288993120804
99200000	-75.0181686199491
99300000	-75.4330555861673
99400000	-74.4810983379483
99500000	-74.876867704544
99600000	-75.4897504896927
99700000	-74.980901063832
99800000	-74.9419953922372
99900000	-74.3412583857702
100000000	-75.0005711324
100100000	-74.7774381805363
100200000	-73.9677055267096
100300000	-73.5656442149969
100400000	-73.7664161572909
100500000	-73.8221084442915
100600000	-73.4549995810091
100700000	-73.1391807613137
100800000	-73.323922501659
100900000	-73.0225259575676
101000000	-72.8663118984701
101100000	-73.0428572521497
101200000	-73.0743994500747
101300000	-73.4185105220869
101400000	-72.7451750831019
101500000	-72.2931457149029
101600000	-72.7336411738352
101700000	-73.1060631017793
101800000	-73.3932188180576
101900000	-72.8627124310894
102000000	-73.0189668278549
102100000	-73.3910628360314
102200000	-73.4107199905759
102300000	-72.9917207909687
102400000	-73.1329244652243
102500000	-73.9614327268655
102600000	-74.4110821670702
102700000	-74.4387392222578
102800000	-73.3710063372198
102900000	-73.5338924343532
103000000	-74.3861364039725
103100000	-74.566915350158
103200000	-74.8622570633633
103300000	-74.2063910976907
103400000	-74.9023801234845
103500000	-75.0054745328805
103600000	-74.7731244827463
103700000	-74.6588870560936
103800000	-74.6691977013687
103900000	-75.3056397508155
104000000	-74.8446633492547
104100000	-73.8831102962824
104200000	-73.7962190023558
104300000	-73.8635712416976
104400000	-73.8224374921258
104500000	-73.776969629436
104600000	-73.4761639532572
104700000	-73.410035174024
104800000	-73.0457594689989
104900000	-72.5630094298146
105000000	-72.7484244487748
105100000	-73.023090687101
105200000	-73.6036113675335
105300000	-73.0694778776823
105400000	-72.7887589762752
105500000	-72.9539794495476
105600000	-72.9632204638252
105700000	-73.2980979040268
105800000	-72.9655881311894
105900000	-73.45322892654
106000000	-73.8014273554537
106100000	-74.0105982841785
106200000	-73.5471200258344
106300000	-73.6098725106898
106400000	-74.3136739177036
106500000	-74.7188087101523
106600000	-75.1897786515831
106700000	-74.7988781232487
106800000	-75.0318105529194
106900000	-75.3413703101938
107000000	-75.5717062657056
107100000	-75.6312399747387
107200000	-75.3310480708714
107300000	-75.3298797971074
107400000	-74.8476297867878
107500000	-74.0906961131685
107600000	-73.9681958885386
107700000	-74.0281449722713
107800000	-73.617741169463
107900000	-73.1008724502887
108000000	-72.6956428458059
108100000	-72.5759241098693
108200000	-72.3906327756659
108300000	-71.961391042286
108400000	-71.8974866932391
108500000	-72.0563526639856
108600000	-72.4782736668097
108700000	-71.9640512606419
108800000	-71.7412274927794
108900000	-72.2781642793798
109000000	-72.7023210615105
109100000	-73.6219287794436
109200000	-72.7475562093575
109300000	-73.0483228028656
109400000	-73.9232132832721
109500000	-74.3431403576625
109600000	-74.3970697107199
109700000	-74.487236383575
109800000	-75.486144631925
109900000	-76.0367345266279
110000000	-75.5177038260643
110100000	-75.05715330463
110200000	-75.2407944175976
110300000	-76.5677983900845
110400000	-76.3726153859939
110500000	-76.1822761087319
110600000	-75.2131970183169
110700000	-74.9444206313535
110800000	-74.5155573298132
110900000	-73.671132990982
111000000	-73.627270298335
111100000	-73.8633395867839
111200000	-73.2984428560314
111300000	-72.8221938911406
111400000	-72.3601050214326
111500000	-72.3899290968107
111600000	-72.0874330974985
111700000	-72.1088332339218
111800000	-72.3450610952886
111900000	-72.2923195436798
112000000	-72.904582001462
112100000	-72.5223934075926
112200000	-72.4520869757286
112300000	-73.229549005693
112400000	-73.7457189726352
112500000	-74.5945204187505
112600000	-73.9073930925587
112700000	-74.4966867253926
112800000	-75.5281944933571
112900000	-75.1347409392543
113000000	-75.2000681777967
113100000	-75.2095088673555
113200000	-75.7577956494222
113300000	-75.6699120072931
113400000	-74.3108079369161
113500000	-73.869592994155
113600000	-74.0881150466806
113700000	-74.2787098090556
113800000	-73.8337586375987
113900000	-73.4267545435189
114000000	-73.354360958727
114100000	-73.2143045261618
114200000	-72.4464710319577
114300000	-72.390066652889
114400000	-72.5291621034398
114500000	-73.2121121014723
114600000	-72.4033779744523
114700000	-71.7086535461155
114800000	-71.9537096311746
114900000	-72.1758453699073
115000000	-72.4072261462036
115100000	-72.184769677194
115200000	-72.4630114463647
115300000	-73.0219470186223
115400000	-73.2557529991909
115500000	-73.0083283077424
115600000	-73.1438132649874
115700000	-74.3329827988647
115800000	-75.5694348978607
115900000	-75.8777429826171
116000000	-75.389512548628
116100000	-75.5000518197414
116200000	-76.5010083949268
116300000	-75.6593151776055
116400000	-76.0357971461252
116500000	-76.0044447580839
116600000	-75.6571420679514
116700000	-75.0028134334158
116800000	-73.6142456025639
116900000	-73.4903328085406
117000000	-73.4265875874617
117100000	-73.1392859043047
117200000	-72.8846544805351
117300000	-72.6409462502845
117400000	-73.0658932810803
117500000	-71.9866531540127
117600000	-71.4835402619361
117700000	-71.777459546148
117800000	-72.1123525634981
117900000	-72.9997776035117
118000000	-72.1362514334005
118100000	-71.9961999756691
118200000	-72.4761041767219
118300000	-72.5658697062263
118400000	-72.9135658165414
118500000	-72.9008916963784
118600000	-74.1243744219315
118700000	-74.7121101025168
118800000	-74.4997688022693
118900000	-73.7611988879924
119000000	-73.962042377213
119100000	-74.8527111395964
119200000	-75.0002670588497
119300000	-75.0544167310303
119400000	-75.1798294900187
119500000	-74.435983529188
119600000	-73.6147012050674
119700000	-73.1384491799796
119800000	-73.3774819486657
119900000	-73.3554651844117
120000000	-73.0831237308806
120100000	-72.265394681764
120200000	-71.8740195220678
120300000	-71.9346496365321
120400000	-71.5507959129713
120500000	-71.3378772286408
120600000	-71.5426594449859
120700000	-72.0403703770711
120800000	-72.4649877676851
120900000	-71.741619683701
121000000	-71.836391686967
121100000	-72.5087712091436
121200000	-73.4413151633066
121300000	-74.1346614253436
121400000	-73.99483314159
121500000	-74.6755093166957
121600000	-75.3612673061295
121700000	-74.6376154874086
121800000	-74.554532003775
121900000	-74.7361893231618
122000000	-76.0344463112383
122100000	-76.1477961981957
122200000	-75.3265991008768
122300000	-74.5137552854695
122400000	-74.2936814787804
122500000	-73.7168033090245
122600000	-73.4413137774787
122700000	-73.4054438189902
122800000	-73.7135453438738
122900000	-72.8403608056686
123000000	-72.1906302121652
123100000	-71.7008148892178
123200000	-71.6962689288117
123300000	-71.9068248827273
123400000	-71.7887881331865
123500000	-71.8789556951766
123600000	-71.9798600206516
123700000	-72.2045743757794
123800000	-71.7996831879133
123900000	-72.1549061059645
124000000	-73.0135936370719
124100000	-73.7958880350356
124200000	-74.7159362289368
124300000	-74.6588721187491
124400000	-74.6462216407604
124500000	-74.5918548089033
124600000	-74.7756004628065
124700000	-75.2904434470995
124800000	-75.2575604253577
124900000	-75.4693849348407
125000000	-74.8853248914739
125100000	-73.5705207652634
125200000	-73.2603787201205
125300000	-73.2085336466028
125400000	-72.9285613499867
125500000	-72.7491661387445
125600000	-73.3173190215668
125700000	-73.4271667464777
125800000	-72.5996767519274
125900000	-72.3349917524043
126000000	-72.5707074113032
126100000	-72.8433234027801
126200000	-73.8309549673771
126300000	-73.4305019223395
126400000	-73.4935717811761
126500000	-73.7595603579089
126600000	-73.7947087725517
126700000	-73.6657620173008
126800000	-73.9312165860626
126900000	-75.2298611431059
127000000	-75.7785562797715
127100000	-75.8740768578996
127200000	-75.5020713662881
127300000	-74.9506356752172
127400000	-74.6509683245563
127500000	-74.5631464705323
127600000	-74.6125941093071
127700000	-74.8999420426188
127800000	-73.907141492831
127900000	-72.9684979195573
128000000	-72.383978857735
128100000	-72.3521024403239
128200000	-72.3772601382575
128300000	-72.3091167867799
128400000	-72.5410502893135
128500000	-72.7353222268305
128600000	-72.8017889931904
128700000	-71.9944196251807
128800000	-72.0767412192079
128900000	-72.686844780898
129000000	-73.5103661394142
129100000	-74.2635108860525
129200000	-73.8873062265902
129300000	-73.946987857699
129400000	-74.1128685908303
129500000	-73.5616593393266
129600000	-74.1405781733341
129700000	-74.1838343582131
129800000	-75.2241718972314
129900000	-74.7320902475618
130000000	-74.2394618009499
130100000	-73.499016581611
130200000	-72.8565134554699
130300000	-72.6254710576804
130400000	-72.4695303781817
130500000	-72.6727100137504
130600000	-73.12077746937
130700000	-72.2789571926635
130800000	-71.9332021085307
130900000	-72.0827844023708
131000000	-72.26543968765
131100000	-72.5766859818866
131200000	-72.9958768530176
131300000	-73.7225647756655
131400000	-74.1817085937156
131500000	-74.3889531738706
131600000	-73.5608234232791
131700000	-73.8250680448532
131800000	-74.4200913309344
131900000	-75.1335796655816
132000000	-75.253974509571
132100000	-75.1525238124114
132200000	-74.9196412942373
132300000	-74.1310186357164
132400000	-73.4921396184971
132500000	-73.561674241847
132600000	-73.3463593425938
132700000	-73.4963189131589
132800000	-73.0076089382675
132900000	-72.5131652908332
133000000	-72.2291430200061
133100000	-72.0110387792585
133200000	-71.9829536478501
133300000	-72.2014525823502
133400000	-72.8122034227309
133500000	-73.0651402983179
133600000	-72.6757202525262
133700000	-72.8852504196561
133800000	-73.3776511170389
133900000	-73.5684219421736
134000000	-74.5252281035227
134100000	-74.965585178549
134200000	-75.3597532814989
134300000	-75.452350478481
134400000	-74.7068196772685
134500000	-74.0745637282257
134600000	-74.3072630502966
134700000	-74.5203915789729
134800000	-74.5387860700985
134900000	-74.5320545393513
135000000	-74.3428699448992
135100000	-73.419848429569
135200000	-72.7630222201692
135300000	-72.6627479064011
135400000	-72.7729355144758
135500000	-73.0306104602137
135600000	-72.9716988718041
135700000	-72.925018267935
135800000	-72.6194912925132
135900000	-72.6231591583068
136000000	-72.4598494727779
136100000	-72.9293786759022
136200000	-73.6971000165746
136300000	-74.4310139064756
136400000	-74.583580875265
136500000	-74.3887248628023
136600000	-74.4160782205585
136700000	-74.0655798663478
136800000	-73.3507976408857
136900000	-74.1101284266822
137000000	-74.0468177004394
137100000	-73.5670875674194
137200000	-72.635684747787
137300000	-72.1076779855842
137400000	-71.9700051012213
137500000	-71.7228956235907
137600000	-71.547379177346
137700000	-71.6841171644857
137800000	-72.3420784562616
137900000	-72.71830333207
138000000	-72.1761105679768
138100000	-72.1568493803168
138200000	-72.6993609450479
138300000	-73.2272923016922
138400000	-74.3041695222519
138500000	-74.3175155682196
138600000	-74.73964102842
138700000	-75.4623171093211
138800000	-74.9926512703047
138900000	-74.6091671439683
139000000	-74.703661004183
139100000	-74.805049824572
139200000	-74.9377770773133
139300000	-74.9103272940897
139400000	-74.923680314692
139500000	-73.6472172296257
139600000	-73.0707861530851
139700000	-72.9097798114057
139800000	-72.8375430957856
139900000	-73.2939253552042
140000000	-72.9991268240428
140100000	-72.9362764291922
140200000	-72.7981122664886
140300000	-72.795102505087
140400000	-72.380416898843
140500000	-72.7163104463451
140600000	-73.3502841468943
140700000	-74.2314580605274
140800000	-74.5452700236685
140900000	-74.5086865811036
141000000	-74.0949125965359
141100000	-74.1032049899525
141200000	-73.736931493333
141300000	-74.7162228677595
141400000	-74.6671450117607
141500000	-74.7720068024593
141600000	-74.0334299584893
141700000	-73.804253873206
141800000	-73.4364947400228
141900000	-72.5456783858841
142000000	-72.4296338374155
142100000	-72.7121239493738
142200000	-73.2921982380396
142300000	-73.7883210389591
142400000	-73.1378055202237
142500000	-73.0985054671875
142600000	-73.4922617652548
142700000	-73.5085797939779
142800000	-74.0790742523179
142900000	-74.6064495450666
143000000	-75.5749553283486
143100000	-75.9684955675903
143200000	-75.0527322173726
143300000	-73.723567114577
143400000	-73.1716413243767
143500000	-72.9816264976143
143600000	-72.976650172585
143700000	-73.0383752883267
143800000	-73.2717742668298
143900000	-72.324386621519
144000000	-71.7017613771852
144100000	-71.6321138861307
144200000	-71.6359186010058
144300000	-71.7285997024713
144400000	-72.3924776982862
144500000	-72.7822960232323
144600000	-73.2900104628624
144700000	-73.2977502758847
144800000	-72.6513352980242
144900000	-72.8448584869184
145000000	-73.8294715511854
145100000	-74.3802027581864
145200000	-74.9873093764949
145300000	-74.9751752690422
145400000	-75.0230758622035
145500000	-74.4380859929629
145600000	-73.5183579303924
145700000	-73.559069270241
145800000	-73.0389354983568
145900000	-73.2982369094391
146000000	-73.2542140953593
146100000	-73.0981343336934
146200000	-72.8518224860913
146300000	-72.4931105609006
146400000	-72.439614198768
146500000	-72.6822039236525
146600000	-73.0613592357176
146700000	-74.1379975015946
146800000	-74.1495682844499
146900000	-74.7653344174596
147000000	-75.2495251534764
147100000	-74.6273867363556
147200000	-74.4280275546133
147300000	-74.951841012591
147400000	-74.8729455081151
147500000	-74.8510064012498
147600000	-74.844714881898
147700000	-74.0963758322338
147800000	-73.2986619817716
147900000	-72.8575577615618
148000000	-72.7331984767938
148100000	-72.7815417571404
148200000	-73.201563894218
148300000	-73.3666534571839
148400000	-73.2828553847761
148500000	-73.3220656322214
148600000	-73.408330931001
148700000	-72.8056121881923
148800000	-73.4789484429521
148900000	-74.1590613006416
149000000	-75.0795573092827
149100000	-75.3756508122427
149200000	-75.4494776479835
149300000	-74.8281375997871
149400000	-74.6302389335856
149500000	-73.3236042046623
149600000	-73.591936150089
149700000	-73.5309198642436
149800000	-73.7955090621592
149900000	-73.32171919382
150000000	-72.7440316871144
150100000	-72.2484150853845
150200000	-71.8559385528299
150300000	-71.7583433153831
150400000	-72.0790237457297
150500000	-72.4857603604098
150600000	-73.6253229545903
150700000	-73.3985254430799
150800000	-73.3782011841308
150900000	-73.643322079341
151000000	-73.4948540944535
151100000	-74.2158711109045
151200000	-75.0117553724368
151300000	-75.2442251670968
151400000	-75.2594538069888
151500000	-74.9869542764513
151600000	-74.0962138430189
151700000	-73.3309064065145
151800000	-73.1659987334182
151900000	-73.1077394953034
152000000	-73.2856096815332
152100000	-73.8324048850802
152200000	-73.5385404510927
152300000	-73.3712371025638
152400000	-73.4824027654426
152500000	-73.5778238012402
152600000	-73.6485604900217
152700000	-74.2971439459512
152800000	-74.7774317145848
152900000	-75.6755599174352
153000000	-75.8330610991332
153100000	-75.6254907369998
153200000	-74.6833684463436
153300000	-74.1257392996865
153400000	-73.3265882612749
153500000	-73.6201189064722
153600000	-73.6118017191386
153700000	-73.4951467012848
153800000	-73.0559059210928
153900000	-72.9369533806868
154000000	-72.7389507016313
154100000	-72.1547315167648
154200000	-72.2547058681905
154300000	-72.6493559952512
154400000	-73.4835161396143
154500000	-74.4024340786541
154600000	-74.3536218316784
154700000	-74.2702983564911
154800000	-74.5449538387177
154900000	-74.0250185744947
155000000	-74.541514351663
155100000	-74.6538744131289
155200000	-75.4423834935027
155300000	-75.3153593374626
155400000	-75.4098725069537
155500000	-74.8802846082723
155600000	-73.3712175814137
155700000	-72.8917625950248
155800000	-72.8522767621006
155900000	-72.8803645557407
156000000	-73.646691304885
156100000	-73.7142485628766
156200000	-73.6628357332979
156300000	-73.8263766130708
156400000	-73.8118358975698
156500000	-73.7607017193216
156600000	-73.9194595975108
156700000	-75.0932546023894
156800000	-76.0293824918679
156900000	-76.2468528970043
157000000	-75.7811311372814
157100000	-74.86094379749
157200000	-74.0819233783483
157300000	-73.688751823952
157400000	-73.7742087880184
157500000	-73.5555961398758
157600000	-73.6597727023337
157700000	-73.8984709208683
157800000	-74.1157731796647
157900000	-74.0517078308231
158000000	-73.6817649658397
158100000	-73.9611298498833
158200000	-74.6105460513593
158300000	-75.4800556429192
158400000	-76.3241895718284
158500000	-76.0081377699468
158600000	-76.1387698027499
158700000	-76.2955506627835
158800000	-74.2231711369053
158900000	-73.9898079967049
159000000	-73.316911415519
159100000	-73.3693214425339
159200000	-73.1742917792558
159300000	-73.2299482265294
159400000	-73.0079535398436
159500000	-72.3501666532244
159600000	-72.2515191479123
159700000	-72.4346361971507
159800000	-72.3266388086216
159900000	-73.4380957635637
160000000	-74.0274899927202
160100000	-74.7265593654315
160200000	-75.1033234416882
160300000	-75.1375847698368
160400000	-74.286050015789
160500000	-74.2045260777067
160600000	-74.7438915869232
160700000	-74.517883400827
160800000	-74.5575620866438
160900000	-74.5700444928361
161000000	-74.0114643101751
161100000	-73.5559018647359
161200000	-73.0432627579686
161300000	-73.085605379405
161400000	-72.7877805208771
161500000	-73.6125633945779
161600000	-74.0790611315479
161700000	-74.6139581968803
161800000	-75.2310325875028
161900000	-74.63552935579
162000000	-74.4145554277954
162100000	-74.2097188145585
162200000	-74.0798807403773
162300000	-74.738610144298
162400000	-74.5717370051485
162500000	-74.8016620169076
162600000	-74.273808590449
162700000	-73.7603813306442
162800000	-73.5204412600775
162900000	-72.7184398808252
163000000	-72.9747431454683
163100000	-73.1466707234095
163200000	-74.0028857535369
163300000	-74.1308228484463
163400000	-74.2411728616466
163500000	-74.2264880022964
163600000	-74.6568818282162
163700000	-74.2257281642049
163800000	-74.2901328749788
163900000	-74.3864039846264
164000000	-75.1645633029254
164100000	-75.3487716035666
164200000	-75.3928347309218
164300000	-74.762041031485
164400000	-74.1610220194443
164500000	-73.5188778637369
164600000	-73.5100400951069
164700000	-73.5429397633508
164800000	-73.7219391583697
164900000	-74.2286642063096
165000000	-74.1314792665419
165100000	-74.1921020217636
165200000	-74.1830140380439
165300000	-73.8330928979187
165400000	-74.1380948910372
165500000	-74.5464231581943
165600000	-74.975942662789
165700000	-75.186666616637
165800000	-75.1298644677483
165900000	-75.2989727296723
166000000	-74.829174799095
166100000	-73.8243401964073
166200000	-74.00570820503
166300000	-73.1330173866621
166400000	-73.3245392943101
166500000	-73.3070704709744
166600000	-73.8511777772435
166700000	-73.9127616250151
166800000	-73.8382529589444
166900000	-73.8425328523455
167000000	-74.1968943893305
167100000	-73.8078004495592
167200000	-74.8487401919295
167300000	-75.0196979884386
167400000	-75.7755565230173
167500000	-75.5750573810809
167600000	-74.9731234833731
167700000	-74.1626056237672
167800000	-73.6437258421509
167900000	-73.172357709449
168000000	-73.1788403734463
168100000	-73.335760525164
168200000	-73.5845124148027
168300000	-73.4028025042856
168400000	-73.265827182959
168500000	-73.6653412986668
168600000	-73.8474047017951
168700000	-74.2014672293885
168800000	-74.966191017667
168900000	-75.6587362867505
169000000	-76.6607779061942
169100000	-76.6614934688802
169200000	-76.1117566465374
169300000	-75.8360372362659
169400000	-75.3190226621907
169500000	-75.017170698692
169600000	-74.9954247592452
169700000	-74.4149921770928
169800000	-74.5074160603187
169900000	-74.3910319194746
170000000	-74.4559531929707
170100000	-74.4093574951525
170200000	-74.3763555772259
170300000	-74.5499098157374
170400000	-74.2549785895823
170500000	-74.9374650601901
170600000	-75.175069144328
170700000	-75.1736470632186
170800000	-75.259425654255
170900000	-75.093393830762
171000000	-74.2255991930399
171100000	-74.0715994978929
171200000	-73.5449713262604
171300000	-73.3751477897859
171400000	-73.3171293184041
171500000	-74.3233918059508
171600000	-74.1082868760643
171700000	-73.8796395372127
171800000	-73.7724585418721
171900000	-74.4249790055736
172000000	-74.0941785083909
172100000	-74.8052376646119
172200000	-75.2197140505724
172300000	-75.2828070618667
172400000	-75.4712807902092
172500000	-75.4892377181118
172600000	-74.7229989569765
172700000	-74.1338765150178
172800000	-73.7300655719879
172900000	-73.6501928048604
173000000	-73.6240573421998
173100000	-73.7962266724763
173200000	-73.8147405175763
173300000	-73.605373993903
173400000	-74.081348228215
173500000	-74.2194531168305
173600000	-74.3274561278751
173700000	-74.5437892846621
173800000	-74.9621631038187
173900000	-75.134371474421
174000000	-75.2924652037294
174100000	-75.0570768864108
174200000	-74.7810175914905
174300000	-74.3010662539223
174400000	-73.6766217679416
174500000	-73.549388489647
174600000	-73.1408626103461
174700000	-73.1383732443852
174800000	-73.2861473694492
174900000	-73.7904639409906
175000000	-74.3302146899016
175100000	-74.152756679836
175200000	-74.1686803028751
175300000	-74.1990094752236
175400000	-74.2555152593654
175500000	-74.9238873178488
175600000	-74.7230851213823
175700000	-74.6219650160644
175800000	-74.3685206014925
175900000	-74.3860831573937
176000000	-74.0670903979243
176100000	-73.6353008283767
176200000	-73.7233569243008
176300000	-73.9074837802081
176400000	-74.3385623907087
176500000	-74.653686399881
176600000	-75.1027398497247
176700000	-75.1947848415055
176800000	-76.0005761486785
176900000	-76.082806408099
177000000	-75.9680380594419
177100000	-74.8924244152683
177200000	-74.3854422232023
177300000	-74.4520852760242
177400000	-74.4041365368557
177500000	-74.1281862485824
177600000	-73.8671597754923
177700000	-73.3150258462242
177800000	-73.5042651977464
177900000	-73.5025489565236
178000000	-73.455354713765
178100000	-73.6210022984589
178200000	-74.1252030793173
178300000	-75.3351128041209
178400000	-75.320749582788
178500000	-75.2880041996216
178600000	-75.1173005101045
178700000	-75.2043495932362
178800000	-74.9761158445172
178900000	-74.9687505147922
179000000	-74.1183960650403
179100000	-74.2555681057313
179200000	-74.1935226597589
179300000	-74.6990719419707
179400000	-74.4112437307934
179500000	-74.2226745619577
179600000	-74.1134168367313
179700000	-74.4270693179147
179800000	-74.3156920432705
179900000	-74.9391707024046
180000000	-75.0135477768806
180100000	-75.4277539713988
180200000	-75.3511734873418
180300000	-75.0232260074993
180400000	-74.8133175107715
180500000	-73.7620916607959
180600000	-73.5499734579947
180700000	-73.4621895920679
180800000	-73.7238116600654
180900000	-73.8830604550799
181000000	-74.1008833001906
181100000	-73.824455613531
181200000	-74.2901719106561
181300000	-74.2427211200468
181400000	-74.2172348501602
181500000	-73.9236744733487
181600000	-74.3918394857518
181700000	-74.6761388447308
181800000	-74.9267303732689
181900000	-74.8749650374685
182000000	-74.7126333712973
182100000	-74.0650452781032
182200000	-73.8553021028331
182300000	-73.858746035937
182400000	-73.4279472387144
182500000	-73.8081804433906
182600000	-73.8705966349382
182700000	-74.5603275996784
182800000	-74.7636582924577
182900000	-74.765366716725
183000000	-74.3232926248751
183100000	-74.3435926306486
183200000	-74.0480448973308
183300000	-74.4902818545155
183400000	-73.9497031023404
183500000	-74.5207227319121
183600000	-74.2918670380087
183700000	-74.8970017146635
183800000	-74.9650412281043
183900000	-74.216393145429
184000000	-74.1810508517558
184100000	-74.6257809412265
184200000	-74.6529046729027
184300000	-75.1220543909252
184400000	-74.8857049340961
184500000	-74.7050080319819
184600000	-74.3898536903181
184700000	-74.2632151702236
184800000	-73.886577933328
184900000	-73.2254520620622
185000000	-73.5357068166531
185100000	-73.5825576250409
185200000	-73.5810430632057
185300000	-73.9635011530617
185400000	-74.4939866821728
185500000	-74.5939162268538
185600000	-75.3270338380459
185700000	-75.874879274087
185800000	-75.7442175847894
185900000	-75.2453613534061
186000000	-75.4090404023707
186100000	-75.2656157601662
186200000	-75.2326265457642
186300000	-74.7099444296468
186400000	-74.4802793960571
186500000	-73.9513037137267
186600000	-73.9259596939852
186700000	-74.0051470389155
186800000	-73.880167914111
186900000	-74.2319476195097
187000000	-74.4275445009862
187100000	-75.065782724458
187200000	-75.6084239246848
187300000	-75.4821474704489
187400000	-75.4144972303701
187500000	-74.8342692661118
187600000	-74.7361789041829
187700000	-74.7267388184918
187800000	-73.5531184827039
187900000	-73.6003958639976
188000000	-73.6637140210755
188100000	-74.1946250557111
188200000	-74.1757682199793
188300000	-74.1911607174052
188400000	-74.2771720175451
188500000	-74.6113419596073
188600000	-74.9078290807992
188700000	-75.4569982627802
188800000	-75.2419442841135
188900000	-76.0437836187155
189000000	-76.3088413434135
189100000	-76.1556750596148
189200000	-75.6409245400284
189300000	-75.0404699454054
189400000	-74.7054401888506
189500000	-74.7815972789985
189600000	-74.9386696047305
189700000	-74.9238944542809
189800000	-75.0363986106583
189900000	-75.1626351283312
190000000	-75.9135035477269
190100000	-75.7524558905157
190200000	-75.608771930554
190300000	-75.0601587395404
190400000	-74.9453449549767
190500000	-74.9400108140021
190600000	-74.8678674596698
190700000	-74.5790928943747
190800000	-75.1718418515258
190900000	-75.1838655601456
191000000	-75.3677074662741
191100000	-75.4130912434187
191200000	-75.0777388912274
191300000	-75.1041094562908
191400000	-74.9815926315009
191500000	-75.6062306325134
191600000	-75.9298987247152
191700000	-75.4704180747119
191800000	-75.5205288761457
191900000	-75.5238392654306
192000000	-75.2180514958278
192100000	-75.3396931356843
192200000	-74.7086087516792
192300000	-75.1656415669107
192400000	-75.2516595470767
192500000	-76.1200523778904
192600000	-76.2453337404572
192700000	-76.4054388951573
192800000	-76.5007307744643
192900000	-77.1134522863178
193000000	-76.1860985575714
193100000	-75.923573415777
193200000	-74.7669158304689
193300000	-74.730611376407
193400000	-74.6257463293414
193500000	-74.7179880387575
193600000	-74.540195616064
193700000	-74.6077323080217
193800000	-74.5518183518106
193900000	-74.9218131332937
194000000	-74.7691313905046
194100000	-75.319522867315
194200000	-75.4513672266465
194300000	-76.0649715558783
194400000	-76.7681313610837
194500000	-76.8132334801383
194600000	-76.4075456872274
194700000	-76.4921632835771
194800000	-76.4558994584244
194900000	-75.4910561209585
195000000	-75.5028016889034
195100000	-74.9394947771905
195200000	-75.1462224090455
195300000	-74.9236201268355
195400000	-75.5218564317169
195500000	-75.6158483839021
195600000	-75.6946338522751
195700000	-75.4755595871429
195800000	-75.4837108845893
195900000	-74.5879929378302
196000000	-75.2787445272064
196100000	-74.4646635099822
196200000	-74.8744451385959
196300000	-74.7339594147945
196400000	-75.2788233717686
196500000	-74.9290884120965
196600000	-74.928567349469
196700000	-74.7681995776622
196800000	-75.2151764289847
196900000	-75.1115108831443
197000000	-75.7577203041026
197100000	-75.3830771428528
197200000	-75.8922355029055
197300000	-75.9132722445276
197400000	-76.031334560494
197500000	-75.7291492570715
197600000	-75.5691106109361
197700000	-75.3970154916351
197800000	-75.560784146111
197900000	-75.4411336546073
198000000	-75.5916940663552
198100000	-76.0308107971427
198200000	-75.9389657274493
198300000	-76.3294198621848
198400000	-76.2529384284288
198500000	-75.3588408804868
198600000	-74.8775744899635
198700000	-74.9998068019875
198800000	-74.2233979014137
198900000	-74.2372936054958
199000000	-74.0608356396169
199100000	-74.2645847368533
199200000	-74.0350956188473
199300000	-74.4760320700719
199400000	-74.5555585894922
199500000	-73.7554021154518
199600000	-60.9329604004904
199700000	-60.6677376468846
199800000	-60.6637507124297
199900000	-60.6846940542898
[truncated: 2,096 more rows]
