# Supplementary material for: Highly efficient photonic radar by incorporating MDM-WDM and machine learning classifiers under adverse weather conditions
Source: PLoS One. 2024 Apr 1;19(4):e0300653. doi: 10.1371/journal.pone.0300653 (PMC10984395; doi:10.1371/journal.pone.0300653)
Supplement: S1 File — (ZIP) [file pone.0300653.s001.zip › Visibility_Dataset_optical/Heavy Fog/Target 4.txt]

0	-74.8417982488931
100000	-73.2349976718717
200000	-72.6469075085662
300000	-72.5896904747416
400000	-72.2019851432898
500000	-71.9448291842302
600000	-70.9511841198199
700000	-71.0212450141041
800000	-71.2882151573929
900000	-71.3751290119658
1000000	-71.5902699263623
1100000	-70.8192591352661
1200000	-71.3691336647652
1300000	-71.7527174051913
1400000	-71.6988498237312
1500000	-71.66085450279
1600000	-70.9532012983216
1700000	-71.173994977414
1800000	-71.5854657200477
1900000	-71.5652014348148
2000000	-71.0088783826479
2100000	-70.2817436369406
2200000	-70.6918210352027
2300000	-70.7206275566149
2400000	-70.7182779624556
2500000	-70.5069718665167
2600000	-70.0068480032353
2700000	-70.7683763882393
2800000	-71.2723703596493
2900000	-71.2376790580002
3000000	-70.9169920253379
3100000	-70.8494284790158
3200000	-71.5639504407459
3300000	-71.6554388690486
3400000	-71.8095656588169
3500000	-71.331036918258
3600000	-70.9997163542399
3700000	-71.8126726982023
3800000	-71.5084490510573
3900000	-71.1699115163079
4000000	-70.7457090506329
4100000	-70.7247669062345
4200000	-71.435322283651
4300000	-71.4674237081625
4400000	-71.5901615746901
4500000	-70.7920318295883
4600000	-71.1525204872569
4700000	-71.6105742103054
4800000	-71.4849603373381
4900000	-71.7191246248679
5000000	-71.1168234156581
5100000	-71.3662020084205
5200000	-71.7178946294844
5300000	-71.618814945854
5400000	-71.6273478868213
5500000	-70.5855817374311
5600000	-70.7029400255599
5700000	-70.7804431429226
5800000	-70.8698236119581
5900000	-70.971864950972
6000000	-70.2253495353332
6100000	-70.9606709420245
6200000	-71.2046457920155
6300000	-71.2109122426797
6400000	-71.2049403035899
6500000	-70.5112465313462
6600000	-70.9857352981369
6700000	-71.6295105895762
6800000	-71.6416516879387
6900000	-71.2118141410038
7000000	-70.394185905823
7100000	-70.8164900286981
7200000	-70.8427344308292
7300000	-70.7468051592672
7400000	-70.4597746107172
7500000	-69.8312779770324
7600000	-70.4995313524967
7700000	-70.9265862727789
7800000	-70.681814849153
7900000	-70.4312567660876
8000000	-70.4387045556668
8100000	-70.9250651682266
8200000	-71.1910342836906
8300000	-71.2198434818325
8400000	-70.8928580347028
8500000	-70.8854479153129
8600000	-71.469604710015
8700000	-71.4280250986123
8800000	-70.7874081467366
8900000	-70.3973137334905
9000000	-70.514831479508
9100000	-70.7387870277747
9200000	-71.1032249144277
9300000	-70.9266321013364
9400000	-70.2172920670438
9500000	-70.5749084606219
9600000	-70.5923722214033
9700000	-70.8343016907045
9800000	-70.7168155887695
9900000	-70.4004180164842
10000000	-70.8002440417138
10100000	-70.7942485292685
10200000	-70.9630790659239
10300000	-70.8543551881982
10400000	-70.2035707235787
10500000	-70.2608962527281
10600000	-70.2125646280972
10700000	-70.3286798733257
10800000	-70.4242416597714
10900000	-69.9272868355784
11000000	-70.5824926741434
11100000	-70.7894839245107
11200000	-70.6180918714753
11300000	-70.6852990019237
11400000	-70.4001700755582
11500000	-70.726990550308
11600000	-71.5769705317615
11700000	-71.583693559603
11800000	-71.6409638788997
11900000	-71.0150791578685
12000000	-71.2127324670707
12100000	-71.538677464056
12200000	-71.1630245448491
12300000	-71.2877568774478
12400000	-70.8547974730571
12500000	-70.9008331589111
12600000	-71.6095610373011
12700000	-71.0966763961352
12800000	-71.0982137603826
12900000	-71.1705394611878
13000000	-70.7246263910616
13100000	-71.3616315190351
13200000	-71.0478406013608
13300000	-71.2172470540995
13400000	-71.3847900890183
13500000	-71.0236644029705
13600000	-71.563372296842
13700000	-70.585858346806
13800000	-70.7714877486893
13900000	-70.774885182628
14000000	-70.2360182964311
14100000	-71.2076519947276
14200000	-70.5638109039106
14300000	-70.4615216013369
14400000	-70.5516804210642
14500000	-70.0681517308678
14600000	-70.5697211617393
14700000	-70.0759019804022
14800000	-70.6233107118318
14900000	-70.4859787300385
15000000	-70.2955981324023
15100000	-70.6303498258483
15200000	-70.1515759581219
15300000	-70.456742137283
15400000	-70.3600512980473
15500000	-70.2900823760379
15600000	-70.3587323668097
15700000	-70.4425016723063
15800000	-70.7904282327215
15900000	-71.0057055501636
16000000	-71.2990861664364
16100000	-70.6909020719907
16200000	-70.8880457874096
16300000	-71.4091413500076
16400000	-71.3837455581783
16500000	-72.0335181799325
16600000	-71.8693301319621
16700000	-72.3621966841298
16800000	-72.267917140433
16900000	-72.0525451616531
17000000	-72.3107274426492
17100000	-71.8745035932534
17200000	-73.1177105107072
17300000	-73.2496158190698
17400000	-72.7343298762319
17500000	-73.3684487373331
17600000	-72.6339619437868
17700000	-72.981919824396
17800000	-72.9482880226307
17900000	-72.166952987516
18000000	-72.6382208732425
18100000	-72.3780984867879
18200000	-73.0761115618731
18300000	-73.1763950850992
18400000	-72.5223799686189
18500000	-73.0989101670319
18600000	-72.2551418394391
18700000	-72.7070344278279
18800000	-72.9131353884581
18900000	-72.7046649766464
19000000	-73.9126510619158
19100000	-73.0902584164294
19200000	-72.9762558500069
19300000	-73.196182486292
19400000	-72.8001395161512
19500000	-73.4142805474374
19600000	-72.9471783348369
19700000	-73.4585009507047
19800000	-73.8878545016171
19900000	-73.8437669884676
20000000	-74.2560143130786
20100000	-73.3361976583178
20200000	-73.6894033627614
20300000	-74.0892538561149
20400000	-73.9550607643742
20500000	-74.3380631791718
20600000	-73.9175621574076
20700000	-74.3329821952306
20800000	-74.3556812467792
20900000	-74.2525009179228
21000000	-73.6877466023634
21100000	-73.0294364257134
21200000	-73.7311202108729
21300000	-74.0445922007825
21400000	-74.2000953750036
21500000	-74.2728534719837
21600000	-73.3608086849379
21700000	-73.7912404011484
21800000	-73.4195561826884
21900000	-73.8888623701494
22000000	-73.194564997805
22100000	-72.8751730089654
22200000	-73.7123822983721
22300000	-73.6503115128029
22400000	-73.8977018255331
22500000	-73.6791620217694
22600000	-72.5784740935305
22700000	-73.0044399084329
22800000	-73.0060747640104
22900000	-73.2824154954702
23000000	-72.6374367703032
23100000	-72.5783173593917
23200000	-73.4075613737683
23300000	-73.2303952379908
23400000	-73.2195254950974
23500000	-72.8061260304321
23600000	-72.0972187507472
23700000	-72.8999665447632
23800000	-72.8774944924344
23900000	-72.3133748455
24000000	-72.2442385788251
24100000	-72.2484544449608
24200000	-72.2538769896299
24300000	-72.0809767069203
24400000	-71.4251004931733
24500000	-71.3706126691654
24600000	-71.2286086447594
24700000	-71.6565662866007
24800000	-71.5921093227655
24900000	-71.5029250963866
25000000	-71.9622409754233
25100000	-71.9410276706748
25200000	-71.5487866615039
25300000	-71.9483605427547
25400000	-70.9466885208268
25500000	-71.5702094451138
25600000	-71.5476278463994
25700000	-71.2764518776249
25800000	-71.4790977686427
25900000	-71.1994461119237
26000000	-71.4686165978151
26100000	-71.5208745868931
26200000	-71.179468592177
26300000	-72.0013786516219
26400000	-71.7005234301017
26500000	-72.6990892086604
26600000	-72.7598715165554
26700000	-72.327839915526
26800000	-73.2662322752022
26900000	-72.3446104937522
27000000	-72.2429810688176
27100000	-72.1040413484215
27200000	-71.5876216003008
27300000	-72.0996057030509
27400000	-71.8186673353143
27500000	-71.7759013755036
27600000	-72.1565283417956
27700000	-71.7724638308307
27800000	-72.2817473912022
27900000	-71.847410962203
28000000	-72.1730978977919
28100000	-72.240549058312
28200000	-72.1928553230281
28300000	-72.7563451628468
28400000	-71.9355448647304
28500000	-71.827290008601
28600000	-72.1922441406594
28700000	-71.9165669574579
28800000	-72.0111890841284
28900000	-71.3968146293977
29000000	-71.5248348641477
29100000	-71.793921366732
29200000	-72.2937785960512
29300000	-72.4457095701218
29400000	-71.6991944680397
29500000	-72.4679483605351
29600000	-72.5779178068664
29700000	-72.6977883676927
29800000	-72.7484216218957
29900000	-72.1180965351817
30000000	-72.8090751369883
30100000	-72.8822888301764
30200000	-73.1429306527253
30300000	-72.4872980924405
30400000	-71.8915731365359
30500000	-72.6105071463124
30600000	-72.0975799372406
30700000	-72.4514445200502
30800000	-72.216040287975
30900000	-71.7919669714317
31000000	-72.6683174185738
31100000	-72.253974071306
31200000	-72.4176232422302
31300000	-71.5413320790432
31400000	-71.7707434016786
31500000	-71.939122482881
31600000	-71.6246379146425
31700000	-72.061813387943
31800000	-71.5174099559791
31900000	-71.4812786682053
32000000	-71.6651606523593
32100000	-71.3413645958493
32200000	-71.3661687462901
32300000	-71.1294938358021
32400000	-71.8453490162332
32500000	-71.8864404263764
32600000	-72.1939338926558
32700000	-71.8356537126177
32800000	-71.5275079831355
32900000	-71.8634844076568
33000000	-72.0035840895768
33100000	-72.2926366302794
33200000	-72.2229519862347
33300000	-72.4438844452846
33400000	-72.8586870212723
33500000	-72.9784556717827
33600000	-73.1056617697976
33700000	-72.3570693089735
33800000	-72.520141760804
33900000	-72.9550172418745
34000000	-73.2399325358949
34100000	-73.4418560336042
34200000	-73.4957277042514
34300000	-72.8658907042612
34400000	-72.9250213470363
34500000	-72.8007983422098
34600000	-72.7672616328414
34700000	-72.7287574523915
34800000	-72.7307550570787
34900000	-73.4152545298645
35000000	-73.5198710989129
35100000	-73.5401612038604
35200000	-73.5974450798243
35300000	-72.3692448192693
35400000	-72.8440410649094
35500000	-73.1357548105457
35600000	-73.0930614097897
35700000	-72.8631061532804
35800000	-72.4069135134914
35900000	-73.18548585711
36000000	-73.2560716433507
36100000	-73.0205405406908
36200000	-72.9102844668972
36300000	-72.0294932904578
36400000	-73.0703594929421
36500000	-73.4265372944073
36600000	-72.7413495266743
36700000	-72.8358565298872
36800000	-72.5589286026624
36900000	-72.1077147841043
37000000	-72.0674501160239
37100000	-71.1202269884603
37200000	-71.2155786372304
37300000	-70.9662763711624
37400000	-71.115966309133
37500000	-71.0984915910623
37600000	-70.9746198865201
37700000	-71.3917187933447
37800000	-71.3579109507116
37900000	-70.8205495731289
38000000	-71.4743921662615
38100000	-70.6593609978147
38200000	-71.3529268532969
38300000	-71.2848620083402
38400000	-70.9460348771928
38500000	-71.3741431763123
38600000	-71.0793913361504
38700000	-71.1551941820232
38800000	-71.1794416485883
38900000	-70.9485307810273
39000000	-71.8702088723914
39100000	-72.0077546441579
39200000	-72.7432950672596
39300000	-72.9014717452798
39400000	-72.6986447411804
39500000	-73.7708579292721
39600000	-73.442776657236
39700000	-73.1757308990597
39800000	-72.8386330930162
39900000	-72.6211018093413
40000000	-72.9796852527839
40100000	-72.7348071811417
40200000	-72.2175562656252
40300000	-72.5562728799722
40400000	-72.5148443656066
40500000	-72.7131576981054
40600000	-72.5774450768341
40700000	-72.5735791151883
40800000	-72.2251137183233
40900000	-72.8888595321424
41000000	-72.9896889457908
41100000	-72.7953009493089
41200000	-72.6852232185366
41300000	-72.8454319727324
41400000	-73.2270981358052
41500000	-72.7004467662591
41600000	-72.6860005643172
41700000	-72.745705511424
41800000	-72.5352170662167
41900000	-73.9398306294801
42000000	-73.6507506672105
42100000	-73.8105470745665
42200000	-73.9651492233985
42300000	-73.2872798140918
42400000	-73.9997107398571
42500000	-73.4919767616007
42600000	-74.3111723251366
42700000	-74.5064149747909
42800000	-73.6887646890055
42900000	-74.4165356026829
43000000	-73.3621459944756
43100000	-73.5162667974322
43200000	-73.118491872755
43300000	-72.270886559516
43400000	-73.1516777263233
43500000	-72.791604799281
43600000	-72.9065611808095
43700000	-72.7940309311093
43800000	-72.2670126407567
43900000	-72.9138900540112
44000000	-72.4345251998512
44100000	-72.4941699713729
44200000	-72.6252854166933
44300000	-72.7106294117812
44400000	-73.7804812006695
44500000	-73.2211575727558
44600000	-72.5926281879261
44700000	-72.3896222756746
44800000	-72.2218393549182
44900000	-72.7133600227241
45000000	-72.6207753609234
45100000	-72.4464926843491
45200000	-72.4808500111591
45300000	-72.4273198564208
45400000	-72.6773946005702
45500000	-72.533069097451
45600000	-72.6889080636168
45700000	-72.241343952131
45800000	-72.5506945231054
45900000	-72.4409742225248
46000000	-72.3919059748328
46100000	-72.4039632529583
46200000	-71.3895514366261
46300000	-71.8772619667269
46400000	-71.2526804689214
46500000	-71.1771850315545
46600000	-71.3252710420129
46700000	-70.9429055752152
46800000	-71.9294990369603
46900000	-71.7570391232898
47000000	-72.082889392162
47100000	-72.1756767245115
47200000	-71.4820132369964
47300000	-73.2076037993058
47400000	-71.8996506517995
47500000	-72.4046078923778
47600000	-72.3415813565182
47700000	-71.832941234634
47800000	-72.6458656486485
47900000	-71.9106511952639
48000000	-71.9279853231583
48100000	-71.9152673655057
48200000	-71.5468285268325
48300000	-72.3240653328476
48400000	-71.9506030274392
48500000	-72.8143627512575
48600000	-72.5043790935231
48700000	-72.4516578277719
48800000	-73.0677429864573
48900000	-72.40154478362
49000000	-72.6628387068244
49100000	-72.5808023440185
49200000	-72.4755712488882
49300000	-72.8424197705225
49400000	-72.5421265231631
49500000	-72.6648515340965
49600000	-72.8711945288442
49700000	-73.5069649931138
49800000	-73.6145630122153
49900000	-73.5357451905738
50000000	-74.2059321472561
50100000	-73.6986985754725
50200000	-74.2471370781283
50300000	-74.1074088114219
50400000	-74.1818785051966
50500000	-74.4880148196059
50600000	-73.9390870054676
50700000	-74.2814467767437
50800000	-73.1532704356145
50900000	-73.3172813007605
51000000	-73.241317828875
51100000	-72.100754263912
51200000	-72.9389849854872
51300000	-72.4150288447493
51400000	-72.5307955133248
51500000	-72.5011265104907
51600000	-71.9037291589209
51700000	-72.547917083875
51800000	-71.814371280001
51900000	-72.2744419715911
52000000	-72.2656889907992
52100000	-72.0954579206504
52200000	-73.2856146429167
52300000	-72.5140964707247
52400000	-72.2387062814743
52500000	-72.052314483068
52600000	-71.9488120833834
52700000	-72.6478703260739
52800000	-72.5682195819237
52900000	-72.8203137732668
53000000	-72.4174338781958
53100000	-72.3910851127306
53200000	-72.7010933319544
53300000	-72.6607394797412
53400000	-72.9759527828712
53500000	-72.7002677003666
53600000	-72.8368757797233
53700000	-72.9266763621171
53800000	-72.8545388798699
53900000	-72.8657952136896
54000000	-71.74792525498
54100000	-72.2629760270092
54200000	-71.637112700808
54300000	-71.644167170169
54400000	-71.7018226465399
54500000	-71.6805447193954
54600000	-72.4953241332546
54700000	-72.3623693264091
54800000	-72.4755435867188
54900000	-72.5513028678213
55000000	-72.0811359113931
55100000	-73.8952439451369
55200000	-72.5175329907812
55300000	-72.9571284233149
55400000	-72.6873512000737
55500000	-72.5198370895241
55600000	-73.1124060613817
55700000	-72.4407708409572
55800000	-72.3030703807632
55900000	-72.2480144465757
56000000	-72.1313718877212
56100000	-72.7404182681632
56200000	-72.6817642566827
56300000	-73.3662737985328
56400000	-73.1183476411404
56500000	-73.3998606758907
56600000	-73.7186100291518
56700000	-73.3513598116194
56800000	-73.4354879548905
56900000	-73.4925929942812
57000000	-73.4875341986395
57100000	-73.5435224009992
57200000	-73.5014669469401
57300000	-73.2713722045237
57400000	-73.9517433692521
57500000	-74.4635427605027
57600000	-74.3589545023422
57700000	-74.2353601264713
57800000	-74.1856230282499
57900000	-74.1121880729232
58000000	-74.2768447273593
58100000	-74.1774883124631
58200000	-74.1632174792212
58300000	-73.8288622659796
58400000	-73.9327580370055
58500000	-73.6490186816619
58600000	-73.1186071242466
58700000	-72.7221115355669
58800000	-72.574570078989
58900000	-72.3974953821497
59000000	-72.9311105503192
59100000	-72.8617220244785
59200000	-72.222961338984
59300000	-72.130984922953
59400000	-72.3331259832925
59500000	-72.5282713258705
59600000	-72.6817325313285
59700000	-72.2989439593645
59800000	-72.7425149652642
59900000	-72.781645921296
60000000	-73.1481538172624
60100000	-73.2109147477756
60200000	-72.1051910821945
60300000	-72.2812897095129
60400000	-72.258772777614
60500000	-72.2711439777703
60600000	-72.4237493940032
60700000	-72.0506874883353
60800000	-72.3085362559001
60900000	-71.9655826350069
61000000	-72.1386571859351
61100000	-72.1562650353186
61200000	-71.9741056409559
61300000	-72.738627620251
61400000	-72.6777080043947
61500000	-72.7495074876545
61600000	-72.6586035633663
61700000	-72.6187583913686
61800000	-72.8125159310126
61900000	-73.2040195797325
62000000	-73.1827513927284
62100000	-72.6533295844468
62200000	-72.8622398742049
62300000	-73.3797385763299
62400000	-73.7059758444912
62500000	-74.5999274885627
62600000	-73.6241776007673
62700000	-73.7558638859643
62800000	-73.8504627113587
62900000	-74.2970788565202
63000000	-74.4705833943176
63100000	-73.5681520310415
63200000	-74.0299278946796
63300000	-73.6424714763101
63400000	-73.5356554773564
63500000	-74.0770216065191
63600000	-72.9993984853173
63700000	-74.0040175573344
63800000	-73.5694282022502
63900000	-73.5464176260421
64000000	-73.3374273719396
64100000	-73.0668656605087
64200000	-74.162745618699
64300000	-73.7144224730368
64400000	-74.062435835543
64500000	-73.7645182362578
64600000	-73.4763219193633
64700000	-74.7322632918331
64800000	-73.4199765267666
64900000	-73.7589334532724
65000000	-73.3424023060798
65100000	-73.717248365965
65200000	-74.4023977788311
65300000	-73.7584527661143
65400000	-74.3781718559651
65500000	-73.3345112504307
65600000	-73.2486870980576
65700000	-73.3881218700304
65800000	-72.9527364436777
65900000	-73.947292203289
66000000	-73.4148203257856
66100000	-73.5880903200681
66200000	-73.1715873993278
66300000	-72.8943946574792
66400000	-73.3443519194264
66500000	-72.8968710699332
66600000	-73.446404851985
66700000	-73.6347046759015
66800000	-73.6993698062365
66900000	-73.9927197191129
67000000	-73.6843911343056
67100000	-74.3638677208892
67200000	-73.199391506959
67300000	-73.4980750144956
67400000	-72.5291746447866
67500000	-72.7111408111108
67600000	-73.1211006905958
67700000	-72.5833650592128
67800000	-72.7853954960433
67900000	-72.3747901313217
68000000	-72.5046515261555
68100000	-72.7830397820963
68200000	-72.3022495805802
68300000	-73.444455303618
68400000	-72.8325043053313
68500000	-73.6387219339337
68600000	-73.6335207106219
68700000	-73.5065143928406
68800000	-74.6984477318397
68900000	-74.2873839131385
69000000	-73.8219062081645
69100000	-73.4052082227074
69200000	-73.4779408523917
69300000	-74.0359843919459
69400000	-74.0499588342336
69500000	-74.1551822285403
69600000	-73.995969117214
69700000	-73.9591942690654
69800000	-74.0610399832119
69900000	-73.968234116778
70000000	-73.7910258893572
70100000	-73.509375366029
70200000	-73.5828996136942
70300000	-73.1022735818345
70400000	-73.0985481520341
70500000	-73.0510056763453
70600000	-73.5074029051684
70700000	-73.5967338854432
70800000	-72.5429131371151
70900000	-72.3385172119384
71000000	-72.341608952947
71100000	-72.6878554696576
71200000	-73.5319938162308
71300000	-73.3445642540373
71400000	-73.1821543256911
71500000	-73.1388721058566
71600000	-73.1177781961498
71700000	-73.2678814840312
71800000	-72.896756389563
71900000	-72.9677081514869
72000000	-73.2093203890276
72100000	-73.1985872534231
72200000	-73.2952510266854
72300000	-73.3956719036014
72400000	-72.6559673113631
72500000	-72.6955646906037
72600000	-72.6903858377731
72700000	-72.7878766483239
72800000	-72.2132296898512
72900000	-72.6355974151175
73000000	-73.7300174561363
73100000	-73.3067059392366
73200000	-73.4043079948447
73300000	-72.4049137917365
73400000	-72.3773972188088
73500000	-73.5112665115563
73600000	-73.376646143647
73700000	-73.3527967458065
73800000	-72.5993110261499
73900000	-73.1685344564734
74000000	-73.3975001726111
74100000	-73.0386341180095
74200000	-73.2982234081952
74300000	-72.3896022569678
74400000	-72.9559103120839
74500000	-72.8756423495593
74600000	-72.7463710914903
74700000	-73.3852069973672
74800000	-73.0534610160898
74900000	-73.3652073869516
75000000	-73.3621194495973
75100000	-73.4559700767618
75200000	-73.581071856274
75300000	-73.7227040426181
75400000	-74.7616844001799
75500000	-73.8577375189887
75600000	-73.8853601854044
75700000	-73.9275207774129
75800000	-74.0083873483587
75900000	-74.4070025260807
76000000	-74.0887969893681
76100000	-73.9978332785546
76200000	-72.9336115081972
76300000	-73.031482127972
76400000	-72.9866811715616
76500000	-72.6004430796031
76600000	-73.424820233559
76700000	-72.9138798043084
76800000	-72.4231686925015
76900000	-72.2703240520713
77000000	-72.2972217985313
77100000	-72.9066456730267
77200000	-72.9741403255109
77300000	-73.0491497880253
77400000	-72.9597072292639
77500000	-73.007138080386
77600000	-73.5206082083874
77700000	-73.6972912736641
77800000	-73.5075501163916
77900000	-72.8438644324595
78000000	-72.6799768489954
78100000	-72.6477240676191
78200000	-72.6046930995894
78300000	-72.5466071893745
78400000	-72.549757725243
78500000	-72.4576691841141
78600000	-72.5065913476511
78700000	-72.3418287192521
78800000	-72.3648431173842
78900000	-73.0500652020211
79000000	-73.9093528055563
79100000	-73.9906724089563
79200000	-73.6012276414268
79300000	-73.5727274402308
79400000	-73.9019660918902
79500000	-74.9703067058054
79600000	-75.1544106027856
79700000	-74.0053913750059
79800000	-74.3550863177602
79900000	-73.5677963083283
80000000	-73.5947928407479
80100000	-73.9967295643532
80200000	-73.2580698980184
80300000	-73.7342801151968
80400000	-73.3308525982953
80500000	-73.237506323773
80600000	-72.6176025741405
80700000	-72.5603635266841
80800000	-73.0983487724697
80900000	-72.4671578491038
81000000	-73.0747314354991
81100000	-72.74863721553
81200000	-72.8343393060969
81300000	-73.7481047007667
81400000	-73.1017101080582
81500000	-73.5025212379881
81600000	-72.8491682487239
81700000	-73.2042681146167
81800000	-73.4001650518459
81900000	-73.3794728054868
82000000	-74.0823942240726
82100000	-73.7370275821841
82200000	-73.5519970259313
82300000	-72.4203006607795
82400000	-72.3014577140569
82500000	-72.4652436534848
82600000	-72.5221604791967
82700000	-72.8403664037673
82800000	-72.8149457534781
82900000	-72.8121114754514
83000000	-72.8212506605838
83100000	-72.88986180935
83200000	-73.1122107252375
83300000	-73.3586124867856
83400000	-74.2120235304372
83500000	-73.3588954473152
83600000	-73.6183144257176
83700000	-73.3586776911393
83800000	-73.3627990470588
83900000	-73.6760695095967
84000000	-72.7673746529166
84100000	-72.3662358151558
84200000	-72.2712128079728
84300000	-72.3856592689329
84400000	-72.6282254962004
84500000	-72.9671299945673
84600000	-72.8093658930691
84700000	-72.735897415146
84800000	-72.909934913751
84900000	-73.1450022338203
85000000	-72.9649968778587
85100000	-73.1809716773558
85200000	-73.7604418357657
85300000	-73.0157935555154
85400000	-72.8709764704274
85500000	-72.804080485688
85600000	-72.7822353101575
85700000	-73.9541471163123
85800000	-73.2434101140733
85900000	-73.3220102514766
86000000	-72.3195278026954
86100000	-72.5448884312939
86200000	-73.1570479783583
86300000	-72.7643159810079
86400000	-73.5928624131515
86500000	-72.8996024049434
86600000	-72.8178033064906
86700000	-72.7762440554379
86800000	-72.4147631928357
86900000	-73.2177478635555
87000000	-72.9504484914072
87100000	-73.848062599222
87200000	-73.44414526312
87300000	-73.4864450321205
87400000	-74.2057143537132
87500000	-73.9109819398302
87600000	-75.0271094104096
87700000	-73.4288795074692
87800000	-73.2403759154595
87900000	-72.9338725899662
88000000	-73.0254915991674
88100000	-73.2456353296654
88200000	-72.7144771124932
88300000	-73.0135217900985
88400000	-72.6859464408158
88500000	-72.4148061040568
88600000	-72.6058150877076
88700000	-72.5405274844218
88800000	-73.9970725938743
88900000	-74.0327347728667
89000000	-73.3697637519694
89100000	-73.0972944989554
89200000	-73.1358394691708
89300000	-74.0789375625479
89400000	-74.1241707206827
89500000	-73.1266992177721
89600000	-72.4811989224854
89700000	-72.141661884196
89800000	-72.198348524505
89900000	-71.9075023413398
90000000	-71.9283919443945
90100000	-72.4057459680087
90200000	-72.1564793299569
90300000	-72.1114063751341
90400000	-71.3081545947386
90500000	-71.271933704134
90600000	-72.1482900555593
90700000	-72.4476330176508
90800000	-72.5664229336114
90900000	-72.226241577972
91000000	-72.5051050700599
91100000	-72.2107425853401
91200000	-72.3938672137727
91300000	-72.2105197914758
91400000	-71.991267289966
91500000	-72.7282495506444
91600000	-72.2778532286651
91700000	-72.251205195375
91800000	-72.7400650077661
91900000	-72.7620326977472
92000000	-73.1768784520486
92100000	-72.0158152545053
92200000	-72.3061682425427
92300000	-71.919884942908
92400000	-72.5599295150532
92500000	-72.8410637534911
92600000	-72.956064324589
92700000	-73.5435107741348
92800000	-73.2549896396831
92900000	-72.8739779986782
93000000	-73.1244228814708
93100000	-73.0792148796672
93200000	-74.7653843394291
93300000	-74.6654202943431
93400000	-74.1303643103848
93500000	-73.1125672281163
93600000	-73.1385860764289
93700000	-73.2042974162883
93800000	-73.2698804145493
93900000	-72.6698588348317
94000000	-72.6916123258445
94100000	-72.3775632563881
94200000	-72.3692421695454
94300000	-72.3137748045879
94400000	-72.568795140012
94500000	-73.4724916742025
94600000	-73.6951512107649
94700000	-73.6301712801735
94800000	-73.052715566717
94900000	-73.0792544105224
95000000	-74.1794185272067
95100000	-73.7811618835251
95200000	-73.6974514117174
95300000	-73.232471924936
95400000	-73.267447042516
95500000	-73.2445167599835
95600000	-73.4100338961224
95700000	-73.835937874484
95800000	-73.276828807455
95900000	-73.7314676403886
96000000	-73.3970394976057
96100000	-73.1701602860149
96200000	-73.4892122666928
96300000	-73.8516725896096
96400000	-74.3871259348893
96500000	-73.3425724861068
96600000	-73.2551358572755
96700000	-72.1799696735431
96800000	-72.3488289531843
96900000	-72.8194100176246
97000000	-72.7862160813937
97100000	-73.0872012034795
97200000	-72.7780826880324
97300000	-72.4137370184288
97400000	-72.4071027107179
97500000	-72.3910359332737
97600000	-73.3379215950489
97700000	-72.8720634281478
97800000	-72.9010623898645
97900000	-72.6255787383719
98000000	-72.5192391736116
98100000	-72.7011621917092
98200000	-72.7079015867229
98300000	-72.6060222116356
98400000	-73.2126377728441
98500000	-72.7799980490293
98600000	-72.8498182397055
98700000	-72.0001111030776
98800000	-72.5569433475535
98900000	-73.5054714946913
99000000	-73.4353116475842
99100000	-73.603599675957
99200000	-72.7068185562138
99300000	-72.5405857966038
99400000	-73.1325895622657
99500000	-72.946030450087
99600000	-73.3572655416695
99700000	-72.9371838555636
99800000	-73.643214801845
99900000	-73.0400664448673
100000000	-73.4226571533689
100100000	-73.9819110515739
100200000	-73.603166038964
100300000	-74.8515719480173
100400000	-73.2843189918874
100500000	-72.8636269048755
100600000	-72.5345945397307
100700000	-72.6681961791175
100800000	-73.021336492319
100900000	-72.5334606698946
101000000	-72.935424104362
101100000	-72.5803746979681
101200000	-72.0869213632051
101300000	-72.32595710838
101400000	-72.3150559606594
101500000	-73.7573108271192
101600000	-74.0194803148409
101700000	-73.2252636241963
101800000	-72.8225292226908
101900000	-72.783153656975
102000000	-73.6256987611922
102100000	-73.5381076660979
102200000	-73.0799823443785
102300000	-72.6827386879499
102400000	-72.2443754177937
102500000	-72.2148638580236
102600000	-71.6718682704293
102700000	-71.7960651209078
102800000	-72.6797909855721
102900000	-72.5833253539437
103000000	-72.493589916458
103100000	-71.588177665646
103200000	-71.4068204729001
103300000	-72.0090690812713
103400000	-72.6257708632173
103500000	-73.0232346180101
103600000	-72.7377773473112
103700000	-73.1809001491654
103800000	-71.6845031368469
103900000	-71.8064807108315
104000000	-71.9679559009931
104100000	-72.0910752894394
104200000	-73.0348585284545
104300000	-72.7240882557571
104400000	-72.4189965149924
104500000	-72.6034268227617
104600000	-72.6324515591227
104700000	-72.9332621300062
104800000	-72.7318090897583
104900000	-74.1867023403537
105000000	-73.5605945142933
105100000	-72.9453828793916
105200000	-72.7976300758544
105300000	-72.8206188926523
105400000	-73.4785707991294
105500000	-73.9891370244781
105600000	-72.6423658972938
105700000	-72.5420820028966
105800000	-72.3944022172145
105900000	-72.7649952869534
106000000	-72.880158938073
106100000	-73.1078280647343
106200000	-73.3868758927283
106300000	-73.0594445460723
106400000	-73.0479623216375
106500000	-72.9399874219738
106600000	-72.8374946658271
106700000	-74.317593650278
106800000	-73.6049490126013
106900000	-73.6134452768695
107000000	-73.4252470469168
107100000	-73.3545760559869
107200000	-73.7550649643945
107300000	-74.3359279769706
107400000	-74.9550836811375
107500000	-74.8348847066739
107600000	-74.5588889313064
107700000	-73.1433223585148
107800000	-72.8953013811572
107900000	-73.3031443704824
108000000	-73.3454654767408
108100000	-73.449055887061
108200000	-73.4559043405487
108300000	-73.3272601477047
108400000	-73.1027384449291
108500000	-72.7483498139055
108600000	-72.8189211527141
108700000	-73.3524055459314
108800000	-74.2962462285831
108900000	-73.9614326831284
109000000	-73.2375676678792
109100000	-72.9735162681949
109200000	-73.0832734737788
109300000	-73.3529148235214
109400000	-73.3598003929848
109500000	-72.9873521856189
109600000	-73.397925898242
109700000	-72.7805653473102
109800000	-72.5974936927379
109900000	-72.800828281553
110000000	-73.1728816054205
110100000	-74.3272252505144
110200000	-73.9100191192655
110300000	-73.844192636127
110400000	-73.0360971925592
110500000	-72.9522254763953
110600000	-73.5133673312782
110700000	-72.8904409130189
110800000	-73.4898419281281
110900000	-73.5606484100938
111000000	-73.1231517815005
111100000	-72.8155923080653
111200000	-72.7963116351006
111300000	-73.5178716420039
111400000	-73.6009500349285
111500000	-73.9645162417019
111600000	-74.1545379660201
111700000	-73.6035893094999
111800000	-73.9118446831465
111900000	-73.6875690733587
112000000	-73.6166431414923
112100000	-73.7197388292982
112200000	-73.4234825549492
112300000	-72.7707330021038
112400000	-72.2043268173758
112500000	-71.996307908901
112600000	-72.3864811860797
112700000	-72.2702531945323
112800000	-72.7418738019214
112900000	-72.597928639797
113000000	-72.531290262159
113100000	-72.2576513313321
113200000	-72.6183146930397
113300000	-72.6487625600419
113400000	-73.2407649188278
113500000	-73.9851074207167
113600000	-72.9184939421106
113700000	-72.7558526529642
113800000	-72.6970815554323
113900000	-72.7054891499921
114000000	-73.1168037514365
114100000	-73.2041389646885
114200000	-73.6448056323219
114300000	-73.4200980317516
114400000	-73.2932367160442
114500000	-73.3797052442177
114600000	-73.3477617523958
114700000	-74.7440080733
114800000	-75.2344241591766
114900000	-74.554344908886
115000000	-73.7532319427471
115100000	-73.3243718284728
115200000	-73.624155098449
115300000	-73.0557672538024
115400000	-73.3250042843844
115500000	-74.051241157257
115600000	-73.1418316914456
115700000	-73.1438287941759
115800000	-72.7936727837041
115900000	-72.4199854678127
116000000	-73.0898592229906
116100000	-73.3686209769574
116200000	-73.4149342985583
116300000	-73.3102030675086
116400000	-73.6506520116954
116500000	-72.838656064726
116600000	-72.9237530066663
116700000	-73.5648942677199
116800000	-73.5667803458007
116900000	-74.0619392305493
117000000	-73.1019191503135
117100000	-72.9453301924496
117200000	-72.7241978362068
117300000	-73.06810885649
117400000	-73.1834968608766
117500000	-73.3960261307776
117600000	-74.0522617458622
117700000	-73.2153876095047
117800000	-72.4093734055068
117900000	-72.3442529483263
118000000	-72.3283441408573
118100000	-73.4410652527422
118200000	-73.7369475153106
118300000	-73.8193304725349
118400000	-73.5868665975633
118500000	-72.5515292809457
118600000	-72.4741938172731
118700000	-72.176525379467
118800000	-72.7584970359731
118900000	-73.4812832972995
119000000	-72.8039039301061
119100000	-72.8310745162887
119200000	-72.7339721630542
119300000	-72.3559891906509
119400000	-72.8943474665537
119500000	-72.9756081708004
119600000	-74.1280281619587
119700000	-74.2979669304542
119800000	-74.1753076226009
119900000	-72.5394846352229
120000000	-72.7479610820302
120100000	-73.3454626567378
120200000	-73.2831878834196
120300000	-73.3752419440605
120400000	-73.1675551147177
120500000	-72.6396072070675
120600000	-72.2625545475881
120700000	-71.8323693440878
120800000	-71.7560149003003
120900000	-72.3700663093568
121000000	-73.778312416271
121100000	-73.5626654839823
121200000	-72.9588933437016
121300000	-73.0547541285317
121400000	-72.1077991637979
121500000	-72.3842476093782
121600000	-72.2881999033782
121700000	-72.5008524913455
121800000	-72.93244623492
121900000	-72.4001807415641
122000000	-72.1929001737398
122100000	-72.2212627616255
122200000	-72.4480586566836
122300000	-73.1746151388172
122400000	-72.788490944553
122500000	-73.8702578293436
122600000	-73.3622147376495
122700000	-72.96304986206
122800000	-72.603182472344
122900000	-72.7144450278909
123000000	-73.4272116494148
123100000	-73.6591856683718
123200000	-72.9675682158665
123300000	-72.553577633262
123400000	-72.2091608951892
123500000	-72.5783053511706
123600000	-72.1310105382956
123700000	-72.706708701176
123800000	-73.4803867284867
123900000	-73.6232674063146
124000000	-73.4781821818358
124100000	-72.9469650012963
124200000	-72.7353466658674
124300000	-73.0783787493326
124400000	-73.1865863384964
124500000	-73.1408676967184
124600000	-73.056667761414
124700000	-73.3991057585867
124800000	-72.9409756772292
124900000	-73.1661215277778
125000000	-73.7797078750655
125100000	-73.9178994753015
125200000	-74.6276832764719
125300000	-74.0572937271775
125400000	-74.0380794494095
125500000	-73.4952550060625
125600000	-73.339269358981
125700000	-73.2214816969389
125800000	-73.5360274061517
125900000	-73.9556243581457
126000000	-73.8456693461641
126100000	-72.8405876874431
126200000	-72.7492397496124
126300000	-72.5359500748708
126400000	-73.0924201155476
126500000	-73.3972081197835
126600000	-73.889381999836
126700000	-74.3368923684439
126800000	-73.8805062629302
126900000	-73.8110476163285
127000000	-73.5432900788341
127100000	-73.6621980320409
127200000	-74.8078247937483
127300000	-74.0084766084793
127400000	-74.2798725501068
127500000	-74.3449700591772
127600000	-74.0211375598637
127700000	-74.3006699064653
127800000	-74.642414526596
127900000	-75.5729698813285
128000000	-75.7870113432515
128100000	-75.4503499680821
128200000	-74.6040098777618
128300000	-74.0706226065524
128400000	-74.7048845643634
128500000	-74.0000493580684
128600000	-73.8975016905312
128700000	-74.2514717547173
128800000	-73.9509512792434
128900000	-73.5536111028798
129000000	-72.5629978215219
129100000	-72.3298972655165
129200000	-72.5930382174179
129300000	-72.9522718963896
129400000	-73.3908188212032
129500000	-73.0971514145376
129600000	-73.5251634536659
129700000	-73.0707015555839
129800000	-73.0780944748202
129900000	-73.3026238433784
130000000	-73.6411396569627
130100000	-74.7900378238704
130200000	-73.9210344753493
130300000	-74.2426318478891
130400000	-74.4097220837444
130500000	-73.8882260853865
130600000	-74.5026914162631
130700000	-74.7912143135184
130800000	-75.6267620286047
130900000	-75.6847764390926
131000000	-74.2362630997655
131100000	-74.0383130438284
131200000	-73.6577831032842
131300000	-74.8325183283967
131400000	-74.1047584329662
131500000	-74.1284885772093
131600000	-74.460522717195
131700000	-73.3809193558901
131800000	-73.2655647651274
131900000	-71.9740524350736
132000000	-71.7731748264782
132100000	-72.5492523430607
132200000	-72.4762331551763
132300000	-72.7901218591441
132400000	-72.6398042384689
132500000	-72.5213458847992
132600000	-72.3836423959935
132700000	-72.4436994125519
132800000	-73.2688591295677
132900000	-73.1244205336899
133000000	-74.6724851801451
133100000	-74.0442474037837
133200000	-73.6920629861905
133300000	-73.8739980345679
133400000	-73.3095340250015
133500000	-73.3623473173407
133600000	-74.1786824147888
133700000	-74.0020048095032
133800000	-73.81084365592
133900000	-73.042587456899
134000000	-73.052718993459
134100000	-72.7298653398712
134200000	-73.4937513939536
134300000	-73.6103404493237
134400000	-73.5918123126856
134500000	-74.232489894052
134600000	-72.8232356989562
134700000	-72.6518595578611
134800000	-71.5077822471002
134900000	-71.4448616874512
135000000	-71.939369621551
135100000	-72.0772711425764
135200000	-72.5327162068418
135300000	-72.5874803380106
135400000	-71.9715635471915
135500000	-72.0570516454542
135600000	-71.7369458773103
135700000	-72.887914353689
135800000	-72.2748983472084
135900000	-73.7745589529221
136000000	-73.7852041324211
136100000	-72.8253029887559
136200000	-72.7561291732071
136300000	-72.0113843585308
136400000	-71.8248779394682
136500000	-72.6257716726384
136600000	-72.2586930301417
136700000	-72.6123237404238
136800000	-72.5271895979986
136900000	-72.5933548936297
137000000	-72.4367793913845
137100000	-72.5028916972029
137200000	-73.2770974364578
137300000	-73.3649014167306
137400000	-74.096870819946
137500000	-72.9756976862063
137600000	-72.4494502320672
137700000	-71.7890849569335
137800000	-71.4999148749389
137900000	-71.4456032722606
138000000	-72.0399287831378
138100000	-72.2320087977471
138200000	-72.3515724851983
138300000	-71.9199500422867
138400000	-71.8073349483014
138500000	-71.2654032618777
138600000	-72.0449479746591
138700000	-71.8427071559501
138800000	-72.8587182791826
138900000	-73.2267362509132
139000000	-72.3817136626638
139100000	-72.1804063964106
139200000	-71.8080993803569
139300000	-71.4965014018077
139400000	-71.8958726891147
139500000	-72.0089888431638
139600000	-72.790646493281
139700000	-72.9670413031275
139800000	-72.7196318472218
139900000	-72.712117322808
140000000	-71.9305890692024
140100000	-72.5671761436443
140200000	-72.534216203549
140300000	-72.9470491864881
140400000	-73.0865477013235
140500000	-72.261810983319
140600000	-71.9879724014101
140700000	-71.6748843607946
140800000	-71.2648334521066
140900000	-71.9973553805764
141000000	-71.8968677512839
141100000	-72.7230078768349
141200000	-73.0285790146893
141300000	-72.464877076448
141400000	-71.794333144948
141500000	-71.8600971951154
141600000	-72.5100699089625
141700000	-72.3971542745854
141800000	-72.7111296182188
141900000	-72.7498913351441
142000000	-72.4943318276387
142100000	-72.4558760468687
142200000	-71.7029188634433
142300000	-71.4808538344754
142400000	-71.8864738433948
142500000	-72.3868735497632
142600000	-72.6014031349273
142700000	-72.4695563273856
142800000	-72.8979465338516
142900000	-71.5062677990553
143000000	-71.7123268004454
143100000	-71.8978256152383
143200000	-72.0919256541205
143300000	-72.90315697238
143400000	-72.6842393152338
143500000	-72.9671245205246
143600000	-72.9307432438188
143700000	-72.1886316783254
143800000	-72.4268603813753
143900000	-72.3754569959833
144000000	-74.1773540358056
144100000	-74.4604236364632
144200000	-73.8040019147491
144300000	-73.2280142518481
144400000	-72.3280908475477
144500000	-72.8325793464245
144600000	-71.9185373685323
144700000	-72.2535342100014
144800000	-73.1103057920934
144900000	-72.9641670530574
145000000	-73.0112316540207
145100000	-72.6757645020798
145200000	-71.9796859193348
145300000	-71.8630550063053
145400000	-71.9892596550348
145500000	-72.8693109423732
145600000	-72.7036305270509
145700000	-73.6258186749056
145800000	-72.4335985745145
145900000	-72.1417589793643
146000000	-72.3671994428286
146100000	-72.2168316448998
146200000	-72.5603040238309
146300000	-73.4890598748985
146400000	-74.2312406744121
146500000	-74.0956260974538
146600000	-73.3229027699348
146700000	-73.5179913672914
146800000	-72.9727530814585
146900000	-74.1085428453348
147000000	-74.2967718656604
147100000	-74.1657811179131
147200000	-74.1291413311851
147300000	-73.2070519116382
147400000	-73.1344046038013
147500000	-72.7986330531751
147600000	-72.9222944440051
147700000	-73.6187664021312
147800000	-73.5874407090174
147900000	-74.1737792877698
148000000	-74.3280473581341
148100000	-73.3083466387974
148200000	-73.0368720746513
148300000	-72.6385608534128
148400000	-73.3786333174105
148500000	-73.0691405532568
148600000	-73.7404914605477
148700000	-73.731450798557
148800000	-73.1569357862862
148900000	-73.196810325518
149000000	-73.1334406891012
149100000	-72.7339212405678
149200000	-73.4106391543008
149300000	-73.8007878842641
149400000	-74.5990688091814
149500000	-74.1663770436827
149600000	-74.4198996746898
149700000	-73.4529395305648
149800000	-73.4605814744338
149900000	-73.9228733559137
150000000	-73.2862310645544
150100000	-73.3320089880002
150200000	-73.9154716901626
150300000	-74.1923184270923
150400000	-74.0500801780074
150500000	-73.750590441437
150600000	-74.2169714594374
150700000	-73.1683837891928
150800000	-73.7064715953244
150900000	-73.8559661191441
151000000	-73.6436693635317
151100000	-74.3221038531343
151200000	-73.6503948995674
151300000	-73.5203435158249
151400000	-73.5877997060654
151500000	-73.5886280126093
151600000	-73.9221335431101
151700000	-73.912756655556
151800000	-75.5026589525297
151900000	-76.0108144478555
152000000	-74.9800786422856
152100000	-74.6153687373834
152200000	-74.045812837563
152300000	-75.0793880957734
152400000	-74.2530439458007
152500000	-74.4202604855584
152600000	-74.2997687849794
152700000	-73.9850876054749
152800000	-74.0461432374048
152900000	-73.1110369588164
153000000	-72.5908285595671
153100000	-73.2199932568397
153200000	-73.7951874925947
153300000	-74.2043992882508
153400000	-74.0770945428737
153500000	-74.8205690076322
153600000	-72.9470872456309
153700000	-73.0310711669844
153800000	-73.2615870925136
153900000	-73.1223901697648
154000000	-74.0799232447493
154100000	-74.7897353303873
154200000	-74.5841773264081
154300000	-74.4475577323249
154400000	-74.0323600068434
154500000	-74.2302602088441
154600000	-74.2311913928083
154700000	-76.9174092878266
154800000	-76.9040369136898
154900000	-76.0300756736578
155000000	-75.8494163032997
155100000	-74.3909049514345
155200000	-74.3576189863816
155300000	-74.2637303661038
155400000	-74.4196783658438
155500000	-74.9942541506116
155600000	-74.9967406515607
155700000	-75.0650141574591
155800000	-74.604938665136
155900000	-73.7491514900098
156000000	-74.0989737026426
156100000	-73.9711583240645
156200000	-75.0632664370625
156300000	-75.0715032189929
156400000	-75.4236968475025
156500000	-74.5659716847149
156600000	-73.9162910473524
156700000	-73.9054264841748
156800000	-73.7513702085507
156900000	-73.9892055939073
157000000	-74.5614294800985
157100000	-74.7843875978997
157200000	-75.1596567858088
157300000	-74.3472565160079
157400000	-74.3320179436633
157500000	-73.7959163422114
157600000	-74.3448347700886
157700000	-74.8785284715916
157800000	-74.0498875412412
157900000	-74.1760356015624
158000000	-74.3293292703014
158100000	-74.6570970335558
158200000	-74.2911929129969
158300000	-74.0514892728144
158400000	-74.94273389038
158500000	-73.0705372732267
158600000	-73.3510518915808
158700000	-72.6446120302214
158800000	-72.5140268584343
158900000	-72.9007601674943
159000000	-71.704437807863
159100000	-71.3857939200731
159200000	-70.7102748611618
159300000	-69.538949133118
159400000	-68.1286434354096
159500000	-63.9674104390342
159600000	-56.3449319732156
159700000	-56.2615014946415
159800000	-56.2698882221149
159900000	-56.2727722587808
160000000	-56.2612235953691
160100000	-56.2943556837533
160200000	-56.3007239996036
160300000	-56.3252219490742
160400000	-56.3727127003682
160500000	-56.4560996400785
160600000	-56.9441488680055
160700000	-70.7286319408645
160800000	-74.1154488988124
160900000	-74.7414819346056
161000000	-74.6357509427004
161100000	-74.5818266505605
161200000	-74.0009982749689
161300000	-74.3180114131246
161400000	-73.3910406509449
161500000	-73.623725778228
161600000	-73.7293960101016
161700000	-74.3863313092199
161800000	-74.154091613023
161900000	-74.2958899836149
162000000	-74.2397780747296
162100000	-74.4667168119503
162200000	-74.5083295442878
162300000	-75.177338878413
162400000	-74.5330491398862
162500000	-75.7974537967384
162600000	-75.541300443856
162700000	-74.930189882696
162800000	-74.7339699577409
162900000	-74.5089671521264
163000000	-74.6109036613511
163100000	-74.3997506967283
163200000	-74.2284154283894
163300000	-74.9908494238976
163400000	-74.5226731472164
163500000	-74.8860845312599
163600000	-74.4660772237915
163700000	-74.1374005066014
163800000	-74.4412897058643
163900000	-74.5527392175245
164000000	-75.0001392714019
164100000	-75.0191792001434
164200000	-75.2126417278337
164300000	-75.2793183085709
164400000	-75.4556470979747
164500000	-75.5512981856566
164600000	-75.889411708532
164700000	-75.7230644421519
164800000	-75.1279842122558
164900000	-75.2294858992667
165000000	-75.4528344819689
165100000	-75.1783628683056
165200000	-75.1290662437391
165300000	-74.681223223012
165400000	-74.6745482034622
165500000	-73.779823009114
165600000	-74.0143915049503
165700000	-73.7470619083703
165800000	-74.2401766662319
165900000	-75.5394758730398
166000000	-75.0646060817191
166100000	-74.2953369874494
166200000	-74.6535629063533
166300000	-73.2452267016254
166400000	-73.6039824625051
166500000	-73.6100830924002
166600000	-74.6262933456815
166700000	-74.4112313919199
166800000	-74.6841676038894
166900000	-74.7155433963689
167000000	-74.6714934002082
167100000	-73.9044593931097
167200000	-74.5256299399635
167300000	-74.187066139089
167400000	-76.0287643020309
167500000	-75.5336966897242
167600000	-75.2831430494309
167700000	-74.676036747889
167800000	-74.5544036151164
167900000	-74.1808674013177
168000000	-74.1072257812762
168100000	-73.8795637964861
168200000	-74.5979601879122
168300000	-74.389411269156
168400000	-74.3747256939354
168500000	-74.3502632611794
168600000	-74.2987960280227
168700000	-74.0536825072887
168800000	-74.3439378896289
168900000	-74.7021445765683
169000000	-75.0093427596551
169100000	-74.8997112782286
169200000	-75.2148085038392
169300000	-75.9203714693484
169400000	-75.2947897952358
169500000	-75.4720073966637
169600000	-75.3404721099119
169700000	-74.1335925772524
169800000	-74.6299597981069
169900000	-74.7125848971855
170000000	-74.6688692811409
170100000	-74.6561892283831
170200000	-74.6225361824
170300000	-74.6177852520481
170400000	-73.3102586325426
170500000	-73.676285958049
170600000	-73.7543299397909
170700000	-73.6691898675635
170800000	-75.1088096619654
170900000	-75.0909271413773
171000000	-74.5167146973452
171100000	-74.3887232329667
171200000	-73.5250014982227
171300000	-73.6658572887596
171400000	-73.5538310208096
171500000	-74.9413810311243
171600000	-74.6422012454317
171700000	-74.6127852921365
171800000	-74.8457592497117
171900000	-74.8771335028914
172000000	-73.8769424493457
172100000	-73.8598170504154
172200000	-73.9340461702609
172300000	-74.8241195984538
172400000	-74.3563882092101
172500000	-74.4852595155516
172600000	-74.335041045954
172700000	-74.6921207475645
172800000	-74.0026141669053
172900000	-73.9302382812524
173000000	-73.8322019842174
173100000	-73.7713658548995
173200000	-74.0573702499292
173300000	-74.1255771754784
173400000	-74.3009467172387
173500000	-74.7612111060846
173600000	-74.1974360453101
173700000	-74.3780955677139
173800000	-74.144246489733
173900000	-74.4816813185931
174000000	-74.3850238527072
174100000	-74.4311210766076
174200000	-75.7821337438875
174300000	-75.3700399165276
174400000	-74.934728139906
174500000	-74.8883018361349
174600000	-73.9252494020008
174700000	-74.3870306583548
174800000	-74.2525479298409
174900000	-74.8117038666657
175000000	-74.7840550570413
175100000	-74.9528137237861
175200000	-75.1247048206733
175300000	-74.2550672601226
175400000	-74.2429857741252
175500000	-74.4685152934166
175600000	-73.9784508353285
175700000	-74.8423887885645
175800000	-74.8628246169156
175900000	-75.1328443457167
176000000	-74.6930598555319
176100000	-74.9125567661102
176200000	-74.6580075060067
176300000	-74.6174101079435
176400000	-75.1195957713378
176500000	-74.8541344668724
176600000	-74.6962524774151
176700000	-75.1358461834039
176800000	-75.0713646820653
176900000	-74.902668411992
177000000	-73.9821466709853
177100000	-74.2935853483059
177200000	-74.2080650531877
177300000	-74.2774059679909
177400000	-73.9963296979843
177500000	-74.1166140184041
177600000	-74.9466819482835
177700000	-75.0946234409813
177800000	-74.6413323908426
177900000	-74.853310014932
178000000	-74.1049151235825
178100000	-74.8896100869877
178200000	-74.8396716438363
178300000	-75.3008874140555
178400000	-75.1480208334064
178500000	-75.2026851106708
178600000	-75.6330878443563
178700000	-74.9838478619223
178800000	-74.3757133760047
178900000	-74.955444540447
179000000	-73.7905912488556
179100000	-74.673796670046
179200000	-74.5727858416931
179300000	-74.5000812712036
179400000	-74.3492291399968
179500000	-74.6783795557634
179600000	-74.8773895277952
179700000	-74.7570546137403
179800000	-74.8441906835936
179900000	-75.466008077585
180000000	-74.4696564286492
180100000	-75.8424729002406
180200000	-75.900447925627
180300000	-76.1395983763681
180400000	-75.337833942656
180500000	-75.2325019468817
180600000	-75.0361543160139
180700000	-74.7637749719985
180800000	-74.3848459101381
180900000	-74.4924367378856
181000000	-74.4064595587589
181100000	-75.1624341182958
181200000	-75.0704591244102
181300000	-75.0058061091277
181400000	-74.6444479077203
181500000	-75.0165965699688
181600000	-74.9180262226515
181700000	-75.188064536554
181800000	-75.381206813894
181900000	-75.4858532061483
182000000	-76.0156925012841
182100000	-76.4198116576479
182200000	-76.4261218262498
182300000	-76.5939230480121
182400000	-74.5442286669173
182500000	-74.8042345620198
182600000	-74.6871434911855
182700000	-75.0541716051087
182800000	-74.7348523324216
182900000	-74.9254565988342
183000000	-75.4015477696343
183100000	-74.8263369072546
183200000	-74.7584241650928
183300000	-74.9841766524013
183400000	-73.9253333230999
183500000	-75.6444977346662
183600000	-75.6370958840398
183700000	-76.2808450680661
183800000	-75.8909546233813
183900000	-75.8399884928501
184000000	-75.7726159329855
184100000	-75.5986155018777
184200000	-75.1583483882828
184300000	-74.8979579845638
184400000	-73.9035945997103
184500000	-74.9833509909655
184600000	-74.5660720723723
184700000	-74.7400769099298
184800000	-74.6421761749894
184900000	-74.4888485051189
185000000	-74.3435172805568
185100000	-74.3987848515545
185200000	-74.2083777556385
185300000	-74.8411704327723
185400000	-75.2131385715999
185500000	-76.3013407087254
185600000	-76.0105085087516
185700000	-76.5368235454289
185800000	-74.9296766438733
185900000	-74.6995165183185
186000000	-74.9132145021483
186100000	-74.6637723368635
186200000	-74.6304873539946
186300000	-74.2356197890174
186400000	-74.5593413329683
186500000	-74.4045240563091
186600000	-74.065381921939
186700000	-74.2398211172661
186800000	-73.790610345721
186900000	-74.8939544917156
187000000	-74.9986720110761
187100000	-75.1472052949864
187200000	-75.8535610180985
187300000	-75.9074234737334
187400000	-77.0071249526823
187500000	-75.8011548868582
187600000	-75.7528050017514
187700000	-76.3537991860093
187800000	-74.2513368915556
187900000	-74.7725216026249
188000000	-74.8928760115758
188100000	-75.1055806678109
188200000	-74.9418966746303
188300000	-75.0924095180717
188400000	-74.9876894863245
188500000	-74.8053718508715
188600000	-75.0397470170423
188700000	-75.0220578014898
188800000	-74.928225339692
188900000	-77.03528642924
189000000	-77.2056476561377
189100000	-76.9104104762574
189200000	-76.5105351018072
189300000	-76.4757754194974
189400000	-75.3751273292617
189500000	-75.4258930506365
189600000	-75.4217102331455
189700000	-75.1111343405041
189800000	-74.9940666575339
189900000	-75.2546331702648
190000000	-75.5365756596831
190100000	-75.3422662096188
190200000	-75.346365893733
190300000	-75.6673474465626
190400000	-75.0979011851269
190500000	-75.9108330738254
190600000	-75.7884555852054
190700000	-75.9992890640644
190800000	-77.0338800304111
190900000	-77.7628115105863
191000000	-76.9103049716862
191100000	-76.7014168112614
191200000	-75.4612426738614
191300000	-75.6654738831497
191400000	-74.8796504378182
191500000	-75.5348741654795
191600000	-75.5443908999036
191700000	-75.3922267614565
191800000	-75.1483759257972
191900000	-75.3564211998005
192000000	-74.9816132452524
192100000	-75.2405564073758
192200000	-75.0844558713543
192300000	-76.3236633220215
192400000	-76.1190110544422
192500000	-76.8094529019536
192600000	-77.0649334106444
192700000	-76.8507964562807
192800000	-76.6404744954236
192900000	-76.4912749385203
193000000	-76.0822121205969
193100000	-76.2918085460877
193200000	-75.9668398743728
193300000	-75.8447004471213
193400000	-75.5464353354371
193500000	-75.3142747099457
193600000	-75.6288407867532
193700000	-75.4333307478292
193800000	-75.6168927442639
193900000	-75.6567150323117
194000000	-76.0467735531211
194100000	-75.9929444679117
194200000	-76.1265728349352
194300000	-76.4038866550065
194400000	-76.9640947124839
194500000	-76.8602374010663
194600000	-76.9539397533212
194700000	-76.9236605921124
194800000	-76.3424559154186
194900000	-75.5674743612645
195000000	-76.0767825276215
195100000	-75.7823796942256
195200000	-75.9234963227799
195300000	-75.9839232320536
195400000	-75.6565208551606
195500000	-75.456996849791
195600000	-75.9428764246977
195700000	-76.3142459854584
195800000	-76.2744484262057
195900000	-75.8782006302493
196000000	-76.689843166356
196100000	-76.1351134020516
196200000	-76.3029258770595
196300000	-76.5255061120672
196400000	-76.4715649467759
196500000	-77.1600330302395
196600000	-76.2513052705265
196700000	-75.9382076457457
196800000	-75.3839916024616
196900000	-75.1743142130068
197000000	-76.2022715038236
197100000	-76.2183767063301
197200000	-76.3534031525062
197300000	-76.4087243137562
197400000	-76.0289966541194
197500000	-76.147177373633
197600000	-76.2362171772327
197700000	-76.9157240847321
197800000	-76.9654347915631
197900000	-77.1921233413641
198000000	-76.352340610903
198100000	-75.8648682178331
198200000	-75.871453004543
198300000	-76.2605674615563
198400000	-76.1858185339188
198500000	-76.463954410985
198600000	-76.3057767382328
198700000	-75.0051593377677
198800000	-75.1754539808501
198900000	-75.2141669692822
199000000	-75.4352282078778
199100000	-75.867519600888
199200000	-76.4225123322234
199300000	-76.5845758502735
199400000	-76.1834604192109
199500000	-76.432358759967
199600000	-76.6671512375175
199700000	-76.3266193892353
199800000	-77.0404281361307
199900000	-76.9303402521976
[truncated: 2,096 more rows]
