# Supplementary material for: Highly efficient photonic radar by incorporating MDM-WDM and machine learning classifiers under adverse weather conditions
Source: PLoS One. 2024 Apr 1;19(4):e0300653. doi: 10.1371/journal.pone.0300653 (PMC10984395; doi:10.1371/journal.pone.0300653)
Supplement: S1 File — (ZIP) [file pone.0300653.s001.zip › Visibility_Dataset_optical/Low Fog/Target 1.txt]

0	-67.1509125940782
100000	-66.3651778251694
200000	-65.9991649147449
300000	-65.4325157077603
400000	-65.2963056476253
500000	-65.0659720139252
600000	-64.5949536411079
700000	-65.012467852242
800000	-64.4149302958089
900000	-64.8738625552919
1000000	-64.9973637088991
1100000	-64.6689478081766
1200000	-65.0469873968974
1300000	-64.8784263418736
1400000	-65.0853154743453
1500000	-65.0143538600076
1600000	-64.3737977490309
1700000	-64.7523299538167
1800000	-64.4644985891713
1900000	-64.9300219740941
2000000	-65.1807134345678
2100000	-64.5569395072563
2200000	-65.1146105183547
2300000	-64.9655726888622
2400000	-65.0107973815822
2500000	-65.0251548598117
2600000	-64.4518307752182
2700000	-64.6533692359151
2800000	-64.9576173687953
2900000	-65.2723808794036
3000000	-65.2193600692217
3100000	-64.8036367879128
3200000	-65.1722039733999
3300000	-65.2186062209288
3400000	-65.1072295608126
3500000	-65.004421834265
3600000	-64.6150251324841
3700000	-64.7876187436707
3800000	-65.4571840510298
3900000	-65.5528065529804
4000000	-64.955271992327
4100000	-65.0507110115905
4200000	-65.1592707442618
4300000	-65.3439691446652
4400000	-65.2579046132638
4500000	-64.8659102492977
4600000	-64.8788383201028
4700000	-65.2140252914938
4800000	-65.7976012078154
4900000	-65.7044119976467
5000000	-64.796645546813
5100000	-65.449730256398
5200000	-65.4039442477155
5300000	-65.5039898153847
5400000	-65.6282163098937
5500000	-64.8234077137695
5600000	-65.335211979734
5700000	-65.7549988464301
5800000	-65.8931859533704
5900000	-65.7650767662009
6000000	-64.7857842950531
6100000	-65.7360545887656
6200000	-65.6709926696176
6300000	-65.5849197639749
6400000	-65.8634672895143
6500000	-64.7872530063323
6600000	-65.792157690732
6700000	-66.062109844773
6800000	-65.7327676992956
6900000	-65.5920625674379
7000000	-64.7919166596296
7100000	-65.783073129273
7200000	-65.7931288432359
7300000	-65.611372304715
7400000	-65.6221567034959
7500000	-64.7497585215502
7600000	-65.8139984532201
7700000	-65.8526791265394
7800000	-65.3654702154838
7900000	-65.0858734325741
8000000	-64.8099293755203
8100000	-65.5013000534963
8200000	-65.600883742609
8300000	-65.4831993186343
8400000	-64.967488562831
8500000	-64.7959718256514
8600000	-65.3843776310073
8700000	-65.3837807048826
8800000	-65.0578412049386
8900000	-64.434438507704
9000000	-64.8604065847431
9100000	-65.1114756845132
9200000	-65.1812357220559
9300000	-65.1943405720537
9400000	-64.2759039587496
9500000	-64.6787459879656
9600000	-64.7525715207334
9700000	-64.7320569638668
9800000	-64.6581676956487
9900000	-63.8260616429057
10000000	-64.7557047360755
10100000	-64.6878915526171
10200000	-64.6985956764425
10300000	-64.7578019177129
10400000	-63.9323844580969
10500000	-64.425323333459
10600000	-64.4706564293547
10700000	-64.2742743545517
10800000	-64.3371147518016
10900000	-63.5877087660244
11000000	-64.5373599281801
11100000	-64.3955410428306
11200000	-64.2643885243874
11300000	-64.1679486965022
11400000	-63.7910732689954
11500000	-64.0236458656424
11600000	-64.381565923868
11700000	-63.854893022664
11800000	-64.0200180495468
11900000	-63.6633549969147
12000000	-64.3412402779936
12100000	-64.2452744239595
12200000	-64.0648015151403
12300000	-63.8515609128431
12400000	-63.9156050304226
12500000	-63.9188745463079
12600000	-64.3209977660006
12700000	-63.5228757915737
12800000	-63.8361273988344
12900000	-63.803536852691
13000000	-64.1598486391889
13100000	-64.053818812579
13200000	-63.8403103664008
13300000	-63.6841495415651
13400000	-63.9218571795807
13500000	-63.9643428395846
13600000	-64.0378557912634
13700000	-63.3637155162479
13800000	-63.9575035408149
13900000	-63.8503886714365
14000000	-64.0372319755597
14100000	-63.8258568463045
14200000	-63.5888719104706
14300000	-63.6936504647609
14400000	-63.8700438477186
14500000	-63.971795026278
14600000	-63.5790783512229
14700000	-63.3205243516055
14800000	-64.0301143787001
14900000	-63.5280556606246
15000000	-63.780289765592
15100000	-63.3919461266634
15200000	-63.339911130366
15300000	-63.6489119034119
15400000	-63.6225473511983
15500000	-63.6283355366496
15600000	-63.1738876316846
15700000	-63.4174101409829
15800000	-63.8729231426955
15900000	-63.1032705945553
16000000	-63.5436676787867
16100000	-62.9712429991133
16200000	-63.3030127971257
16300000	-63.5219337632813
16400000	-63.3164889729886
16500000	-63.2774726720935
16600000	-63.0866540060373
16700000	-63.5257720116036
16800000	-63.3859381446769
16900000	-62.8286531821679
17000000	-63.4280632886771
17100000	-62.8213814664473
17200000	-63.4810560412013
17300000	-63.3866783938773
17400000	-63.1688556708922
17500000	-63.2127158522846
17600000	-63.2692847841342
17700000	-63.5769272147778
17800000	-63.0240356399769
17900000	-62.9740580102577
18000000	-63.4704776158682
18100000	-63.0979791311817
18200000	-63.6661415724692
18300000	-63.4196569609107
18400000	-63.3752108868575
18500000	-63.5308196198661
18600000	-63.7394637719485
18700000	-63.6368346750579
18800000	-63.1202806762617
18900000	-63.5990994907183
19000000	-63.6572985324711
19100000	-63.7741901350189
19200000	-63.8424009062424
19300000	-63.7925201621369
19400000	-64.0094830345473
19500000	-64.1951940160866
19600000	-64.3268596198772
19700000	-63.8306481396519
19800000	-63.8934441271692
19900000	-64.6376052765635
20000000	-64.3293094787163
20100000	-64.7467668136961
20200000	-64.338666766965
20300000	-64.6669081766404
20400000	-65.0926066786446
20500000	-65.1389115569556
20600000	-64.8849176732073
20700000	-64.3978652382833
20800000	-65.053535218338
20900000	-65.4855469827597
21000000	-65.0234870268524
21100000	-64.9197359463106
21200000	-64.8394574447037
21300000	-65.2562920199241
21400000	-65.575156240162
21500000	-65.5105057774078
21600000	-64.6928152854631
21700000	-64.7249140087939
21800000	-65.4022209413548
21900000	-65.2778872028464
22000000	-64.7756028907121
22100000	-64.2246846339705
22200000	-64.819735805779
22300000	-64.887665901339
22400000	-64.9038592119335
22500000	-64.790965131273
22600000	-63.9956060590244
22700000	-64.3005295804824
22800000	-64.5981776046827
22900000	-64.2743591245722
23000000	-63.7629042931099
23100000	-63.5831355988984
23200000	-64.1570824309036
23300000	-64.112085017684
23400000	-63.8771752849196
23500000	-63.6622743960442
23600000	-63.3343614111769
23700000	-63.3376006008222
23800000	-63.6045552194555
23900000	-63.2156523853577
24000000	-62.9693370902922
24100000	-63.2589078097454
24200000	-63.3530872459246
24300000	-63.4704963617155
24400000	-62.9849321861221
24500000	-62.9870108561066
24600000	-62.916082059435
24700000	-62.724265043625
24800000	-63.1404633629353
24900000	-62.6960586542743
25000000	-62.9677874713819
25100000	-63.24863132194
25200000	-63.193795666995
25300000	-63.3566709000547
25400000	-62.7025084318986
25500000	-63.2011112382421
25600000	-62.9576767670878
25700000	-62.9469786516879
25800000	-63.3224704250335
25900000	-63.0854371416497
26000000	-63.6957516918944
26100000	-63.6255054714267
26200000	-63.7155066307158
26300000	-63.5988465759015
26400000	-63.1661862603495
26500000	-63.8659063357158
26600000	-63.4341945289319
26700000	-63.8396253818182
26800000	-63.949174339117
26900000	-64.0851713018898
27000000	-64.2805110027083
27100000	-64.1930941798145
27200000	-64.3451845423705
27300000	-63.861376437386
27400000	-64.1350474036456
27500000	-64.2367701756681
27600000	-64.165752937218
27700000	-64.7282709479941
27800000	-64.5851686771155
27900000	-64.8439006814569
28000000	-64.4558707570457
28100000	-64.5928999930515
28200000	-64.6533275864622
28300000	-64.1417299699865
28400000	-64.6854172502344
28500000	-64.1538775446699
28600000	-64.6355573022896
28700000	-64.9853647554012
28800000	-64.8287372497789
28900000	-64.546063671311
29000000	-64.476431614417
29100000	-64.4332658680876
29200000	-64.6702258157218
29300000	-64.2281208764513
29400000	-64.2438007356533
29500000	-64.1203260726403
29600000	-64.5697564272883
29700000	-64.7655986683916
29800000	-64.6067483934517
29900000	-63.8950898074767
30000000	-64.4289847062941
30100000	-64.1619189129096
30200000	-64.5370372899883
30300000	-63.8310415935417
30400000	-63.761999368352
30500000	-64.1614688082987
30600000	-64.1586738483491
30700000	-64.2078982979072
30800000	-63.9665551059542
30900000	-63.660644424814
31000000	-64.1549042044342
31100000	-63.9894207529832
31200000	-64.0351897732142
31300000	-63.4129841017972
31400000	-63.9448763157839
31500000	-64.0436628441915
31600000	-63.9019198491036
31700000	-63.826326322285
31800000	-63.5762933613303
31900000	-63.8196788590972
32000000	-63.817479524015
32100000	-63.9171250640163
32200000	-63.5012307914691
32300000	-63.4376614344447
32400000	-64.1644475710299
32500000	-63.5987710709605
32600000	-63.726021772125
32700000	-63.4543340733642
32800000	-63.3872787018854
32900000	-63.6589016899856
33000000	-63.4200612416513
33100000	-63.5781458770959
33200000	-63.2449832309732
33300000	-63.4875937366211
33400000	-63.724104287361
33500000	-63.2225919280509
33600000	-63.6386789570129
33700000	-63.3721331836881
33800000	-63.4159158422954
33900000	-63.6585498321025
34000000	-63.5986851559548
34100000	-63.6858010886607
34200000	-63.8019112385618
34300000	-63.5301451613648
34400000	-63.7211219233287
34500000	-63.6344752923596
34600000	-64.0599006186183
34700000	-64.1170931659664
34800000	-63.7292244167697
34900000	-64.3356584747761
35000000	-64.406336975606
35100000	-64.4651648930784
35200000	-64.7266974868007
35300000	-63.8361553640727
35400000	-64.7934411097629
35500000	-64.9610978405474
35600000	-65.051882615642
35700000	-65.3960622972221
35800000	-64.5783061625993
35900000	-65.6866151429366
36000000	-65.5752828288654
36100000	-65.4732324891548
36200000	-65.4514429250652
36300000	-64.8547261700997
36400000	-66.1194841047781
36500000	-65.9916116257786
36600000	-65.5902630602826
36700000	-65.7193747447281
36800000	-65.1379620671433
36900000	-65.4503116694571
37000000	-65.3770430270207
37100000	-65.1014356789353
37200000	-65.1485710502858
37300000	-65.1861492459547
37400000	-65.2671560578337
37500000	-65.094289400922
37600000	-64.5334880579944
37700000	-64.6828178147857
37800000	-64.3345116760722
37900000	-63.8567719476238
38000000	-64.2392898069306
38100000	-64.1562115453326
38200000	-64.2889069885629
38300000	-64.113501790344
38400000	-63.8218829463954
38500000	-63.9424472889985
38600000	-63.6410079965482
38700000	-63.7915669694852
38800000	-63.3202504733729
38900000	-63.3059495729256
39000000	-63.9603307876671
39100000	-64.03329471001
39200000	-63.6953738148771
39300000	-63.6464789566485
39400000	-63.7236832033753
39500000	-63.9365680424006
39600000	-64.1086821372046
39700000	-63.6476062910838
39800000	-63.7153668397505
39900000	-64.4147272906068
40000000	-64.9191466656095
40100000	-64.8148620818572
40200000	-64.1099998663443
40300000	-64.7530768247047
40400000	-64.985694136315
40500000	-64.979765127061
40600000	-65.1232804380446
40700000	-64.2843075434073
40800000	-65.5249531753661
40900000	-66.0280519870246
41000000	-66.015306962073
41100000	-65.5347906068271
41200000	-65.3151400174889
41300000	-65.926856006861
41400000	-65.9513555487416
41500000	-65.2109820667782
41600000	-65.1953047034879
41700000	-64.8398615396324
41800000	-65.565484658427
41900000	-65.295634322084
42000000	-65.0097986434598
42100000	-64.8930521955936
42200000	-64.7389417710872
42300000	-64.4070360362766
42400000	-64.6324684432269
42500000	-63.676513299151
42600000	-64.196075581894
42700000	-63.8644609640159
42800000	-63.701139968071
42900000	-63.7319697598107
43000000	-63.6267785213835
43100000	-63.7643062183233
43200000	-63.0585455735339
43300000	-63.0746546587237
43400000	-63.3723083606662
43500000	-63.124393282068
43600000	-63.4946746098855
43700000	-63.0375337410894
43800000	-63.2535395001155
43900000	-63.5310070457799
44000000	-63.6171901636293
44100000	-63.2558925468958
44200000	-63.003418112612
44300000	-63.6970049804565
44400000	-63.6963605976256
44500000	-64.0272299045251
44600000	-63.5703202031982
44700000	-63.8837167590293
44800000	-64.4487529696014
44900000	-64.5196160973342
45000000	-64.6169540765389
45100000	-63.8399628353074
45200000	-64.5887308843617
45300000	-65.0776758277264
45400000	-64.5691016961062
45500000	-64.6489713460077
45600000	-64.1400721705243
45700000	-64.8471519608016
45800000	-64.9716192110821
45900000	-64.5971799689805
46000000	-64.5588780842349
46100000	-64.10971887395
46200000	-64.6557394727379
46300000	-64.4156782352371
46400000	-63.5851236307583
46500000	-63.8938797867192
46600000	-63.6901729090178
46700000	-63.6160602496768
46800000	-63.6084397273117
46900000	-63.1226736277011
47000000	-63.3641024117658
47100000	-62.8040512679193
47200000	-62.902034759678
47300000	-62.8243162085416
47400000	-62.4835557996928
47500000	-62.9993195576444
47600000	-62.5266473090749
47700000	-62.8135844482519
47800000	-62.9132605937582
47900000	-62.7528480613756
48000000	-62.8185837780417
48100000	-62.3735663759638
48200000	-62.9527372559307
48300000	-62.959259608353
48400000	-63.2947704939564
48500000	-63.1235795308752
48600000	-63.0956726484942
48700000	-63.868962404651
48800000	-63.7903338649465
48900000	-63.9452546858275
49000000	-63.6281493807294
49100000	-63.9837315994181
49200000	-64.686107177813
49300000	-64.7231068966052
49400000	-64.8845244966398
49500000	-64.1881515126498
49600000	-65.0475648682906
49700000	-65.2355163661596
49800000	-64.9634391602841
49900000	-64.9230988335242
50000000	-64.8698601955496
50100000	-65.435703346006
50200000	-65.4793550462851
50300000	-65.0986961005405
50400000	-65.0216111680591
50500000	-64.6414072764505
50600000	-64.731089867106
50700000	-64.677565320399
50800000	-64.2189979828067
50900000	-64.4230179287081
51000000	-64.1620904378582
51100000	-64.0357957228664
51200000	-64.1073793453731
51300000	-63.9638941666243
51400000	-64.1195786176956
51500000	-63.4082507169351
51600000	-63.6432958436081
51700000	-63.8817133472352
51800000	-63.7650046588463
51900000	-63.7644379503511
52000000	-63.4745941507101
52100000	-63.8745315767805
52200000	-63.9387559220252
52300000	-64.2899173919328
52400000	-63.7446591766772
52500000	-63.5464583683453
52600000	-64.486608181646
52700000	-64.4855229512301
52800000	-64.721731770112
52900000	-64.0516108146986
53000000	-64.5071959997894
53100000	-64.9248466797602
53200000	-64.7790352430591
53300000	-64.4493588723008
53400000	-63.8493899371726
53500000	-64.5815013884079
53600000	-64.9115339435967
53700000	-64.5034477648951
53800000	-64.3665748269559
53900000	-63.8513059039825
54000000	-64.3147960487763
54100000	-64.096611273683
54200000	-63.558868457073
54300000	-63.4512956755156
54400000	-63.5438964117904
54500000	-63.8058278592507
54600000	-63.5638497523402
54700000	-62.9045421347545
54800000	-63.1272715105569
54900000	-62.667454671846
55000000	-62.8238864918539
55100000	-62.8034260127471
55200000	-62.6005482930186
55300000	-62.9133216734596
55400000	-62.7820169857666
55500000	-63.09216452384
55600000	-62.8764499373696
55700000	-62.7516337565651
55800000	-62.8542427287314
55900000	-62.5848839693744
56000000	-63.3321836836716
56100000	-63.2271984527435
56200000	-63.6252202225107
56300000	-63.3152893619715
56400000	-63.4295226349234
56500000	-63.8702464201324
56600000	-63.3627913117859
56700000	-63.8764132426171
56800000	-63.5099529381536
56900000	-64.1568446124385
57000000	-64.5986109655328
57100000	-64.3340661239629
57200000	-64.5049000742884
57300000	-64.1493786040376
57400000	-64.3974791695758
57500000	-64.211065806754
57600000	-63.6569698858905
57700000	-64.0584137454345
57800000	-63.8383890305294
57900000	-64.4326184921559
58000000	-64.098615586132
58100000	-63.8865928024227
58200000	-64.1020674006412
58300000	-63.9792428166317
58400000	-63.5354360329957
58500000	-63.8589716360246
58600000	-63.3472551163228
58700000	-63.9203097928236
58800000	-63.7340864743983
58900000	-63.6876469830442
59000000	-63.6553291764137
59100000	-63.9243582962928
59200000	-63.8400257682591
59300000	-63.5109470655817
59400000	-63.6366317426626
59500000	-64.0873422747599
59600000	-64.2550360042372
59700000	-64.2504611173405
59800000	-64.1968735985509
59900000	-64.4049666901924
60000000	-64.3381813763121
60100000	-64.5105200611668
60200000	-63.8248150458146
60300000	-64.1915544433566
60400000	-64.5209445576404
60500000	-64.4299205115753
60600000	-64.4823932041643
60700000	-64.1916073691424
60800000	-64.3552351752473
60900000	-64.209430154318
61000000	-64.0809164776155
61100000	-63.7982338634001
61200000	-63.9750078890942
61300000	-64.3130824821269
61400000	-64.1128376487034
61500000	-63.5939277642574
61600000	-63.5390093330986
61700000	-63.5201603852884
61800000	-63.1344795549558
61900000	-63.4260782376504
62000000	-63.1789180837881
62100000	-63.4115343950219
62200000	-63.5988094307238
62300000	-63.4468196167636
62400000	-63.679222472017
62500000	-63.0512946338704
62600000	-63.3915433784315
62700000	-63.3683095812467
62800000	-63.3277985302401
62900000	-63.9548033295085
63000000	-64.0148014519492
63100000	-63.8179422491332
63200000	-63.6899480408997
63300000	-63.7967266742937
63400000	-63.9178528305375
63500000	-63.7636423395945
63600000	-63.854693147191
63700000	-64.078996785075
63800000	-64.4118888391035
63900000	-64.459764101312
64000000	-64.5721127478116
64100000	-64.3468976478788
64200000	-64.000927523187
64300000	-64.0281218151893
64400000	-63.8157298327979
64500000	-63.5375485241942
64600000	-63.8051968037128
64700000	-64.0061103140014
64800000	-64.0148522175687
64900000	-63.7116733379169
65000000	-63.9668403462737
65100000	-63.8717063228896
65200000	-63.1070128713062
65300000	-64.0331410747985
65400000	-63.3353449866271
65500000	-63.609116290364
65600000	-63.4880680757462
65700000	-63.305131876047
65800000	-63.8778125088579
65900000	-63.7703465940299
66000000	-63.6203002909676
66100000	-63.0998377934939
66200000	-63.0293733130417
66300000	-50.1730774667631
66400000	-50.1421396886398
66500000	-50.1301839399669
66600000	-50.101618381891
66700000	-50.1162830435779
66800000	-50.1144142211769
66900000	-50.1121356412405
67000000	-50.0827960366462
67100000	-50.0870682474106
67200000	-50.1112644113278
67300000	-50.0925904129072
67400000	-62.211086051838
67500000	-62.5004632016281
67600000	-62.4152373815331
67700000	-62.9121415469074
67800000	-62.4435859448953
67900000	-62.493363987342
68000000	-62.4277915456729
68100000	-62.5848096089579
68200000	-62.9784428068107
68300000	-62.3212131413331
68400000	-62.5663534875849
68500000	-62.3863734191128
68600000	-62.2675979232137
68700000	-63.2134010552168
68800000	-62.8745462591887
68900000	-63.5174121700726
69000000	-62.9789446139569
69100000	-63.1230277470633
69200000	-63.5492582622379
69300000	-62.9325430596621
69400000	-63.7149496943786
69500000	-63.2159668378132
69600000	-63.7579011873754
69700000	-64.1391997537114
69800000	-63.9481503960754
69900000	-64.1226705203256
70000000	-63.9434129510213
70100000	-63.9262124833941
70200000	-63.6543826746933
70300000	-63.2426497329374
70400000	-63.7265966670763
70500000	-63.6355873987062
70600000	-64.100742551198
70700000	-63.775616048458
70800000	-63.7374121046751
70900000	-63.8819023844038
71000000	-63.892871935148
71100000	-63.3987288400725
71200000	-64.0198174102147
71300000	-63.7243052595922
71400000	-63.9987335918553
71500000	-63.9685650085842
71600000	-63.7651583439524
71700000	-63.993154818412
71800000	-64.4247123723178
71900000	-63.7326786346836
72000000	-63.7607340422004
72100000	-63.8457059001348
72200000	-64.3602992790734
72300000	-64.5655463077485
72400000	-64.3646168085353
72500000	-64.0807638254604
72600000	-64.0591797326961
72700000	-64.0708524521866
72800000	-63.7872847811848
72900000	-63.6111398837795
73000000	-63.8300580428403
73100000	-63.7973363613597
73200000	-63.4315538517373
73300000	-63.1072731031897
73400000	-63.0897675507602
73500000	-62.6620968788869
73600000	-63.0724458430212
73700000	-62.7290711907899
73800000	-62.8860685269946
73900000	-62.9434526303267
74000000	-62.8059041843224
74100000	-63.3133983761886
74200000	-62.5748917749641
74300000	-62.9505219368499
74400000	-62.8975536810888
74500000	-62.6574183203782
74600000	-63.7500833679729
74700000	-63.600912762698
74800000	-63.6790349476642
74900000	-63.3531795209701
75000000	-63.4536757705775
75100000	-63.6981714428703
75200000	-63.3244780759992
75300000	-63.7625064969017
75400000	-63.6829862654195
75500000	-64.1346451471545
75600000	-64.0397411379738
75700000	-63.8898449370252
75800000	-63.8968018570997
75900000	-63.579915448329
76000000	-63.5855605977116
76100000	-63.439179182977
76200000	-63.0206940867918
76300000	-63.3457103211221
76400000	-63.4313939203794
76500000	-63.4998968271789
76600000	-63.2939775473025
76700000	-63.6404277623902
76800000	-63.3087803078375
76900000	-63.2533346591605
77000000	-63.8835577764253
77100000	-63.8874974598673
77200000	-64.2119358412605
77300000	-64.0877077320435
77400000	-64.070835964654
77500000	-64.3452409582016
77600000	-64.19405577837
77700000	-63.9134109838076
77800000	-63.638593424404
77900000	-63.9507923557753
78000000	-64.0398100136299
78100000	-63.692455818813
78200000	-63.5758698405023
78300000	-63.4853319563007
78400000	-63.2598510151079
78500000	-63.0755961893315
78600000	-62.7042427719407
78700000	-62.731354623383
78800000	-63.0180256840144
78900000	-62.9352834320598
79000000	-62.966277006014
79100000	-62.4201928203481
79200000	-62.6884133216195
79300000	-62.6967160939965
79400000	-62.3973217280524
79500000	-63.0002130776619
79600000	-63.0997738877786
79700000	-63.3571956010714
79800000	-63.236951574271
79900000	-63.324206143501
80000000	-63.6205446807114
80100000	-63.6725136037908
80200000	-64.005565780085
80300000	-63.9965239436611
80400000	-64.2843392753245
80500000	-64.5482874192755
80600000	-64.5079935100278
80700000	-64.5173588973211
80800000	-63.6611382630664
80900000	-63.8721639975777
81000000	-63.7321756546276
81100000	-63.5315856238804
81200000	-63.5905301661696
81300000	-63.5140529711306
81400000	-63.6496103211752
81500000	-63.5423088188361
81600000	-63.8843117410181
81700000	-63.4975685601817
81800000	-63.1391057933914
81900000	-64.271042365942
82000000	-64.1579567647595
82100000	-64.3975902903326
82200000	-63.8763435162929
82300000	-63.9102486640533
82400000	-64.6777134825114
82500000	-64.4687079131001
82600000	-64.1937333411053
82700000	-63.7749197325899
82800000	-64.1449302408934
82900000	-64.6034084946198
83000000	-64.0929304747625
83100000	-64.0038152561375
83200000	-63.7451817082081
83300000	-63.7883089655981
83400000	-63.5123179140182
83500000	-62.8023906727578
83600000	-62.8593728652538
83700000	-63.0075143749164
83800000	-62.951302158637
83900000	-62.9894167845753
84000000	-62.420938168999
84100000	-62.5758266781105
84200000	-62.6971207753108
84300000	-62.5838513275556
84400000	-62.9797807976584
84500000	-63.1560635710409
84600000	-63.4864441148889
84700000	-63.3080690164478
84800000	-63.5549629379088
84900000	-63.8536429129766
85000000	-64.013035252994
85100000	-64.3423929169665
85200000	-64.0070434083313
85300000	-64.1376526785384
85400000	-64.2841646682957
85500000	-64.0954648652297
85600000	-64.1581516645194
85700000	-63.2566608641164
85800000	-63.5379340877643
85900000	-63.330304256699
86000000	-63.3601848389702
86100000	-63.2667901581112
86200000	-62.8849368452097
86300000	-63.360731197516
86400000	-63.006039471027
86500000	-63.402065146803
86600000	-63.1197720336014
86700000	-62.6905847339362
86800000	-63.9792288401373
86900000	-63.8175069647931
87000000	-63.849597883722
87100000	-63.2123604918539
87200000	-63.3205770895728
87300000	-64.24783118696
87400000	-63.8105927439776
87500000	-63.5727973409906
87600000	-63.1093225243708
87700000	-63.4642199819378
87800000	-63.6823682660674
87900000	-63.2644974583981
88000000	-63.235286757326
88100000	-63.0670854399555
88200000	-63.2654421922127
88300000	-62.8880094655153
88400000	-62.4608246012736
88500000	-62.6546097996348
88600000	-62.7427582453364
88700000	-62.7698396806752
88800000	-62.858873595763
88900000	-62.7728115256965
89000000	-62.7149409003374
89100000	-62.9291188117711
89200000	-63.025139960931
89300000	-63.2764251320729
89400000	-63.5956498692168
89500000	-63.7788886490227
89600000	-63.6431848515804
89700000	-64.2018181239637
89800000	-64.4986854061784
89900000	-64.408281859493
90000000	-64.8102926005991
90100000	-63.9966208512755
90200000	-63.9537271662973
90300000	-63.8221319347196
90400000	-63.5961879225528
90500000	-63.5694191095205
90600000	-63.0590333213477
90700000	-63.2718233288896
90800000	-63.1158044105203
90900000	-63.1888507303744
91000000	-62.9548775189859
91100000	-62.5153781069581
91200000	-63.5204257900312
91300000	-63.0782761577206
91400000	-63.3419714750875
91500000	-63.3268062970955
91600000	-63.2750540468282
91700000	-64.2271438046873
91800000	-64.1759501822782
91900000	-63.9008309122477
92000000	-63.6935893499045
92100000	-64.162517842262
92200000	-64.5283307703134
92300000	-63.8124929622344
92400000	-64.038743821667
92500000	-63.5683857681048
92600000	-63.4407946438782
92700000	-63.2869034767914
92800000	-63.0418247591106
92900000	-63.1204844297513
93000000	-63.3474199980556
93100000	-62.9124269406173
93200000	-62.6786894448164
93300000	-62.7733231178432
93400000	-62.9564156276459
93500000	-63.0443128798805
93600000	-63.2232383650207
93700000	-63.518073380128
93800000	-63.2943291906541
93900000	-63.3799037389548
94000000	-62.9920432427264
94100000	-62.9844203792157
94200000	-63.1353209147672
94300000	-62.925835330237
94400000	-63.0845940820575
94500000	-62.9672279201891
94600000	-63.0784041045284
94700000	-63.077677236294
94800000	-63.1126447564257
94900000	-63.4288231643189
95000000	-62.4263529600315
95100000	-62.8089150355812
95200000	-62.4217306099203
95300000	-62.8087498195116
95400000	-62.839092193118
95500000	-62.491162963177
95600000	-62.9686849773414
95700000	-62.9667260199532
95800000	-62.9459039909192
95900000	-62.9071179675495
96000000	-62.9993475073844
96100000	-64.2563043784808
96200000	-63.9726543419014
96300000	-64.4075823328778
96400000	-64.0120155761766
96500000	-64.3731032274335
96600000	-64.4471107305524
96700000	-64.2081680204422
96800000	-64.2353282203855
96900000	-64.476553560135
97000000	-64.2575007876635
97100000	-63.9637140853525
97200000	-63.8502733212588
97300000	-63.8059386581794
97400000	-63.9556425123929
97500000	-63.4614594871914
97600000	-63.321372382796
97700000	-63.451958175699
97800000	-63.2616291626175
97900000	-63.2516931534873
98000000	-63.0765094348278
98100000	-63.1369318406211
98200000	-63.2179824701895
98300000	-63.300349947039
98400000	-63.4022831018606
98500000	-63.6068999911684
98600000	-63.889518580087
98700000	-63.7123477867096
98800000	-63.9109050661757
98900000	-63.1963404816208
99000000	-63.2794900213977
99100000	-63.0701639091293
99200000	-63.1980589368397
99300000	-63.1350045527495
99400000	-63.0040006922878
99500000	-63.1514420352241
99600000	-62.8975554560208
99700000	-62.9647024925038
99800000	-63.2891318683158
99900000	-62.9527855486284
100000000	-63.8771130326752
100100000	-63.7770627105185
100200000	-63.86710480402
100300000	-63.9266424287321
100400000	-64.2639383960432
100500000	-64.181830043946
100600000	-63.9563727251397
100700000	-63.9780269722995
100800000	-64.0657084634301
100900000	-63.9908124447709
101000000	-63.9290518335127
101100000	-63.897557103681
101200000	-63.8572886342757
101300000	-64.3512430332318
101400000	-63.4235720067599
101500000	-62.8694621322683
101600000	-63.2349466907557
101700000	-62.9948975723369
101800000	-63.2358734213503
101900000	-63.067594442326
102000000	-62.9745991520031
102100000	-63.2216933961528
102200000	-63.1022385103562
102300000	-63.0155119693326
102400000	-62.9844515562634
102500000	-63.4823340825082
102600000	-63.3948918108791
102700000	-63.3851836528834
102800000	-63.5058060717512
102900000	-63.4736741062537
103000000	-63.8244428642759
103100000	-63.8703672690352
103200000	-63.844450454031
103300000	-63.9275208697033
103400000	-64.0774802761066
103500000	-63.8587165506209
103600000	-63.8524341216153
103700000	-64.4245401794397
103800000	-64.1198436999701
103900000	-64.3780299870016
104000000	-64.4098471061793
104100000	-63.6354464494989
104200000	-63.8301030384932
104300000	-64.0068667976804
104400000	-63.8238620358974
104500000	-63.3968612243964
104600000	-63.4209774546688
104700000	-63.2376332955442
104800000	-63.08332015902
104900000	-62.9046700898255
105000000	-62.8916555093983
105100000	-62.9252835116018
105200000	-63.6857810100772
105300000	-62.9616061188163
105400000	-62.6429213482937
105500000	-62.9693326948152
105600000	-62.9449368962753
105700000	-63.3197864950596
105800000	-63.4329135271891
105900000	-63.5795151418154
106000000	-63.852198953521
106100000	-63.7317355429067
106200000	-63.2002994110247
106300000	-63.1227302851445
106400000	-63.7571503470817
106500000	-63.6167008220119
106600000	-63.6377878533832
106700000	-64.0465945932668
106800000	-63.9038707870527
106900000	-64.3036946927375
107000000	-64.431642127955
107100000	-64.3310811264074
107200000	-64.4076444800146
107300000	-64.8605367758343
107400000	-64.6100536998245
107500000	-64.2514426383944
107600000	-64.5026085548918
107700000	-64.2553216956228
107800000	-64.1654406768235
107900000	-63.9496468019572
108000000	-63.0402531875097
108100000	-62.9557889555502
108200000	-63.0171727509156
108300000	-62.8804841516175
108400000	-62.5658507653189
108500000	-62.6367177871625
108600000	-62.5795397505563
108700000	-62.3890951077264
108800000	-62.3027121844249
108900000	-62.4224611654733
109000000	-62.5040141484346
109100000	-63.2516966521555
109200000	-63.19462748205
109300000	-63.4037319911326
109400000	-63.7380675323704
109500000	-63.5225103791427
109600000	-63.910484094023
109700000	-64.3297577584547
109800000	-64.9708534550496
109900000	-64.8912723090095
110000000	-64.7325318496464
110100000	-64.0917285366719
110200000	-64.0507471246469
110300000	-63.9424308850359
110400000	-63.5899185840899
110500000	-63.6172511996072
110600000	-63.7604504898109
110700000	-63.2532495100037
110800000	-62.7295084915715
110900000	-62.6911798735625
111000000	-62.6562252916604
111100000	-62.8483239409314
111200000	-62.9734305921566
111300000	-62.767719182117
111400000	-62.4876665754406
111500000	-62.5542606994062
111600000	-62.2469864408237
111700000	-62.416495117634
111800000	-62.5172862114556
111900000	-62.3211136675628
112000000	-62.1590750219416
112100000	-62.0297946285235
112200000	-61.8660874400396
112300000	-62.2078524683134
112400000	-62.330267925732
112500000	-62.6502050999905
112600000	-62.5494190740629
112700000	-62.8546017086666
112800000	-63.1744639185775
112900000	-62.9405124692836
113000000	-63.8187668150731
113100000	-64.2448705309942
113200000	-64.7735900778687
113300000	-64.9738345910507
113400000	-64.0487468019822
113500000	-63.8912450187743
113600000	-63.7922244435386
113700000	-63.6982634005335
113800000	-63.0220408404119
113900000	-63.0729307747747
114000000	-63.1313968881272
114100000	-62.3917953081505
114200000	-61.7559431112041
114300000	-61.7232493440937
114400000	-61.6751074963367
114500000	-61.8457967826024
114600000	-61.5983024686816
114700000	-61.3834001572475
114800000	-61.5490255577468
114900000	-61.9042045891857
115000000	-61.7886100531986
115100000	-61.8565563935697
115200000	-62.5258062788765
115300000	-62.7772798686426
115400000	-62.9400116517425
115500000	-62.7420998611607
115600000	-63.1386717458793
115700000	-63.9063725573839
115800000	-64.1645814301178
115900000	-64.0348516135257
116000000	-63.576820308587
116100000	-63.7168656954371
116200000	-64.109504136134
116300000	-63.510031338972
116400000	-63.9281164289198
116500000	-63.9579063922495
116600000	-64.0288447910423
116700000	-63.5598062185115
116800000	-62.8862582534823
116900000	-63.2085286099907
117000000	-63.3695597969561
117100000	-63.4756079991109
117200000	-63.2066253384242
117300000	-62.9877104691512
117400000	-62.9798010129826
117500000	-62.1298555142521
117600000	-61.7697067019571
117700000	-61.7427766138945
117800000	-61.9896003121702
117900000	-62.3809187636718
118000000	-61.8947401926851
118100000	-61.8635749317167
118200000	-62.1146927538609
118300000	-62.1086921744337
118400000	-62.4510847511443
118500000	-62.7631646568496
118600000	-63.8924824816995
118700000	-64.1274296038479
118800000	-64.5835392975533
118900000	-64.5598767051041
119000000	-64.6142222951063
119100000	-65.1443736302548
119200000	-65.1420152494152
119300000	-65.1644349077018
119400000	-65.536246049468
119500000	-64.611196297221
119600000	-64.2593207898142
119700000	-63.6811872778557
119800000	-63.7798969648615
119900000	-63.7789308173725
120000000	-63.4754418021499
120100000	-63.0791432819087
120200000	-62.5631339244845
120300000	-62.5343838491565
120400000	-62.4825196700962
120500000	-62.1447664069567
120600000	-62.4413061183499
120700000	-62.5946794230233
120800000	-62.6448747813372
120900000	-62.5705285176546
121000000	-62.4773012683291
121100000	-62.9073129464428
121200000	-63.135122992752
121300000	-64.1006784854928
121400000	-63.6118500027115
121500000	-63.8636476986392
121600000	-64.4204270935078
121700000	-63.7866941425262
121800000	-64.2813271913392
121900000	-64.7277939577241
122000000	-64.8369492008505
122100000	-63.9460298192943
122200000	-63.867486990738
122300000	-63.7339763195599
122400000	-63.3541004501399
122500000	-63.4314895497222
122600000	-63.2119276146915
122700000	-63.2616606841027
122800000	-63.9078564228768
122900000	-62.8787330103904
123000000	-62.3764207756094
123100000	-62.4826496339041
123200000	-62.8985165530633
123300000	-63.0285821978013
123400000	-63.0107371107739
123500000	-63.301440527576
123600000	-63.254182765576
123700000	-63.4360735067998
123800000	-62.9355990674713
123900000	-62.8634667944357
124000000	-63.7990967104748
124100000	-64.1633681957425
124200000	-63.912245780424
124300000	-64.3252192789251
124400000	-64.1112485684071
124500000	-64.517471862467
124600000	-63.9852953593755
124700000	-64.5277890304025
124800000	-64.4396953036559
124900000	-64.9395410347145
125000000	-64.5028666217802
125100000	-63.7608215936754
125200000	-63.8800164904237
125300000	-63.5484082934137
125400000	-63.1886299748615
125500000	-62.9597807901369
125600000	-63.0069524639055
125700000	-62.9382380826746
125800000	-62.7663498917075
125900000	-62.721968209505
126000000	-62.7860319847391
126100000	-62.83386712275
126200000	-63.4091101322105
126300000	-63.2613407268696
126400000	-63.8355057420952
126500000	-63.9148449115426
126600000	-63.9789866001905
126700000	-63.7995664477929
126800000	-64.2468702509381
126900000	-64.5202267663047
127000000	-64.3957266322163
127100000	-64.5730485386212
127200000	-64.1568267887919
127300000	-63.7068785515143
127400000	-63.5142503733137
127500000	-63.5122824705169
127600000	-63.5337574139153
127700000	-63.9088726476189
127800000	-63.6954495539192
127900000	-63.5002346921884
128000000	-63.1422643847313
128100000	-63.1613022835906
128200000	-62.9538566467639
128300000	-63.3793224451149
128400000	-63.5644242620712
128500000	-63.4097570263531
128600000	-63.2142788067262
128700000	-62.7961945596559
128800000	-62.7024444098302
128900000	-63.2475509906091
129000000	-63.3450642771434
129100000	-63.7413239605306
129200000	-63.796024822811
129300000	-63.9679270481869
129400000	-64.0241414227303
129500000	-63.3088943780365
129600000	-64.077575961052
129700000	-64.3783557702272
129800000	-64.7972570936862
129900000	-64.6600183760144
130000000	-63.8332377693905
130100000	-63.4118720454855
130200000	-62.7396710134119
130300000	-62.3821105450071
130400000	-62.1049342581508
130500000	-62.2411049335477
130600000	-62.6888538532822
130700000	-61.9479673268719
130800000	-61.6334597664147
130900000	-61.7650052760319
131000000	-61.6665853949815
131100000	-62.1596595729734
131200000	-62.438159904648
131300000	-63.1059227907489
131400000	-63.3342188521056
131500000	-63.7766983848612
131600000	-63.5942062503807
131700000	-63.7276208852451
131800000	-64.5586824592693
131900000	-64.9780012877042
132000000	-65.1188908490224
132100000	-65.6111346850171
132200000	-64.8018009147986
132300000	-64.5280038462742
132400000	-63.8568718081745
132500000	-64.1156076207726
132600000	-64.1184258867846
132700000	-64.0392057728549
132800000	-63.6805477044735
132900000	-63.034472313842
133000000	-62.9489281629638
133100000	-62.7169008275957
133200000	-62.4686725407642
133300000	-62.7472689575225
133400000	-63.018206507167
133500000	-63.2616806837522
133600000	-63.066269853999
133700000	-63.0587210754928
133800000	-63.3647379467488
133900000	-63.3404933164098
134000000	-64.4128747229721
134100000	-64.1650814852968
134200000	-64.6163146984085
134300000	-64.8714370138506
134400000	-64.5170470059272
134500000	-64.7071150288454
134600000	-64.9756142758177
134700000	-64.8113086896038
134800000	-64.2849607451059
134900000	-64.2826861101283
135000000	-64.5943814782226
135100000	-63.7322263075159
135200000	-63.6374428151498
135300000	-63.5386534170574
135400000	-63.3958664634919
135500000	-63.7757668382977
135600000	-63.2155528192599
135700000	-63.130652445025
135800000	-63.0633583390858
135900000	-63.3559521307523
136000000	-63.3592101133905
136100000	-63.5257279150783
136200000	-64.2620043475433
136300000	-64.7241849299691
136400000	-64.7180188325532
136500000	-64.9717637927621
136600000	-64.7258505311866
136700000	-65.0483725807669
136800000	-64.7206731737297
136900000	-65.1396605259293
137000000	-65.0348694616542
137100000	-64.7313024677749
137200000	-64.4364693253811
137300000	-63.1776549940891
137400000	-63.0524904495481
137500000	-62.9359604816006
137600000	-62.834266792494
137700000	-62.7556141721916
137800000	-62.9699543446584
137900000	-63.0268895805466
138000000	-62.7660164367011
138100000	-62.8438504358894
138200000	-63.0723423018651
138300000	-63.0491989922314
138400000	-64.1284790133027
138500000	-64.2618286918455
138600000	-64.5537774522683
138700000	-64.6979470580316
138800000	-64.5170040692678
138900000	-64.1950114946192
139000000	-64.1458133532765
139100000	-64.4070366400636
139200000	-64.217596715838
139300000	-64.2302070768875
139400000	-64.5756472818438
139500000	-63.7092425593509
139600000	-63.2876344393057
139700000	-63.1347357683166
139800000	-63.0259783894622
139900000	-63.2941554331293
140000000	-63.5063522819578
140100000	-63.644222467966
140200000	-63.3082034094157
140300000	-63.5831094247901
140400000	-62.9566892464257
140500000	-63.0149195709085
140600000	-63.842518955525
140700000	-64.3018698262795
140800000	-64.3639177499452
140900000	-64.5848993464286
141000000	-64.4839795484955
141100000	-64.2173652970698
141200000	-63.8194108442971
141300000	-64.3121280512226
141400000	-64.3263917763685
141500000	-64.8307452407851
141600000	-64.8122353638434
141700000	-63.8689177566421
141800000	-63.6712711927486
141900000	-63.0056451636103
142000000	-62.8714212832726
142100000	-62.9028881641206
142200000	-63.1311110430183
142300000	-63.5093027402365
142400000	-63.191075964065
142500000	-63.1274799066292
142600000	-63.3042890504153
142700000	-62.7867058361949
142800000	-63.6228200956734
142900000	-63.9713922767244
143000000	-64.8759233984413
143100000	-64.8875410963972
143200000	-65.1338265756903
143300000	-65.0346734704922
143400000	-64.3863356261711
143500000	-64.0529515190572
143600000	-64.1135127129657
143700000	-63.9611406614116
143800000	-64.6532921781216
143900000	-63.526511175194
144000000	-63.0181228530549
144100000	-62.7555150863239
144200000	-62.7391693142735
144300000	-62.7655093898028
144400000	-62.8217772359654
144500000	-63.4150391011271
144600000	-63.4379221113051
144700000	-63.3438074226901
144800000	-63.4574941800787
144900000	-63.4111428847903
145000000	-64.2086376138193
145100000	-64.0969387645014
145200000	-64.3386125783529
145300000	-64.6802695483015
145400000	-64.3637258503337
145500000	-63.9562610884063
145600000	-63.0134022674157
145700000	-63.5820061889828
145800000	-63.3802315172899
145900000	-63.1599379676341
146000000	-63.2214821606207
146100000	-63.2354887063704
146200000	-63.4551788070851
146300000	-63.166012699771
146400000	-62.965548417681
146500000	-63.0789231027129
146600000	-63.2743152528841
146700000	-64.2404951568789
146800000	-63.8876482658305
146900000	-64.2225267850375
147000000	-64.4364386468236
147100000	-64.182812777227
147200000	-63.9359137681884
147300000	-63.9526951147221
147400000	-64.2981223292277
147500000	-64.0810003039914
147600000	-64.3006501789106
147700000	-64.4946337934123
147800000	-64.0267447073647
147900000	-64.1652839350508
148000000	-63.9015819960643
148100000	-63.5914064393489
148200000	-63.8552116727263
148300000	-63.915731043537
148400000	-64.1971393664761
148500000	-63.8500884690131
148600000	-64.2622798299778
148700000	-63.6298249961208
148800000	-63.7109171871218
148900000	-63.8203657052437
149000000	-64.0453917756646
149100000	-64.0503392048687
149200000	-64.5017084188862
149300000	-64.2898156982837
149400000	-64.2947694625221
149500000	-63.4731301009757
149600000	-63.8376502409116
149700000	-63.5371206994779
149800000	-63.9374037831845
149900000	-63.8054891143851
150000000	-63.6486800919467
150100000	-63.4418028236895
150200000	-63.0296130979062
150300000	-62.9442932819272
150400000	-63.1497449643011
150500000	-63.1821871875513
150600000	-63.8152717760701
150700000	-63.7900461350469
150800000	-64.1664368010165
150900000	-63.7677705557643
151000000	-63.3524595286181
151100000	-63.6169505221753
151200000	-63.6542212775412
151300000	-63.9845551763128
151400000	-64.020950549752
151500000	-64.0239137699564
151600000	-63.9775986855515
151700000	-63.2662281836957
151800000	-62.8805164539492
151900000	-62.8165265550275
152000000	-62.9169750967923
152100000	-63.5708853791641
152200000	-63.4024476450855
152300000	-63.5674412341716
152400000	-62.8916652463803
152500000	-63.0192983048811
152600000	-62.7199699951328
152700000	-62.9093401988637
152800000	-63.5089206524524
152900000	-63.4896730200925
153000000	-63.3952940431501
153100000	-63.8811920382141
153200000	-63.3551647780699
153300000	-63.1444050746502
153400000	-62.5871026757186
153500000	-63.4736112659454
153600000	-63.4365798426301
153700000	-63.4578530252912
153800000	-63.3782999893509
153900000	-63.3496061997026
154000000	-63.7141348542089
154100000	-63.2985588581883
154200000	-63.1472290945565
154300000	-63.3760668234366
154400000	-64.0650792869039
154500000	-64.4958676643468
154600000	-64.1300362675727
154700000	-64.2050798674106
154800000	-64.3915220370518
154900000	-63.8213210590295
155000000	-63.9161264912895
155100000	-63.9465732596137
155200000	-64.3896630549731
155300000	-63.9295561438611
155400000	-64.2441409617128
155500000	-64.1233107984485
155600000	-64.0101362061503
155700000	-64.0815571734062
155800000	-63.9130404746572
155900000	-63.498156239089
156000000	-64.2639367696546
156100000	-64.1780275962587
156200000	-64.2698898131954
156300000	-63.6627928629685
156400000	-64.1292705695184
156500000	-63.4782568818269
156600000	-63.4393887304153
156700000	-63.472130330065
156800000	-63.6738581239169
156900000	-63.6533064674981
157000000	-64.282282656521
157100000	-63.7196790500374
157200000	-63.4011860718817
157300000	-63.1795874412277
157400000	-63.6456214137934
157500000	-63.5221921268931
157600000	-63.94087128503
157700000	-64.1059842200493
157800000	-64.2181981530943
157900000	-64.114025746574
158000000	-63.8222503540674
158100000	-63.7680681392967
158200000	-63.9622081802104
158300000	-64.1118695471289
158400000	-64.2652781807939
158500000	-64.6067689935242
158600000	-64.6176976466894
158700000	-63.6586029866898
158800000	-62.7578806589101
158900000	-62.6102495026651
159000000	-62.3687545021797
159100000	-62.2869954321854
159200000	-62.1699445348134
159300000	-62.3532914562125
159400000	-62.4066095423889
159500000	-61.9449589097189
159600000	-61.7255790273464
159700000	-61.7321151605477
159800000	-62.1707949415105
159900000	-62.9323419457506
160000000	-63.3904486656072
160100000	-63.8768012522889
160200000	-63.8416651375598
160300000	-64.1796010217456
160400000	-63.727975307192
160500000	-63.5186361660553
160600000	-63.8082939559571
160700000	-63.7758443126666
160800000	-63.7139613022174
160900000	-64.1680795921163
161000000	-63.6847058714201
161100000	-63.3510024175823
161200000	-62.9572116814099
161300000	-63.4900536906839
161400000	-63.2120953528521
161500000	-63.7058286309014
161600000	-64.1801588658155
161700000	-64.7712751317318
161800000	-64.8869812527058
161900000	-64.4452477331481
162000000	-64.3273252474191
162100000	-64.2759668462081
162200000	-63.8550458131624
162300000	-63.8733709654208
162400000	-63.9015559553003
162500000	-63.5791437294442
162600000	-63.3047652094443
162700000	-62.9706902810626
162800000	-62.5975539352652
162900000	-62.7228746945407
163000000	-62.9169249437454
163100000	-62.9684245842278
163200000	-62.9358977961295
163300000	-63.6907054101397
163400000	-63.5761143705016
163500000	-63.5617960322521
163600000	-63.7791590438279
163700000	-63.3006064563115
163800000	-63.7889940934912
163900000	-64.1701258962958
164000000	-63.7657059249466
164100000	-63.5101633554515
164200000	-63.5858279044989
164300000	-63.6717356961696
164400000	-62.8627063407541
164500000	-62.710492166745
164600000	-62.5261039047938
164700000	-62.6394457298319
164800000	-62.9773140397353
164900000	-62.6095010966757
165000000	-62.6684455626439
165100000	-62.6257435922632
165200000	-63.1682657897666
165300000	-62.9865281728513
165400000	-63.2243478849808
165500000	-63.7282369679021
165600000	-64.445955325475
165700000	-64.2370424147929
165800000	-64.5536729553236
165900000	-64.5743538345183
166000000	-64.6167986695005
166100000	-64.0146868982018
166200000	-64.3631834656806
166300000	-63.6651253571205
166400000	-63.6293717838213
166500000	-63.6636636762328
166600000	-63.7739239918791
166700000	-63.4710527339695
166800000	-63.7040943819869
166900000	-63.6676680763622
167000000	-63.974075414107
167100000	-63.5372459911372
167200000	-64.0362049649562
167300000	-63.9713126655128
167400000	-64.5022440073287
167500000	-64.0195268174149
167600000	-63.9952169912949
167700000	-63.6819068909382
167800000	-63.2098118630296
167900000	-62.959950462587
168000000	-62.9915607881646
168100000	-62.7705365101715
168200000	-63.4029670236729
168300000	-63.2992820274522
168400000	-63.4972776545139
168500000	-63.2709761389996
168600000	-63.69513109011
168700000	-63.320231494447
168800000	-63.455072192681
168900000	-63.8805590576969
169000000	-64.2674108193339
169100000	-64.100964002923
169200000	-64.2388721686693
169300000	-63.5823381953755
169400000	-63.1607400894548
169500000	-62.7545611166519
169600000	-62.8927053017195
169700000	-63.0858267495344
169800000	-63.4461927846757
169900000	-63.6558976164252
170000000	-63.4391383344879
170100000	-63.3342933196157
170200000	-63.0430286252119
170300000	-63.1216693361193
170400000	-63.6592679402899
170500000	-63.6461171309124
170600000	-64.0496188326164
170700000	-64.3315997234461
170800000	-64.029345550069
170900000	-63.8308332894154
171000000	-63.206795361077
171100000	-63.4144762912568
171200000	-63.2519080343297
171300000	-63.3916648276286
171400000	-63.487336911976
171500000	-63.5633841053082
171600000	-64.099385489889
171700000	-63.6199832066283
171800000	-63.6551780137854
171900000	-63.2571166606701
172000000	-63.1932750081512
172100000	-63.8924526309431
172200000	-64.2861785682678
172300000	-64.2790524726072
172400000	-64.5424403900217
172500000	-64.4829993146475
172600000	-64.2157126322776
172700000	-63.8660572749459
172800000	-64.1282552192378
172900000	-63.9835848016426
173000000	-64.1908151434025
173100000	-64.3470529023775
173200000	-64.169824207106
173300000	-64.1142066495631
173400000	-63.6768686593929
173500000	-63.7763774250983
173600000	-63.3939809784948
173700000	-63.6035261861325
173800000	-63.5762497680437
173900000	-63.4949191196705
174000000	-63.3326455896626
174100000	-63.7813082933746
174200000	-63.863349837965
174300000	-63.8833054389874
174400000	-63.1390138517189
174500000	-63.7112177341064
174600000	-63.1299565774382
174700000	-63.323227315891
174800000	-63.4328967292749
174900000	-63.752115421227
175000000	-63.8380469309297
175100000	-64.1194099508158
175200000	-64.006113889744
175300000	-63.4271203179226
175400000	-62.976747700109
175500000	-63.5617636095255
175600000	-63.2474796070689
175700000	-63.3474066881958
175800000	-63.4590743186312
175900000	-63.523216744249
176000000	-63.3285822948614
176100000	-63.0759327716351
176200000	-62.9819408165257
176300000	-63.0370545853457
176400000	-63.3221491948341
176500000	-64.035556507791
176600000	-64.3480516064322
176700000	-64.6779931895443
176800000	-64.6156956638944
176900000	-64.7717070126898
177000000	-64.1913883931395
177100000	-63.9354951373043
177200000	-63.826744367918
177300000	-63.7297167788294
177400000	-63.479900750637
177500000	-63.9988902318598
177600000	-63.6472088354026
177700000	-63.5235033209525
177800000	-63.0962660432799
177900000	-63.5936765168813
178000000	-63.3849897364744
178100000	-63.7723300770488
178200000	-64.0548619651327
178300000	-64.6821159162969
178400000	-64.6302596104852
178500000	-65.0116270408168
178600000	-64.5851686601062
178700000	-63.9765310917721
178800000	-63.3662697562205
178900000	-63.8575764172309
179000000	-63.7795468952769
179100000	-63.5381408599549
179200000	-63.6696734228436
179300000	-63.9323433460024
179400000	-63.7663515235584
179500000	-63.8934308964599
179600000	-63.9339200470186
179700000	-63.9530334989643
179800000	-63.9945036829494
179900000	-64.4496829159995
180000000	-64.2439221208327
180100000	-63.8963843464229
180200000	-63.9652670683206
180300000	-63.8516902715714
180400000	-63.2967200013205
180500000	-63.3927306747122
180600000	-63.243868845145
180700000	-63.2481671904012
180800000	-62.9734662289936
180900000	-63.7566175826587
181000000	-63.7561424742713
181100000	-64.153170341308
181200000	-63.957742263826
181300000	-64.4301219125959
181400000	-63.9440116244859
181500000	-64.0788443861876
181600000	-63.661742870345
181700000	-63.7805922485092
181800000	-63.4909717655846
181900000	-63.8781197875272
182000000	-63.5395334381486
182100000	-63.3502541950258
182200000	-62.7730140064716
182300000	-63.2331190188676
182400000	-62.472287423828
182500000	-62.737404597867
182600000	-63.095062498507
182700000	-63.4045870488342
182800000	-63.3933267832433
182900000	-63.7027884435254
183000000	-63.7346221811352
183100000	-63.4223124881678
183200000	-63.0939564418547
183300000	-63.5377639482446
183400000	-63.3324475402557
183500000	-63.7933112470981
183600000	-63.7931788575925
183700000	-63.8073066752543
183800000	-63.7263885776606
183900000	-63.2499375658914
184000000	-63.2438583630169
184100000	-63.3226997301837
184200000	-63.3142437975449
184300000	-64.0438612639768
184400000	-64.0671404075431
184500000	-63.8119549977593
184600000	-64.092302301167
184700000	-64.2444420728955
184800000	-63.7690126396239
184900000	-63.4777446879271
185000000	-63.6619114272847
185100000	-63.632518369179
185200000	-63.2306973123141
185300000	-63.8259026208831
185400000	-63.5590725594195
185500000	-63.5265929687947
185600000	-63.1884535405779
185700000	-63.3919527329929
185800000	-63.3857106854749
185900000	-63.6384516077179
186000000	-63.6978549129148
186100000	-63.6366274123953
186200000	-63.2904402258612
186300000	-63.8959363025853
186400000	-63.5550174979428
186500000	-63.5602130832689
186600000	-62.8796438023652
186700000	-63.5261501566326
186800000	-63.0138179090867
186900000	-62.905554937308
187000000	-62.7919758882462
187100000	-63.1209939885497
187200000	-63.3314442940799
187300000	-63.5829959647341
187400000	-63.3450878992351
187500000	-63.2454809309786
187600000	-63.0434294216568
187700000	-63.7236094624686
187800000	-63.3150225269841
187900000	-63.547435368408
188000000	-63.5535102331375
188100000	-63.8962592379354
188200000	-63.7761421857636
188300000	-63.8626416524611
188400000	-63.989285409984
188500000	-63.8937943889237
188600000	-63.7637699831733
188700000	-64.028785276472
188800000	-63.6829494143869
188900000	-63.6413342303074
189000000	-63.5800598257147
189100000	-63.634719090025
189200000	-63.1190195394426
189300000	-62.9584694159555
189400000	-62.9270934051822
189500000	-62.5792777327613
189600000	-62.5990578755424
189700000	-62.6299811105832
189800000	-62.8013480815152
189900000	-62.8902811815688
190000000	-62.7647845625645
190100000	-63.0009969076794
190200000	-62.9877996906433
190300000	-63.0760560122143
190400000	-62.856317981496
190500000	-62.5569947130597
190600000	-62.7762976367946
190700000	-62.9994034450909
190800000	-63.2339383632055
190900000	-63.2800215915445
191000000	-63.4625932338195
191100000	-63.9613160969226
191200000	-63.6209365447264
191300000	-63.647050591629
191400000	-63.4480023122056
191500000	-63.6586880006855
191600000	-64.0237824009687
191700000	-64.1344287648793
191800000	-63.6412137566528
191900000	-63.5735620129576
192000000	-63.4671080775523
192100000	-63.2726825474409
192200000	-63.1693421680232
192300000	-63.4017099736539
192400000	-63.4467130869734
192500000	-63.4954220872027
192600000	-63.8262231998785
192700000	-63.7413332640449
192800000	-63.6181640972458
192900000	-63.6517124893786
193000000	-63.846480514835
193100000	-63.5169072469353
193200000	-63.652293002527
193300000	-63.4114748403142
193400000	-63.4716129478101
193500000	-63.010604585851
193600000	-63.652142070166
193700000	-63.4942839340155
193800000	-63.7722149243446
193900000	-63.3817078197341
194000000	-63.8705967786229
194100000	-63.4249309096754
194200000	-63.4850723519067
194300000	-63.169282202822
194400000	-63.5197258976858
194500000	-63.2687143583824
194600000	-63.5112680854415
194700000	-63.1515256267251
194800000	-62.9374595551936
194900000	-62.2494503486819
195000000	-62.6374121506442
195100000	-61.9587339121151
195200000	-62.2897705493311
195300000	-62.5180879765761
195400000	-62.6796421705274
195500000	-62.6716155412981
195600000	-62.9732402298547
195700000	-63.0462769214527
195800000	-62.8318657175578
195900000	-62.5574915603032
196000000	-63.1344771755789
196100000	-62.7520634008832
196200000	-63.1637388146165
196300000	-63.2109424161937
196400000	-63.2326355949521
196500000	-63.3265501323341
196600000	-63.2068403204301
196700000	-63.1821110706634
196800000	-63.1680871584791
196900000	-63.2706393102849
197000000	-63.8326398823346
197100000	-63.5345600769135
197200000	-63.3264568792403
197300000	-63.7453925449828
197400000	-63.785848343034
197500000	-63.5775575432974
197600000	-63.2504928393665
197700000	-63.3875380780736
197800000	-63.1577089378463
197900000	-63.053349203499
198000000	-63.093023901816
198100000	-63.3340222009259
198200000	-63.3146022657874
198300000	-63.6883379010655
198400000	-63.4594399316821
198500000	-63.6279130968595
198600000	-63.3632389929066
198700000	-63.703972672504
198800000	-62.937913427666
198900000	-63.0437163093068
199000000	-63.1655840224983
199100000	-63.4361333776358
199200000	-63.0303567719598
199300000	-63.1030999753456
199400000	-63.0064581269955
199500000	-63.1960489268609
199600000	-63.0212880093751
199700000	-63.1776656453304
199800000	-62.565519274912
199900000	-63.2838565818798
[truncated: 2,096 more rows]
