# Supplementary material for: Highly efficient photonic radar by incorporating MDM-WDM and machine learning classifiers under adverse weather conditions
Source: PLoS One. 2024 Apr 1;19(4):e0300653. doi: 10.1371/journal.pone.0300653 (PMC10984395; doi:10.1371/journal.pone.0300653)
Supplement: S1 File — (ZIP) [file pone.0300653.s001.zip › Visibility_Dataset_optical/Low Fog/Target 2.txt]

0	-63.0847217286842
100000	-62.1233342892388
200000	-61.703787013102
300000	-60.8615272706634
400000	-60.6766909378469
500000	-60.3326903450639
600000	-60.1905191521776
700000	-60.4662443434278
800000	-60.1976006546534
900000	-60.4074112593571
1000000	-60.2838302512402
1100000	-59.9557486591755
1200000	-60.3277248624006
1300000	-60.1062032552837
1400000	-60.3220756494592
1500000	-60.3081003176934
1600000	-59.9776835989571
1700000	-60.4891008324397
1800000	-60.2968861782943
1900000	-60.4129715493452
2000000	-60.4679928533359
2100000	-60.0405548721107
2200000	-60.4580439234422
2300000	-60.4142472797055
2400000	-60.2982445784465
2500000	-60.4923009623809
2600000	-60.0737555863067
2700000	-60.3555024089822
2800000	-60.4097169431321
2900000	-60.1328408114109
3000000	-60.2383898190391
3100000	-59.9273823207791
3200000	-60.1397933520793
3300000	-60.3511803736985
3400000	-59.9994031793568
3500000	-60.1343238499562
3600000	-59.9615126018579
3700000	-59.9559384881714
3800000	-60.3272064599938
3900000	-59.9486549363849
4000000	-60.0067898248856
4100000	-60.0800861124133
4200000	-60.090093476394
4300000	-60.4189658848289
4400000	-60.1851269357776
4500000	-60.1104515233727
4600000	-60.3302832664208
4700000	-60.1305361639218
4800000	-60.5303504653335
4900000	-60.3288975862135
5000000	-60.092231562231
5100000	-60.5165601939294
5200000	-60.2645585634498
5300000	-60.4598441080326
5400000	-60.4462744999717
5500000	-59.8923908076055
5600000	-60.4039380364251
5700000	-60.1571647504912
5800000	-60.2390587677494
5900000	-60.3873810741773
6000000	-59.7851895271827
6100000	-60.4578529145218
6200000	-60.2426919533791
6300000	-60.277008257316
6400000	-60.4864629529772
6500000	-59.8093896180196
6600000	-60.5429095325556
6700000	-60.4804453440563
6800000	-60.3511426782744
6900000	-60.7028032896554
7000000	-60.0009866419438
7100000	-60.7047370762175
7200000	-60.6888202464825
7300000	-60.5393295021383
7400000	-60.651386962674
7500000	-60.1412267780544
7600000	-60.7314723985877
7700000	-60.8010675901103
7800000	-60.592839031005
7900000	-60.5258774726014
8000000	-60.2204795021553
8100000	-60.5637939565353
8200000	-60.6674607578579
8300000	-60.5051302040021
8400000	-60.1954262670784
8500000	-60.196119082724
8600000	-60.4626408733463
8700000	-60.5380235395457
8800000	-60.4838982564316
8900000	-59.9496450750825
9000000	-60.420254298456
9100000	-60.4908470766631
9200000	-60.655488984207
9300000	-60.6952831794878
9400000	-60.0375325681414
9500000	-60.669843353399
9600000	-60.7263038895243
9700000	-60.759151360212
9800000	-60.8049794228773
9900000	-60.039266832683
10000000	-60.9095517088499
10100000	-60.7137101923037
10200000	-60.6554455815267
10300000	-60.7286831386608
10400000	-59.9870684194227
10500000	-60.7083389200473
10600000	-60.6154660508562
10700000	-60.523268382204
10800000	-60.4613180434563
10900000	-59.9753926591579
11000000	-60.6723528319318
11100000	-60.5626702971417
11200000	-60.4801828735115
11300000	-60.4392217819786
11400000	-60.1461901974404
11500000	-60.6890359480966
11600000	-60.6923599332789
11700000	-60.6736523314544
11800000	-60.5526222202841
11900000	-60.5398231949947
12000000	-60.9813949519707
12100000	-60.937498215165
12200000	-60.8035126516319
12300000	-60.6162126846117
12400000	-60.6997263103479
12500000	-60.9328481104681
12600000	-60.9543703284845
12700000	-60.8792926330811
12800000	-60.6450505206997
12900000	-60.7565209548253
13000000	-61.0194473205563
13100000	-60.9261746109844
13200000	-60.7661517282962
13300000	-60.7162211656468
13400000	-60.7560652616347
13500000	-60.9959491914579
13600000	-60.9235456824813
13700000	-60.8010337423017
13800000	-60.8167582184456
13900000	-60.6803264564994
14000000	-61.023179308472
14100000	-60.8506758874155
14200000	-60.6967299434312
14300000	-60.947614043969
14400000	-60.6716006086675
14500000	-61.1444864143043
14600000	-60.9870779064309
14700000	-60.8682550460737
14800000	-61.1767833390874
14900000	-60.6147801244725
15000000	-61.1069474479643
15100000	-60.8635700779628
15200000	-60.7871715241067
15300000	-61.1614902136254
15400000	-60.5544068266026
15500000	-60.9994671904342
15600000	-60.6577833567326
15700000	-60.61726389482
15800000	-60.8268882949143
15900000	-60.1617519999037
16000000	-60.5844707567192
16100000	-60.3471746112531
16200000	-60.4531971675793
16300000	-60.5480755119169
16400000	-60.1547124061384
16500000	-60.5242072235484
16600000	-60.2437593851901
16700000	-60.4862834248816
16800000	-60.3775696348596
16900000	-60.1420573708952
17000000	-60.5428978907756
17100000	-60.4031611995449
17200000	-60.636493729463
17300000	-60.3628861166492
17400000	-60.340499523611
17500000	-60.4598394334869
17600000	-60.2447927013932
17700000	-60.4136675988085
17800000	-60.0265995291167
17900000	-60.1815893175005
18000000	-60.3371479161261
18100000	-60.2775157133738
18200000	-60.2255453455178
18300000	-59.9554723452306
18400000	-60.2105333798108
18500000	-60.1243151741047
18600000	-60.2370776388588
18700000	-60.0638077871088
18800000	-59.9168653849413
18900000	-60.3921310918458
19000000	-60.3365679024613
19100000	-60.4369292293712
19200000	-60.1227554163161
19300000	-60.2269737200184
19400000	-60.6091719345076
19500000	-60.4793009147975
19600000	-60.7326400624439
19700000	-60.2460243486485
19800000	-60.569714293226
19900000	-61.0671929303345
20000000	-60.7835104946682
20100000	-60.7742062907493
20200000	-60.3541775549993
20300000	-60.6184911984781
20400000	-60.9810791950245
20500000	-60.7908326274354
20600000	-60.5435612438793
20700000	-60.2951493851056
20800000	-60.7036229526064
20900000	-61.0254244194638
21000000	-60.8165768061271
21100000	-60.3292322496038
21200000	-60.5551193649535
21300000	-60.7894653237061
21400000	-61.1139306201472
21500000	-61.0850831958425
21600000	-60.4017867423309
21700000	-60.9173728889536
21800000	-61.0383595156754
21900000	-61.2086683954829
22000000	-61.2065097713385
22100000	-60.385282452294
22200000	-61.233502463066
22300000	-61.117056056254
22400000	-61.2433067627576
22500000	-61.2525979614172
22600000	-60.4852592101374
22700000	-61.1734485133365
22800000	-61.0374957606256
22900000	-60.9746483134273
23000000	-60.9255811828063
23100000	-60.4086198398363
23200000	-61.1066211403078
23300000	-61.0179140653406
23400000	-60.918389710917
23500000	-60.8771432585841
23600000	-60.6857815035262
23700000	-60.886053728489
23800000	-61.0389261877408
23900000	-60.7329121428227
24000000	-60.7277419266461
24100000	-60.7452617377736
24200000	-60.8847612136844
24300000	-61.0448431979165
24400000	-60.7535798173771
24500000	-60.8263333071359
24600000	-60.9404588599177
24700000	-60.7097749774088
24800000	-61.1258343441497
24900000	-60.5916388431108
25000000	-60.9462479494617
25100000	-60.9553407651585
25200000	-60.8022078251299
25300000	-60.8992813318573
25400000	-60.51367471189
25500000	-60.8572105362157
25600000	-60.54838896207
25700000	-60.435634027275
25800000	-60.6141005268046
25900000	-60.1895857483295
26000000	-60.7012075343027
26100000	-60.3690215647867
26200000	-60.454360544934
26300000	-60.3856241858052
26400000	-60.2627406576022
26500000	-60.5738541373179
26600000	-60.0814287238802
26700000	-60.4472949153393
26800000	-60.2871349960024
26900000	-60.3474432514544
27000000	-60.45766014214
27100000	-60.0698887192716
27200000	-60.4280454781806
27300000	-60.1966739961088
27400000	-60.3671016360763
27500000	-60.1664839705044
27600000	-59.9883177164265
27700000	-60.493205410945
27800000	-60.1878708056577
27900000	-60.4850174033328
28000000	-59.9887407272379
28100000	-59.9704475921874
28200000	-60.4576746204977
28300000	-60.1601129325012
28400000	-60.2929523405328
28500000	-59.8382434036995
28600000	-60.0763348427502
28700000	-60.4829845892288
28800000	-60.3301475453648
28900000	-60.2790351678517
29000000	-60.0633156599934
29100000	-60.3639331756207
29200000	-60.8521909743951
29300000	-60.7172064210092
29400000	-60.5192794611579
29500000	-60.5556294975961
29600000	-60.9435780558731
29700000	-61.2196201873651
29800000	-61.1213473475404
29900000	-60.6367765996996
30000000	-61.0124266073395
30100000	-61.1222207720401
30200000	-61.3732219414792
30300000	-61.2256671151357
30400000	-60.7767886352677
30500000	-61.0587124281653
30600000	-61.1478202833967
30700000	-61.2471011308136
30800000	-61.0368828709466
30900000	-60.8104868675536
31000000	-61.0349870571204
31100000	-61.0886368552288
31200000	-61.0505653763702
31300000	-60.8022351109745
31400000	-60.8966309047565
31500000	-60.6576670323393
31600000	-60.8972802329173
31700000	-60.8583201796701
31800000	-60.7511707495701
31900000	-61.0322675997064
32000000	-60.6098930382872
32100000	-60.9597974195755
32200000	-60.6722409865687
32300000	-60.6476667586104
32400000	-60.9239057868401
32500000	-60.1511190159871
32600000	-60.73967932823
32700000	-60.4310194643132
32800000	-60.5004139769826
32900000	-60.5343340068452
33000000	-59.9416273890532
33100000	-60.4165644418875
33200000	-60.0427277582476
33300000	-60.1940501910706
33400000	-60.1296352388909
33500000	-59.7337919703955
33600000	-60.3725386115755
33700000	-60.168375031626
33800000	-60.1560386085986
33900000	-60.1282479184274
34000000	-59.9562084738381
34100000	-60.3959814275938
34200000	-60.3939564609763
34300000	-60.2333715000674
34400000	-60.3570143493847
34500000	-60.4101070827083
34600000	-60.8340165535986
34700000	-60.9119658994527
34800000	-60.3096452225129
34900000	-60.8325567340323
35000000	-60.7358893908575
35100000	-60.8944987029042
35200000	-61.0835895629154
35300000	-60.3037444277216
35400000	-61.027961564596
35500000	-60.9141590774072
35600000	-60.8930362661236
35700000	-60.9406175543244
35800000	-60.2767801366617
35900000	-61.0685190355492
36000000	-60.8838208683337
36100000	-60.8484027658486
36200000	-60.7729864720657
36300000	-60.4137575385159
36400000	-61.0258675843549
36500000	-60.883715254558
36600000	-60.7601058580237
36700000	-60.7262958044137
36800000	-60.6734406563998
36900000	-60.9866916016244
37000000	-61.0489069489029
37100000	-60.8072421809743
37200000	-60.8443355934001
37300000	-60.9518400129337
37400000	-60.8472815028635
37500000	-60.9732229358775
37600000	-60.5528018840579
37700000	-60.7614028381062
37800000	-60.6867959849495
37900000	-60.5357636195602
38000000	-60.6412503922296
38100000	-60.3580775562897
38200000	-60.5945510696985
38300000	-60.3197670695581
38400000	-60.2567120797757
38500000	-60.3813817021248
38600000	-60.1950693378611
38700000	-60.4219922367321
38800000	-60.1975870966773
38900000	-60.4059581207449
39000000	-60.4190972739146
39100000	-60.6004231280753
39200000	-60.3926678833409
39300000	-60.2214504405303
39400000	-60.6345915053057
39500000	-60.5821919189443
39600000	-60.8827599929679
39700000	-60.329160866501
39800000	-60.5655591947355
39900000	-60.8442869629146
40000000	-60.7372071724214
40100000	-60.938793734389
40200000	-60.0818132824854
40300000	-60.5939839020379
40400000	-60.857041451142
40500000	-60.6366992842207
40600000	-60.7310033547858
40700000	-60.0205007120182
40800000	-60.727434869861
40900000	-60.7476884620833
41000000	-60.6521771449923
41100000	-60.4285139057246
41200000	-60.1656233369707
41300000	-60.9178698119382
41400000	-60.9304307457861
41500000	-60.6529232743242
41600000	-60.6090725123801
41700000	-60.5445321960474
41800000	-61.0497899103274
41900000	-61.1032890741484
42000000	-60.76379594642
42100000	-60.7612108873958
42200000	-60.9351734201244
42300000	-61.2142312772522
42400000	-61.1345198323985
42500000	-60.5995286576899
42600000	-60.882959578583
42700000	-60.6165918479601
42800000	-60.789798552821
42900000	-60.7454478174355
43000000	-60.4328198984999
43100000	-60.6852526936285
43200000	-60.3419686464692
43300000	-60.5325954000781
43400000	-60.2425327481903
43500000	-60.2264533971285
43600000	-60.3950954730839
43700000	-59.9661740602691
43800000	-60.4732344924327
43900000	-60.2140369581629
44000000	-60.3967062465834
44100000	-60.185381783685
44200000	-60.0517043676124
44300000	-60.4809510977626
44400000	-60.1698057904973
44500000	-60.532010586577
44600000	-60.0413505985931
44700000	-60.2531454664275
44800000	-60.7306854615246
44900000	-60.4211444374224
45000000	-60.4861526771511
45100000	-60.0201595823932
45200000	-60.4347178906349
45300000	-60.6605801440033
45400000	-60.4368299902204
45500000	-60.3455793066052
45600000	-59.9791785059199
45700000	-60.6182074845156
45800000	-60.6410086983036
45900000	-60.3965415727664
46000000	-60.2502018529771
46100000	-60.2404890353982
46200000	-60.6859267186063
46300000	-60.6805400822089
46400000	-60.3432616597055
46500000	-60.389628478329
46600000	-60.428117792068
46700000	-60.8526177528079
46800000	-60.6389634268574
46900000	-60.3536159946194
47000000	-60.5691376061274
47100000	-60.4245096221191
47200000	-60.7751537813979
47300000	-60.4871798848804
47400000	-60.3224074767217
47500000	-60.530490701017
47600000	-60.0239239262449
47700000	-60.4628568312461
47800000	-60.0234556201311
47900000	-60.0429776756119
48000000	-60.0305594828138
48100000	-59.6553607395065
48200000	-60.1979370095681
48300000	-59.8029928786482
48400000	-60.0921189411112
48500000	-59.7690198580784
48600000	-59.5978254049216
48700000	-60.2852300848053
48800000	-59.9447038418692
48900000	-60.2618222726095
49000000	-59.8662662154325
49100000	-60.1550755542656
49200000	-60.6342987829088
49300000	-60.4745094477863
49400000	-60.5399809695595
49500000	-60.2150669501474
49600000	-60.8225471800698
49700000	-61.185644533602
49800000	-60.9340228656591
49900000	-60.9542137259175
50000000	-60.7281030012524
50100000	-61.3371129670723
50200000	-61.3180452792439
50300000	-60.9567419941746
50400000	-60.8200939997697
50500000	-60.9000630213168
50600000	-61.1942341082299
50700000	-61.1204069992904
50800000	-60.5921186989544
50900000	-60.7725284181897
51000000	-60.5755586962052
51100000	-60.7163819554357
51200000	-60.6370186578849
51300000	-60.3665173601085
51400000	-60.6432342560669
51500000	-60.4573688564739
51600000	-60.6310838221291
51700000	-60.3830773565142
51800000	-60.2965713504709
51900000	-60.458870319846
52000000	-60.0381896535583
52100000	-60.4603193838106
52200000	-60.2960051556239
52300000	-60.4467946347014
52400000	-60.2314510610521
52500000	-60.1231561218687
52600000	-60.5308705328951
52700000	-60.2414564925669
52800000	-60.5061742442211
52900000	-59.9938459168171
53000000	-60.2341853703696
53100000	-60.7118352437229
53200000	-60.5634759665137
53300000	-60.4454576651328
53400000	-60.0509104688927
53500000	-60.5433889993776
53600000	-60.6342489298391
53700000	-60.4555484946384
53800000	-60.4000905593002
53900000	-60.2271147796249
54000000	-60.9659242682452
54100000	-60.8729948080329
54200000	-60.6494923287692
54300000	-60.6279392521765
54400000	-60.7196155180207
54500000	-60.9804422990602
54600000	-60.852776862862
54700000	-60.3036999428055
54800000	-60.5828849483348
54900000	-60.6004176114821
55000000	-60.6424147144444
55100000	-60.4404814543509
55200000	-60.1862322541366
55300000	-60.3056037528355
55400000	-60.0823060432125
55500000	-60.1452440855626
55600000	-60.0767548578345
55700000	-59.9958216058276
55800000	-60.004541579067
55900000	-59.8903753656642
56000000	-60.0917017816852
56100000	-59.9709451913105
56200000	-60.2374784807096
56300000	-59.7888921869149
56400000	-59.9078127466934
56500000	-60.3239634022984
56600000	-60.2830590229143
56700000	-60.610484848672
56800000	-60.1136547683381
56900000	-60.6527203266342
57000000	-60.8006311214562
57100000	-60.7699350677334
57200000	-60.9298332464227
57300000	-60.4580934587437
57400000	-61.2120212554223
57500000	-61.1401474145372
57600000	-60.8375452839174
57700000	-60.8332016704382
57800000	-60.6313618941911
57900000	-60.9303070170556
58000000	-60.8198115041155
58100000	-60.3463665771844
58200000	-60.4973891493267
58300000	-60.487724896966
58400000	-60.3965216757641
58500000	-60.4042201947551
58600000	-59.9278555038077
58700000	-60.2416109649501
58800000	-60.2373750831244
58900000	-59.9484057265716
59000000	-60.268351554502
59100000	-60.0540697487363
59200000	-60.2101636565633
59300000	-60.2003274756571
59400000	-60.007877633247
59500000	-60.2691051625475
59600000	-60.4529231081297
59700000	-60.2984409068569
59800000	-60.3443028012516
59900000	-60.458421874799
60000000	-60.6539656296505
60100000	-60.8659073498839
60200000	-60.3615296730686
60300000	-60.7083964709933
60400000	-60.6775325418083
60500000	-60.8317809953659
60600000	-60.8260812854791
60700000	-60.4040015957406
60800000	-60.8599528757597
60900000	-60.7544991088678
61000000	-60.7559515041903
61100000	-60.6982860647574
61200000	-60.5800617579602
61300000	-60.7849087886403
61400000	-60.6502307423577
61500000	-60.5366485949552
61600000	-60.524111896674
61700000	-60.6711269128007
61800000	-60.3842803898122
61900000	-60.5432717457614
62000000	-60.3095439802348
62100000	-60.4755491747293
62200000	-60.4600563738541
62300000	-60.047181339671
62400000	-60.6088441707769
62500000	-60.4215512834042
62600000	-60.442465093904
62700000	-60.4135879065836
62800000	-60.0386252479238
62900000	-60.6643701980463
63000000	-60.6774885531316
63100000	-60.3197305383372
63200000	-60.2117851681838
63300000	-60.26798390133
63400000	-60.682854119701
63500000	-60.7363751054159
63600000	-60.262846643346
63700000	-60.3664106986071
63800000	-60.4960108577176
63900000	-60.7930696502135
64000000	-60.6784439070063
64100000	-60.4380216767061
64200000	-60.5464695505181
64300000	-60.7100150009688
64400000	-60.6900075601061
64500000	-60.3953883505326
64600000	-60.4552708967638
64700000	-60.3876737603824
64800000	-60.5770731101051
64900000	-60.3163846418763
65000000	-60.2440674107211
65100000	-60.2592113135409
65200000	-59.8163120668255
65300000	-60.3801680266158
65400000	-59.9557194785141
65500000	-60.2002733981091
65600000	-60.0247774943533
65700000	-59.6321650501865
65800000	-60.4603421321003
65900000	-60.0491251573133
66000000	-60.2739065259109
66100000	-59.9184348512444
66200000	-59.7628464087459
66300000	-60.6013433288972
66400000	-60.4862103977963
66500000	-60.5310010464768
66600000	-60.1161294789026
66700000	-60.5035550755194
66800000	-60.882732935982
66900000	-60.6905560765331
67000000	-60.6527523152901
67100000	-60.533524532286
67200000	-61.058720359551
67300000	-61.1551696052909
67400000	-60.7925433821869
67500000	-60.7770710932824
67600000	-60.5630856745413
67700000	-60.8669627430031
67800000	-60.7378047493222
67900000	-60.3365945550303
68000000	-60.4134388337917
68100000	-60.3008307444752
68200000	-60.4425191572269
68300000	-60.2947123668403
68400000	-60.4072843952885
68500000	-60.154743914328
68600000	-60.0636811848036
68700000	-60.5257838695398
68800000	-60.3099236965186
68900000	-60.577953477428
69000000	-60.164094199972
69100000	-60.2763467218851
69200000	-60.7710837822631
69300000	-60.606402866638
69400000	-60.7433430100804
69500000	-60.2377927921775
69600000	-60.7252975062631
69700000	-60.8903604407757
69800000	-60.6809522647287
69900000	-60.6569135540627
70000000	-60.4081356661885
70100000	-60.8820422311461
70200000	-60.6455976474287
70300000	-60.2872104903942
70400000	-60.2927529331473
70500000	-60.3353557516815
70600000	-60.4543523812539
70700000	-60.3225617585603
70800000	-59.8680959714249
70900000	-60.1110056120718
71000000	-60.0962921982929
71100000	-59.7381863396129
71200000	-59.891658287094
71300000	-59.7527458009833
71400000	-59.9733483076074
71500000	-60.0038710441355
71600000	-59.7404913382295
71700000	-60.0130795740648
71800000	-60.1332961705963
71900000	-60.0192772092597
72000000	-60.1061029205278
72100000	-60.1505194829322
72200000	-60.5683666836916
72300000	-60.8322498682665
72400000	-60.5578041254122
72500000	-60.5268078449561
72600000	-60.5771707943378
72700000	-60.7153658525791
72800000	-60.6746970250344
72900000	-60.5853917915678
73000000	-60.7299907874445
73100000	-60.6745013929139
73200000	-60.7909626643882
73300000	-60.7123315512466
73400000	-60.7243708393143
73500000	-60.3714239260828
73600000	-60.6021594884915
73700000	-60.4312460148731
73800000	-60.5751455762917
73900000	-60.4543609491073
74000000	-60.1664092738889
74100000	-60.7581974442746
74200000	-60.4962484893828
74300000	-60.5975735966558
74400000	-60.3446638117252
74500000	-60.0228311511833
74600000	-61.022809071171
74700000	-60.7190056279668
74800000	-60.5764830378008
74900000	-60.2604505129247
75000000	-60.4084942362383
75100000	-60.8274881833128
75200000	-60.6647068387047
75300000	-60.331531627968
75400000	-60.1192837564052
75500000	-60.4903046638793
75600000	-60.5666150251998
75700000	-60.1714863725983
75800000	-60.2315485874922
75900000	-60.0241573483492
76000000	-60.3541793318265
76100000	-60.1358000354429
76200000	-59.842467443291
76300000	-59.914367095995
76400000	-60.0169067671954
76500000	-60.2028093331679
76600000	-60.0229694513526
76700000	-60.0598406698307
76800000	-59.8144577835716
76900000	-59.9019518700361
77000000	-60.435010407734
77100000	-60.1443953433633
77200000	-60.551283864576
77300000	-60.0545042563908
77400000	-60.1801242291581
77500000	-60.5307530850663
77600000	-60.4109816324515
77700000	-60.6538737334362
77800000	-60.3799565578522
77900000	-60.8530035158393
78000000	-60.9052440983815
78100000	-60.8494037147655
78200000	-60.9396626390738
78300000	-60.9099306832221
78400000	-60.9262732759738
78500000	-60.8612998681991
78600000	-60.3337170441003
78700000	-60.5538232923059
78800000	-60.5226190378824
78900000	-60.3134822685079
79000000	-60.5324055838343
79100000	-59.9548867324679
79200000	-60.1057018369449
79300000	-60.2399577498563
79400000	-59.297698528835
79500000	-55.1118717339935
79600000	-55.1041663109727
79700000	-55.123038465838
79800000	-55.1118181482698
79900000	-55.0412165109256
80000000	-55.1733889923035
80100000	-55.1715871167688
80200000	-55.131005496344
80300000	-55.0968684912258
80400000	-55.1087329637316
80500000	-55.2921151655312
80600000	-60.4332005905432
80700000	-60.1701642760133
80800000	-59.9165465731145
80900000	-60.0709064991196
81000000	-59.9715271663927
81100000	-59.871369312945
81200000	-59.80230136956
81300000	-59.7223398402005
81400000	-59.9458117542978
81500000	-59.5845504477793
81600000	-59.9003043837399
81700000	-59.5533888890923
81800000	-59.3618368928386
81900000	-60.1443550370605
82000000	-59.6626667660883
82100000	-60.0002485543058
82200000	-59.5701491613643
82300000	-59.5958712558997
82400000	-60.3889938084888
82500000	-59.9245283535373
82600000	-60.1028197810887
82700000	-59.8064745777678
82800000	-60.2126003772563
82900000	-60.6498921435455
83000000	-60.4548050291858
83100000	-60.5816654366776
83200000	-60.4574955869705
83300000	-60.7336188448424
83400000	-60.5718768603384
83500000	-60.1390960232357
83600000	-60.5684798756344
83700000	-60.626069531479
83800000	-60.60849831249
83900000	-60.5151485533482
84000000	-60.3371390968816
84100000	-60.3172755175409
84200000	-60.4529105366662
84300000	-60.039288543809
84400000	-60.3548803520502
84500000	-60.4765375424064
84600000	-60.312832254933
84700000	-60.2400540030416
84800000	-60.1138701703199
84900000	-60.2167087442467
85000000	-60.3845653285253
85100000	-60.1493272645553
85200000	-59.9895629723752
85300000	-60.0619860474568
85400000	-60.1164155584891
85500000	-60.0557971056253
85600000	-60.1167191955486
85700000	-59.7329460211383
85800000	-59.798763587982
85900000	-59.6948790292506
86000000	-59.8567175893589
86100000	-59.7330370257074
86200000	-59.5284548644549
86300000	-59.9258368092371
86400000	-59.5634142628389
86500000	-60.0318610732085
86600000	-59.6557536917112
86700000	-59.2933247318881
86800000	-60.3108412797672
86900000	-60.1378723289441
87000000	-60.3980808456634
87100000	-59.9984352044851
87200000	-60.0217745426029
87300000	-60.7866734881022
87400000	-60.4599971236101
87500000	-60.5743873430767
87600000	-60.3224590829723
87700000	-60.8367846626983
87800000	-61.1215215057044
87900000	-60.6716405524492
88000000	-60.739075081596
88100000	-60.5848808885634
88200000	-60.6909233225653
88300000	-60.5910248850509
88400000	-60.0683265719685
88500000	-60.2455465970003
88600000	-60.3681887632766
88700000	-60.1472333473562
88800000	-60.0567166447245
88900000	-60.1665416515675
89000000	-59.9586394913491
89100000	-60.0905683323788
89200000	-60.0186198816987
89300000	-60.0460467201219
89400000	-60.2792365428752
89500000	-60.2545814380599
89600000	-60.0492433881548
89700000	-60.1566077142906
89800000	-60.1672493833404
89900000	-60.1400131255669
90000000	-60.179231905795
90100000	-59.9724903391354
90200000	-59.9374845739173
90300000	-59.8909775755126
90400000	-60.0267534756329
90500000	-59.907225274367
90600000	-59.5809151207304
90700000	-59.8417516680295
90800000	-59.6358859402802
90900000	-60.0547876089393
91000000	-59.8158958246946
91100000	-59.4994234115361
91200000	-60.2512574285597
91300000	-59.9572541343527
91400000	-60.1399362199775
91500000	-59.9423123363826
91600000	-59.8521630431124
91700000	-60.7657859565406
91800000	-60.63988331438
91900000	-60.5025224517643
92000000	-60.1896348768037
92100000	-60.6051456852549
92200000	-60.8054194495884
92300000	-60.3274920587584
92400000	-60.5348616376386
92500000	-60.4283872099794
92600000	-60.6207579981364
92700000	-60.5135622246906
92800000	-60.2190308095956
92900000	-60.2247119819848
93000000	-60.3606324728489
93100000	-60.0502048829415
93200000	-59.7333285430606
93300000	-59.837023638064
93400000	-59.7176550940056
93500000	-59.7921438934522
93600000	-59.7722511349206
93700000	-59.5605097911042
93800000	-59.6840384222476
93900000	-59.6086490855867
94000000	-59.5303627893176
94100000	-59.6937694517848
94200000	-59.8490551529472
94300000	-59.9776399808139
94400000	-60.0692097300087
94500000	-59.8339498296395
94600000	-59.8286129384908
94700000	-59.9200086153332
94800000	-60.2119110126404
94900000	-60.1203315025051
95000000	-59.8494716035739
95100000	-60.0392680783119
95200000	-59.9016248690329
95300000	-60.2075040963707
95400000	-59.9383984140489
95500000	-59.5986823201386
95600000	-60.384473124358
95700000	-60.2779154822097
95800000	-60.1174479164028
95900000	-59.9729728341488
96000000	-60.1424103365802
96100000	-60.7988351342103
96200000	-60.5433174034481
96300000	-60.423820158338
96400000	-60.2280379898162
96500000	-60.6954516644417
96600000	-60.8394574387152
96700000	-60.3530897840149
96800000	-60.5235186596221
96900000	-60.5343124843438
97000000	-60.4367172110373
97100000	-60.09015990206
97200000	-59.8922940110323
97300000	-59.8905708488023
97400000	-60.1048986353132
97500000	-59.8715978961226
97600000	-59.5582281475495
97700000	-59.7755967559349
97800000	-59.5982405669915
97900000	-59.6125248215072
98000000	-59.6974869794888
98100000	-59.6481006317336
98200000	-59.7586210646394
98300000	-59.8557203022281
98400000	-59.5882744047045
98500000	-59.7494337807333
98600000	-59.9530382378933
98700000	-60.0732818203574
98800000	-60.025820478857
98900000	-59.827095884803
99000000	-59.8196939022579
99100000	-59.8799416333692
99200000	-60.2454842398227
99300000	-60.1220240417546
99400000	-59.9073453941413
99500000	-60.4748406813055
99600000	-60.2652922466282
99700000	-60.2455395971629
99800000	-60.2224352410723
99900000	-60.2183031891317
100000000	-61.0646482800398
100100000	-60.8278762207528
100200000	-60.4062043651842
100300000	-60.2455503691687
100400000	-60.5074608553785
100500000	-60.669592558104
100600000	-60.1743070156294
100700000	-60.25166983471
100800000	-60.0086072152122
100900000	-60.002072088498
101000000	-59.6157467314992
101100000	-59.4317054751707
101200000	-59.5180389234134
101300000	-59.667312346313
101400000	-59.4255324911142
101500000	-59.1353927933952
101600000	-59.3527158851558
101700000	-59.2658722191817
101800000	-59.4698720958211
101900000	-59.6180639624493
102000000	-59.6790256934543
102100000	-59.9298176266461
102200000	-59.9225091314694
102300000	-59.7396903504693
102400000	-60.1617795912043
102500000	-60.4586379339716
102600000	-60.4565210380886
102700000	-60.441180234787
102800000	-60.1475916411032
102900000	-60.0867853000209
103000000	-60.1923748902287
103100000	-60.3444846829623
103200000	-60.2110257974376
103300000	-60.1607696348686
103400000	-60.4467849863837
103500000	-60.0346302812341
103600000	-59.9086075606776
103700000	-60.0335818169406
103800000	-60.0238906338027
103900000	-60.8089010001328
104000000	-60.5123141680319
104100000	-60.0053456603827
104200000	-59.9880357920022
104300000	-60.0953402898149
104400000	-60.1278940508376
104500000	-59.7153890749187
104600000	-59.9417678301683
104700000	-59.7751180916607
104800000	-59.6451628418107
104900000	-59.2594807907282
105000000	-59.1531093250887
105100000	-59.3214286684341
105200000	-59.5185073701079
105300000	-59.0983617812218
105400000	-58.9396488755122
105500000	-59.1843816390693
105600000	-59.1553658078061
105700000	-59.3140846296622
105800000	-59.4555817885294
105900000	-59.6976018529931
106000000	-59.9337532246986
106100000	-59.8943127463233
106200000	-59.6772167777183
106300000	-60.1765024361261
106400000	-60.7213779013221
106500000	-60.6805251004601
106600000	-60.6693097865768
106700000	-60.4038484522308
106800000	-60.3944956078567
106900000	-60.3407138059378
107000000	-60.3922684016152
107100000	-60.2574556379845
107200000	-60.3535364552666
107300000	-60.5246353650515
107400000	-59.8381815312107
107500000	-59.5886705242044
107600000	-59.6734978259432
107700000	-59.6879275544379
107800000	-60.1694566753916
107900000	-59.870186467269
108000000	-59.5211119703303
108100000	-59.4189022947794
108200000	-59.3459269839581
108300000	-59.1788856765787
108400000	-59.0049028494183
108500000	-59.3469169017784
108600000	-59.2359433733553
108700000	-59.0728831007681
108800000	-58.814918951932
108900000	-58.9647888685094
109000000	-59.060809425203
109100000	-59.490495403421
109200000	-59.3220208341732
109300000	-59.5698824869509
109400000	-59.9115781705813
109500000	-59.7704036622966
109600000	-59.9643889946771
109700000	-60.5184472194046
109800000	-61.0384939390348
109900000	-61.0397286067335
110000000	-60.9656389295382
110100000	-60.6489074063841
110200000	-60.9025780628746
110300000	-60.9275152776369
110400000	-60.5976253642486
110500000	-60.5225512062142
110600000	-60.5322342420138
110700000	-60.1592533413366
110800000	-59.40228843264
110900000	-59.2743823802642
111000000	-59.169619890131
111100000	-59.2782070902603
111200000	-59.3222452895714
111300000	-58.803212365984
111400000	-58.6892223029326
111500000	-58.8315243812118
111600000	-58.8212568997918
111700000	-58.9811372638464
111800000	-59.1293819429183
111900000	-59.3171036589943
112000000	-59.2310739389059
112100000	-59.1441685108732
112200000	-58.9331363732075
112300000	-59.194307634774
112400000	-59.6094120752588
112500000	-59.6537623719611
112600000	-59.4931136598512
112700000	-59.5682888660821
112800000	-59.7690515950954
112900000	-59.3776911052551
113000000	-59.91470265766
113100000	-60.0835982992069
113200000	-60.6255106923333
113300000	-60.6088848859384
113400000	-60.2776677235173
113500000	-60.2183586477152
113600000	-60.6613618699761
113700000	-60.6230898806701
113800000	-60.2129947601969
113900000	-60.3554509715733
114000000	-60.3862190271819
114100000	-59.8912607533091
114200000	-59.3857741853779
114300000	-59.2792538684559
114400000	-59.259204397925
114500000	-59.6111262704444
114600000	-59.2841683842682
114700000	-58.804205792915
114800000	-58.8784720927087
114900000	-58.9443849230225
115000000	-58.9008541283764
115100000	-59.1353449631016
115200000	-59.3656030964617
115300000	-59.5075037819188
115400000	-59.5988955251309
115500000	-59.4453561981526
115600000	-59.4112098776026
115700000	-59.7795843995187
115800000	-60.2511064434497
115900000	-60.1809150223536
116000000	-60.2544199910064
116100000	-60.2949115360094
116200000	-60.3300050137053
116300000	-59.955618273833
116400000	-60.2986403449157
116500000	-60.3438187040124
116600000	-60.7938433293832
116700000	-60.3844021030023
116800000	-59.8236635588049
116900000	-59.824770760022
117000000	-59.9433562027743
117100000	-59.7726021122443
117200000	-59.4747909661107
117300000	-59.6601005552063
117400000	-59.5948327519094
117500000	-59.2263898624823
117600000	-58.7674467144219
117700000	-58.7941331196906
117800000	-58.9241860055597
117900000	-59.3113399273582
118000000	-58.9639720483284
118100000	-58.8843303186329
118200000	-59.1550765050699
118300000	-59.0823374331274
118400000	-59.0966869808614
118500000	-59.4441532836561
118600000	-59.9401396416904
118700000	-59.9403787810443
118800000	-60.0205070848471
118900000	-59.9876931847669
119000000	-60.1722970069757
119100000	-60.5802983464378
119200000	-60.6457247773491
119300000	-60.4986944194084
119400000	-60.8136772796853
119500000	-60.544711348795
119600000	-59.9681090834743
119700000	-59.6541450257616
119800000	-59.9177684187996
119900000	-59.8778380564329
120000000	-59.8786891714751
120100000	-59.4815551951418
120200000	-58.9567404231479
120300000	-59.0377555228405
120400000	-58.89490789166
120500000	-58.7743976114342
120600000	-58.7817127964578
120700000	-59.196381484123
120800000	-58.954574258771
120900000	-58.7474305937659
121000000	-58.638655522251
121100000	-58.8798017616015
121200000	-59.137490504919
121300000	-59.6492169188078
121400000	-59.5927399628602
121500000	-59.9758945785072
121600000	-60.1650819217566
121700000	-59.9459402852112
121800000	-60.1232714349283
121900000	-60.7124673300922
122000000	-61.232221668313
122100000	-60.8870858702558
122200000	-60.9433665951815
122300000	-60.5898369440677
122400000	-60.4411992270965
122500000	-60.0803153989443
122600000	-59.8017145764824
122700000	-59.7478951979514
122800000	-60.0482774668847
122900000	-59.5580263110462
123000000	-59.094229874777
123100000	-59.0441507147972
123200000	-59.136459169963
123300000	-59.0311067171509
123400000	-59.209849505039
123500000	-59.3447371985604
123600000	-59.3788949939052
123700000	-59.6018617929694
123800000	-59.2842824983225
123900000	-59.425249034801
124000000	-59.7731230531228
124100000	-60.2354933095022
124200000	-60.0458923973532
124300000	-60.116160687568
124400000	-60.2366213273467
124500000	-60.2246235254855
124600000	-60.0078088862538
124700000	-60.2766784067905
124800000	-60.2480792316642
124900000	-60.7450610263233
125000000	-60.3231176530246
125100000	-59.8350426344275
125200000	-59.7567246143284
125300000	-59.7232186076852
125400000	-59.5494073666647
125500000	-59.3037440731362
125600000	-59.5477379141486
125700000	-59.3361749500485
125800000	-58.9615526670537
125900000	-58.7307771316423
126000000	-58.8306846841016
126100000	-58.8865292739242
126200000	-59.3680131153404
126300000	-59.3099559318073
126400000	-59.5722342371118
126500000	-59.8798924331696
126600000	-59.8502429840407
126700000	-59.70084481294
126800000	-60.3982771566624
126900000	-60.9577030499919
127000000	-60.7474081969519
127100000	-60.8104737006781
127200000	-60.477865972135
127300000	-60.2668756103039
127400000	-60.0045191821186
127500000	-59.8687775233154
127600000	-59.6621382325603
127700000	-59.9677887027233
127800000	-59.7589412497535
127900000	-59.1747481682536
128000000	-58.9023236026849
128100000	-59.1526165485902
128200000	-58.9833534884131
128300000	-59.288708494949
128400000	-59.3758043992638
128500000	-59.4706967019147
128600000	-59.4638074333381
128700000	-59.1816060028498
128800000	-59.1243390391047
128900000	-59.2929262924781
129000000	-59.760935214449
129100000	-59.8778807018503
129200000	-59.8738104538837
129300000	-60.1020226819913
129400000	-60.1998444398429
129500000	-59.7550612991455
129600000	-60.2026850077519
129700000	-60.4409898704708
129800000	-60.9831766290244
129900000	-60.5851553530264
130000000	-60.6273118461418
130100000	-60.1594221717411
130200000	-60.0399269764654
130300000	-59.6183973008419
130400000	-59.4696743187065
130500000	-59.5514466238655
130600000	-59.8105528355412
130700000	-59.2337141828988
130800000	-58.8973491783277
130900000	-59.0645495997315
131000000	-59.0043233037225
131100000	-59.1994279254573
131200000	-59.5554117164243
131300000	-59.9069807404352
131400000	-59.9705894983933
131500000	-60.1171962936413
131600000	-59.7935379351081
131700000	-60.0966601515049
131800000	-60.459742317395
131900000	-60.5646148755497
132000000	-60.3256782616427
132100000	-60.691366278
132200000	-60.3382957469407
132300000	-59.7577783273377
132400000	-59.3887516601098
132500000	-59.6778067518315
132600000	-59.6629807266549
132700000	-59.7488426240058
132800000	-59.4430569159819
132900000	-59.142191811759
133000000	-59.2011463389104
133100000	-59.034339526494
133200000	-58.8923775259613
133300000	-58.9878769567212
133400000	-59.5141249583571
133500000	-59.4701364683244
133600000	-59.260857920396
133700000	-59.2334965089145
133800000	-59.4903881732279
133900000	-59.3378553701267
134000000	-59.9399526081065
134100000	-60.0138419377166
134200000	-60.4438398110176
134300000	-60.2686166198631
134400000	-60.1709151910232
134500000	-59.9715662432447
134600000	-60.3250597434599
134700000	-60.3521447664591
134800000	-60.0337207504725
134900000	-60.0802658088333
135000000	-60.157401256236
135100000	-59.4642598325591
135200000	-59.0064556527797
135300000	-58.9712199551041
135400000	-59.0472617440304
135500000	-59.2402430877786
135600000	-59.1331721567288
135700000	-59.1265469472523
135800000	-59.012738363039
135900000	-59.2885330709607
136000000	-59.0088053748966
136100000	-59.3908207537932
136200000	-59.8267620424735
136300000	-60.1611880665505
136400000	-59.8877185317766
136500000	-60.1495205304525
136600000	-60.1133672807452
136700000	-60.0884852146073
136800000	-59.9382120104294
136900000	-60.2731875061348
137000000	-60.209985892659
137100000	-60.3646813842679
137200000	-59.9176965393342
137300000	-59.691013890129
137400000	-59.8188895423724
137500000	-59.7290067395686
137600000	-59.6275238471746
137700000	-59.5681041690337
137800000	-59.9890219051349
137900000	-59.8219912264547
138000000	-59.5679933760856
138100000	-59.5607167429889
138200000	-59.7318294704746
138300000	-59.6558675655006
138400000	-60.0122888110597
138500000	-60.1527440081805
138600000	-60.5064598305289
138700000	-60.371642691803
138800000	-60.2367253756901
138900000	-59.6804867893386
139000000	-60.0301556159339
139100000	-60.0722596529575
139200000	-59.7637289178816
139300000	-59.7411936519855
139400000	-59.9904542231596
139500000	-59.6075621466057
139600000	-59.1632566272331
139700000	-59.1339961235722
139800000	-59.1622341865107
139900000	-59.35308174755
140000000	-59.6671134748868
140100000	-59.6937859437071
140200000	-59.6883403694835
140300000	-60.0574511298664
140400000	-59.499107440723
140500000	-59.7210323237368
140600000	-59.8764512946698
140700000	-60.2839384103886
140800000	-60.0392813861273
140900000	-60.3201341566846
141000000	-60.2583772695835
141100000	-59.880575419475
141200000	-59.4348380719176
141300000	-59.7266376038716
141400000	-59.6648074320882
141500000	-60.0134878306517
141600000	-59.6535319381935
141700000	-59.5108575962913
141800000	-59.2868797402318
141900000	-59.0172041567468
142000000	-58.8243888665603
142100000	-58.8888536788705
142200000	-59.3381704096725
142300000	-59.5434203196912
142400000	-59.2946604362544
142500000	-59.3246143791151
142600000	-59.5195772227142
142700000	-59.3957222230657
142800000	-59.8371303923917
142900000	-60.2718108975383
143000000	-60.8176350347897
143100000	-60.6721711279796
143200000	-60.6792312143876
143300000	-60.0144805615598
143400000	-59.9134880451879
143500000	-59.6736489368733
143600000	-59.4846075805502
143700000	-59.34223391665
143800000	-59.7622484786462
143900000	-59.274115006674
144000000	-58.8742743520749
144100000	-58.7548290462149
144200000	-58.9920175013513
144300000	-58.895495806312
144400000	-59.3623605403641
144500000	-59.7224282458638
144600000	-59.9830395010719
144700000	-60.1133510449241
144800000	-59.9393709696023
144900000	-59.991492895231
145000000	-60.0651467987435
145100000	-60.3861290802041
145200000	-60.3744207511987
145300000	-60.6172773720809
145400000	-60.5506333826641
145500000	-60.0167503523457
145600000	-59.3972547446318
145700000	-59.6138069977686
145800000	-59.4468132481085
145900000	-59.515731816868
146000000	-59.318183161801
146100000	-59.6414617003607
146200000	-59.3266641966408
146300000	-59.0845193906797
146400000	-58.9243034532481
146500000	-59.1385051954553
146600000	-59.2825055752341
146700000	-59.877097932033
146800000	-59.8438102401625
146900000	-60.0982146467358
147000000	-60.0917293420264
147100000	-60.1134850417651
147200000	-59.8199066072717
147300000	-60.1995950210836
147400000	-60.3878863501699
147500000	-60.2261423930201
147600000	-60.1416054830678
147700000	-60.3113700335029
147800000	-59.7187769626492
147900000	-59.1948706549276
148000000	-59.1875099595798
148100000	-59.1218828239401
148200000	-59.3952325338459
148300000	-59.5145556704355
148400000	-59.5248718966706
148500000	-59.535763715799
148600000	-59.8573266056256
148700000	-59.3861544922524
148800000	-59.6006552456966
148900000	-59.9775292480336
149000000	-60.5728410155726
149100000	-60.1985980997072
149200000	-60.7293995559549
149300000	-60.5444870448395
149400000	-60.3165824837501
149500000	-59.7425454684741
149600000	-60.0289084944649
149700000	-59.8330698077723
149800000	-60.0857393305094
149900000	-59.7419987205766
150000000	-59.7156424769658
150100000	-59.4416458353576
150200000	-59.2651871908876
150300000	-59.085566471303
150400000	-59.143697161154
150500000	-59.3335891506804
150600000	-59.7257216759706
150700000	-59.7509702757011
150800000	-59.940083213607
150900000	-60.0230037434343
151000000	-59.7737154754685
151100000	-59.7831818528573
151200000	-60.0932118786383
151300000	-60.312407992175
151400000	-60.1688682439644
151500000	-60.2786392708291
151600000	-59.9938468789325
151700000	-59.6239827216604
151800000	-59.1609174389467
151900000	-59.1277219154268
152000000	-59.0273463449691
152100000	-59.5395448970047
152200000	-59.5518049757602
152300000	-59.5279902085956
152400000	-59.344542628829
152500000	-59.6616384812565
152600000	-59.1032246220144
152700000	-59.498359137872
152800000	-59.8710170211331
152900000	-60.2147426743589
153000000	-59.966683837371
153100000	-60.2671568163852
153200000	-60.0209555636576
153300000	-59.5774625267884
153400000	-59.2761684544225
153500000	-59.6218482319255
153600000	-59.4987799598448
153700000	-59.7708571478975
153800000	-59.6266397372271
153900000	-59.4598430511466
154000000	-59.3982614219147
154100000	-59.0300814397299
154200000	-59.0173283652552
154300000	-59.1184731088138
154400000	-59.6413968679805
154500000	-59.815195833136
154600000	-59.8573263671758
154700000	-60.0103635747151
154800000	-60.1444732435687
154900000	-59.8340114289727
155000000	-60.095405118711
155100000	-60.2910326529605
155200000	-60.6459564758155
155300000	-60.2958683635334
155400000	-60.4968575218851
155500000	-60.0904691042586
155600000	-59.6734248797667
155700000	-59.3206695541601
155800000	-59.3259795763625
155900000	-59.1549996707346
156000000	-59.6330820337737
156100000	-59.5856524684191
156200000	-59.6013966509002
156300000	-59.6086527747914
156400000	-60.0025744629752
156500000	-59.5198947268315
156600000	-59.9770412467684
156700000	-60.2486002284604
156800000	-60.6244649649231
156900000	-60.2431245191064
157000000	-60.6551386585147
157100000	-60.2465833675587
157200000	-59.8274004030542
157300000	-59.4791643830597
157400000	-59.6408214263508
157500000	-59.5077384848522
157600000	-59.7214504796581
157700000	-59.6369135797159
157800000	-59.6651860653389
157900000	-59.4828093031072
158000000	-59.3960206992793
158100000	-59.4287325811623
158200000	-59.5462659233319
158300000	-59.7338970618144
158400000	-60.0656235614732
158500000	-60.1887078900331
158600000	-60.2862498373738
158700000	-60.0076319009884
158800000	-59.6173059820674
158900000	-59.7925589129795
159000000	-59.8616550408825
159100000	-59.8139802664794
159200000	-59.6956867176343
159300000	-59.9373897749836
159400000	-59.8656283239619
159500000	-59.4800225861266
159600000	-59.3430145516175
159700000	-59.398956685064
159800000	-59.4933247852224
159900000	-59.877574347349
160000000	-60.0136296413883
160100000	-60.1885530757716
160200000	-60.1165168243293
160300000	-60.3304610574593
160400000	-59.7823814639541
160500000	-59.9653016523861
160600000	-59.899714816702
160700000	-59.9246204059166
160800000	-59.5371442522456
160900000	-60.0338173077604
161000000	-59.7686848688697
161100000	-59.4897232056252
161200000	-59.135800710884
161300000	-59.5668809168893
161400000	-59.0760188446828
161500000	-59.4936663361708
161600000	-59.655419380456
161700000	-60.1074185311857
161800000	-59.983488344494
161900000	-60.2167099194635
162000000	-60.1239255194438
162100000	-59.9488894415971
162200000	-59.8753373339522
162300000	-60.2111472951247
162400000	-60.1299302352231
162500000	-60.3599435892182
162600000	-60.0714474829217
162700000	-59.8848921131134
162800000	-59.6107060265445
162900000	-59.3760231205802
163000000	-59.3023064973205
163100000	-59.2761786750502
163200000	-59.5265447442089
163300000	-59.7721711882026
163400000	-59.8117008574574
163500000	-59.9143825178874
163600000	-60.034389602843
163700000	-59.8706718570487
163800000	-59.7817585012585
163900000	-60.0144003787184
164000000	-60.1174927340676
164100000	-59.9222870748072
164200000	-60.0032851524395
164300000	-59.8566343514831
164400000	-59.4715019939506
164500000	-59.0752996271075
164600000	-59.0031323345203
164700000	-58.8915173166436
164800000	-59.2851877684899
164900000	-59.4963070968089
165000000	-59.5905153951012
165100000	-59.5800569523153
165200000	-60.0600083592191
165300000	-59.5765776287616
165400000	-59.8389970854621
165500000	-59.8845641080099
165600000	-60.3049580796842
165700000	-60.0317063545436
165800000	-60.4434105078838
165900000	-60.1040139416252
166000000	-59.6576204462494
166100000	-59.2153575720884
166200000	-59.5466074412047
166300000	-59.1920855195307
166400000	-59.4495413845537
166500000	-59.4529954238894
166600000	-59.9238921057755
166700000	-59.6821222796476
166800000	-59.6456700174694
166900000	-59.6553235073831
167000000	-59.8838219204455
167100000	-59.9045214878421
167200000	-60.4406631788281
167300000	-60.4982466707946
167400000	-60.6134317839579
167500000	-60.3601677388285
167600000	-60.4237931518275
167700000	-59.8419027664984
167800000	-59.6978850404089
167900000	-59.6463495219711
168000000	-59.6155199267192
168100000	-59.3387945458572
168200000	-59.8725522483315
168300000	-59.6412168776222
168400000	-59.5927033202516
168500000	-59.4804896393374
168600000	-59.7846903957968
168700000	-59.5181846529694
168800000	-60.0506367864044
168900000	-60.1906812411847
169000000	-60.4754110222999
169100000	-60.2250191815704
169200000	-60.5706561988877
169300000	-60.0167602081848
169400000	-59.6929433780814
169500000	-59.4390022548344
169600000	-59.6337930184369
169700000	-59.4868917838788
169800000	-59.6765337900888
169900000	-59.6691034736606
170000000	-59.7271602297828
170100000	-59.6567697235878
170200000	-59.601411940207
170300000	-59.6989995603794
170400000	-59.7181607473153
170500000	-59.8664259694138
170600000	-60.0228032900712
170700000	-60.1576903839057
170800000	-60.2102923100587
170900000	-60.0177398497615
171000000	-59.5844780383435
171100000	-59.5134949476841
171200000	-59.1877181506387
171300000	-59.1663646602532
171400000	-59.1646606162248
171500000	-59.4732924983488
171600000	-59.5789886137514
171700000	-59.5821298059796
171800000	-59.651152308176
171900000	-59.5745369874583
172000000	-59.5782637314013
172100000	-59.7846581496759
172200000	-59.9298885518526
172300000	-60.2152741446329
172400000	-60.1670864178105
172500000	-60.2066466104695
172600000	-60.0357802043794
172700000	-59.7685573779737
172800000	-59.500078771629
172900000	-59.4549042851576
173000000	-59.3659227289284
173100000	-59.6164984428895
173200000	-59.9359790163395
173300000	-60.0299472512165
173400000	-60.0347810324956
173500000	-60.4214056397703
173600000	-59.7353210678831
173700000	-59.8120422458125
173800000	-59.6568254125143
173900000	-59.8841195184971
174000000	-59.5949595282043
174100000	-60.040928671634
174200000	-59.7925058246144
174300000	-59.556867980969
174400000	-59.0939439370906
174500000	-59.2034247372803
174600000	-58.8917725214279
174700000	-59.3260775079239
174800000	-59.4432081713234
174900000	-59.9905570280013
175000000	-59.8551891282322
175100000	-60.0395172880403
175200000	-60.0283410961578
175300000	-59.8078494152761
175400000	-59.4197282189469
175500000	-59.9724220496367
175600000	-59.8068328867316
175700000	-59.7621063594644
175800000	-59.560984722822
175900000	-59.6693088264256
176000000	-59.3559765395753
176100000	-59.0951717638032
176200000	-59.0711191612529
176300000	-59.0791506091572
176400000	-59.1808408238988
176500000	-59.639467858591
176600000	-59.7032718965954
176700000	-59.853369555475
176800000	-59.9450113806113
176900000	-60.3864786986093
177000000	-59.9249846089427
177100000	-60.1022437891834
177200000	-60.0071761329907
177300000	-60.1828036160538
177400000	-59.634582982719
177500000	-60.1952129259534
177600000	-60.0308791458303
177700000	-59.9632490415825
177800000	-59.6742578583065
177900000	-60.0160660848489
178000000	-59.4396200389038
178100000	-59.7434855635073
178200000	-59.7215882911384
178300000	-60.2164483781325
178400000	-59.8637546787077
178500000	-60.4853027480464
178600000	-60.087562073608
178700000	-59.8158850747423
178800000	-59.1726778700462
178900000	-59.4823127876806
179000000	-59.0708453142209
179100000	-59.3442441180875
179200000	-59.3070920929196
179300000	-59.5744939640907
179400000	-59.4051224532408
179500000	-59.4820223439991
179600000	-59.4819505075876
179700000	-59.5190795817566
179800000	-59.4220827953552
179900000	-60.1072742513528
180000000	-60.0348487037313
180100000	-60.1156885663101
180200000	-60.0110161836141
180300000	-60.1373755962535
180400000	-59.493436297971
180500000	-59.2366005072695
180600000	-59.1283437524789
180700000	-59.1276120473904
180800000	-58.9590160446938
180900000	-59.4614565024521
181000000	-59.4560098271966
181100000	-59.5518827740097
181200000	-59.574087333788
181300000	-59.9611429718749
181400000	-59.5262656677631
181500000	-59.8940966187922
181600000	-59.940859934203
181700000	-60.2295452257464
181800000	-59.7915758176526
181900000	-60.3446939530954
182000000	-60.0626961933805
182100000	-59.8976790891976
182200000	-59.3977669239393
182300000	-59.7257206998443
182400000	-59.1591976060654
182500000	-59.5766283626438
182600000	-59.6118033241452
182700000	-59.9772541328535
182800000	-59.7135324672944
182900000	-60.1219843133896
183000000	-59.843318352476
183100000	-59.7030258013309
183200000	-59.2004260917375
183300000	-59.5987906651006
183400000	-59.2545619371918
183500000	-59.485118928642
183600000	-59.4063531112027
183700000	-59.6413332164481
183800000	-59.5263685253562
183900000	-59.5075289607085
184000000	-59.5191569472193
184100000	-59.4724084124719
184200000	-59.4004068659666
184300000	-60.1237516568884
184400000	-60.1886154897837
184500000	-60.2180463116528
184600000	-60.248564600445
184700000	-60.4096760767628
184800000	-59.8811544436563
184900000	-59.6166830478912
185000000	-59.5774523939335
185100000	-59.5744680371702
185200000	-59.3691214407423
185300000	-59.8218010421019
185400000	-59.7668241215752
185500000	-59.7323376753469
185600000	-59.5937627757885
185700000	-59.9501407882829
185800000	-59.4784732166475
185900000	-59.7286047560574
186000000	-59.672209831007
186100000	-59.94207223194
186200000	-59.5328444596014
186300000	-60.0403771347912
186400000	-59.8608739750242
186500000	-59.824692476401
186600000	-59.4365623124594
186700000	-59.8406699835958
186800000	-59.3187101417156
186900000	-59.7446590947765
187000000	-59.7344067517209
187100000	-60.2156981808842
187200000	-60.0388910406096
187300000	-60.5239940353689
187400000	-60.276126419657
187500000	-59.9878113523372
187600000	-59.4879179534144
187700000	-59.6723575832198
187800000	-59.1593281743463
187900000	-59.3634036426798
188000000	-59.3248508083457
188100000	-59.4703740985348
188200000	-59.4182043271397
188300000	-59.5177454758299
188400000	-59.5085925727478
188500000	-59.3968348216065
188600000	-59.4141224422543
188700000	-59.7971422380267
188800000	-59.8598948731129
188900000	-59.9733860891056
189000000	-60.0614287144133
189100000	-60.0380722637889
189200000	-59.8535765472636
189300000	-59.5949595724739
189400000	-59.4657834853652
189500000	-59.3772442997799
189600000	-59.4615864919908
189700000	-59.7271397542015
189800000	-59.9441687072151
189900000	-59.9163987545313
190000000	-60.192271259237
190100000	-60.287120588609
190200000	-60.1067365643625
190300000	-59.9674223053008
190400000	-59.7596509479355
190500000	-59.7353614397811
190600000	-59.602110140422
190700000	-59.6490109762511
190800000	-59.7422442770776
190900000	-59.6157507495502
191000000	-59.5726290289713
191100000	-59.5510885578695
191200000	-59.4068877902307
191300000	-59.6366276198399
191400000	-59.7262130007653
191500000	-59.8786576745514
191600000	-60.1059606522543
191700000	-60.2637639770338
191800000	-60.1429889620944
191900000	-59.9632248857656
192000000	-59.8285604757988
192100000	-59.5767380029859
192200000	-59.3653140252734
192300000	-59.5256837548925
192400000	-59.52328072202
192500000	-59.4153601741057
192600000	-59.9156605227321
192700000	-59.8847653721497
192800000	-59.8145073386232
192900000	-59.614310088942
193000000	-59.8617448350077
193100000	-59.5754689835658
193200000	-59.6029568257743
193300000	-59.5908134087864
193400000	-59.7196542840535
193500000	-59.328203763999
193600000	-59.8396219511347
193700000	-59.6546410987841
193800000	-59.7126264517578
193900000	-59.3910472890303
194000000	-59.9341421511837
194100000	-59.5188696994373
194200000	-59.8632723906696
194300000	-59.778274949401
194400000	-60.1493813907364
194500000	-59.7453323679605
194600000	-60.2134522621674
194700000	-59.8128669051684
194800000	-59.8424169036011
194900000	-59.4430390432478
195000000	-59.8729103155984
195100000	-59.2298584926607
195200000	-59.6573045911587
195300000	-59.4829314988654
195400000	-59.9034045399749
195500000	-59.6943711150171
195600000	-60.0996172118075
195700000	-59.9137592658302
195800000	-59.8255168947682
195900000	-59.4413883883849
196000000	-59.7004211954984
196100000	-59.2280125878857
196200000	-59.6031172847891
196300000	-59.556780593721
196400000	-59.8393169638056
196500000	-59.7226800274793
196600000	-59.8253101260067
196700000	-59.7925911859915
196800000	-59.6927902563504
196900000	-59.6534982115721
197000000	-59.9366166889265
197100000	-59.7673943910926
197200000	-59.7577677768061
197300000	-59.7411320284131
197400000	-59.7022789553107
197500000	-59.5748605422441
197600000	-59.3627230873015
197700000	-59.3999204424205
197800000	-59.1731083365574
197900000	-59.2679903915431
198000000	-59.360548314521
198100000	-59.6203300079361
198200000	-59.5919370983224
198300000	-59.8633420950856
198400000	-59.8984531750087
198500000	-60.0334382226108
198600000	-59.7589232221726
198700000	-59.6561625730486
198800000	-59.4560974011193
198900000	-59.6003595274398
199000000	-59.5616884960213
199100000	-59.8504246254618
199200000	-59.7955841588145
199300000	-60.0336878224818
199400000	-59.9781126726973
199500000	-60.1666988810353
199600000	-60.0446787452453
199700000	-60.0039666708994
199800000	-59.9746533592113
199900000	-60.2515758011565
[truncated: 2,096 more rows]
