# Supplementary material for: Highly efficient photonic radar by incorporating MDM-WDM and machine learning classifiers under adverse weather conditions
Source: PLoS One. 2024 Apr 1;19(4):e0300653. doi: 10.1371/journal.pone.0300653 (PMC10984395; doi:10.1371/journal.pone.0300653)
Supplement: S1 File — (ZIP) [file pone.0300653.s001.zip › Visibility_Dataset_optical/Low Fog/Target 3.txt]

0	-71.0705759254467
100000	-70.9275514464614
200000	-70.6054237612116
300000	-69.3646690896211
400000	-68.9328319294987
500000	-68.6727442460855
600000	-69.1320493812209
700000	-68.7244705787376
800000	-68.3409914193746
900000	-68.6941932994727
1000000	-68.8606680786583
1100000	-69.5078753431239
1200000	-69.383306092443
1300000	-68.8736924598795
1400000	-69.383932747121
1500000	-69.567119150234
1600000	-69.9246833384311
1700000	-69.877710744677
1800000	-69.7638564255575
1900000	-69.8953540613378
2000000	-69.989200077744
2100000	-70.0056844504543
2200000	-69.7645317005728
2300000	-69.4130198002756
2400000	-69.2720862179837
2500000	-69.6378824901442
2600000	-69.7950587304903
2700000	-69.2918509709971
2800000	-69.0125174243821
2900000	-68.7628683918739
3000000	-69.015366752757
3100000	-69.3082273005398
3200000	-68.9242661797817
3300000	-68.9496523170798
3400000	-68.8397136039759
3500000	-69.4771390088557
3600000	-69.4460956055311
3700000	-68.6339164565796
3800000	-68.8157586601752
3900000	-68.4219903441604
4000000	-69.0450400751106
4100000	-69.0312053797758
4200000	-68.3633430080078
4300000	-68.4945227798201
4400000	-68.4018396898089
4500000	-68.8360726292855
4600000	-68.5304514738344
4700000	-68.1827528717137
4800000	-68.6225464752038
4900000	-68.8507792246921
5000000	-69.5544587942904
5100000	-69.5601438884559
5200000	-68.8894735555356
5300000	-69.1555999227578
5400000	-69.2512591294069
5500000	-69.5406013538099
5600000	-69.4507236762999
5700000	-69.1795144843457
5800000	-69.0292439569523
5900000	-68.916706846862
6000000	-68.9112006495182
6100000	-68.8552290729523
6200000	-68.3535705569574
6300000	-68.3096435037588
6400000	-68.5214584279176
6500000	-68.6178177362628
6600000	-68.5316099307481
6700000	-68.2331316031129
6800000	-68.1814456317971
6900000	-68.3410108937528
7000000	-68.6972128201054
7100000	-68.5924217886297
7200000	-68.4184611934167
7300000	-68.5129300170843
7400000	-69.0011116928086
7500000	-69.147936475427
7600000	-68.6820225841647
7700000	-68.5160865100047
7800000	-68.3162544419751
7900000	-68.7419056266871
8000000	-68.7902532124484
8100000	-68.4294256554151
8200000	-68.2959225592421
8300000	-68.3708795018051
8400000	-68.6182683252229
8500000	-68.3627751069685
8600000	-68.1246821395964
8700000	-68.1773262033628
8800000	-68.4102886839307
8900000	-68.7542192054326
9000000	-68.609775582175
9100000	-68.2815727570009
9200000	-68.1949462402448
9300000	-68.3403398753107
9400000	-68.3751984137575
9500000	-68.0953542553253
9600000	-68.1222578986861
9700000	-68.0130131189864
9800000	-68.0592036261915
9900000	-68.0351849534904
10000000	-68.2218538665627
10100000	-67.9708274753812
10200000	-68.1405332048299
10300000	-68.3261916867642
10400000	-68.4018160140743
10500000	-68.5770844133232
10600000	-68.5620537896239
10700000	-68.7327730240985
10800000	-68.7249476449483
10900000	-69.0844916592767
11000000	-69.064977194408
11100000	-68.7213893121305
11200000	-69.1098195390652
11300000	-68.92396987471
11400000	-69.1864180390145
11500000	-69.0532418241521
11600000	-68.6715039202012
11700000	-68.6809847171876
11800000	-68.5554539680633
11900000	-68.7628226895871
12000000	-68.8041770686626
12100000	-68.5601766656313
12200000	-68.8420676925896
12300000	-68.608074810603
12400000	-68.9407927160545
12500000	-68.9761579373136
12600000	-68.7369527771008
12700000	-69.0288794606613
12800000	-69.0239173592314
12900000	-68.86926819578
13000000	-69.119944448732
13100000	-68.7351526268113
13200000	-69.0722102389857
13300000	-68.9065382373207
13400000	-68.5171570278939
13500000	-68.8400301670965
13600000	-68.4295075824631
13700000	-68.6084722530572
13800000	-68.5721199877922
13900000	-68.6826424405565
14000000	-69.1523324602249
14100000	-68.7357822746261
14200000	-68.8558912459334
14300000	-68.8237433923862
14400000	-68.5886503380125
14500000	-69.3973450027739
14600000	-69.1465428143636
14700000	-69.2734460635786
14800000	-69.4783600836454
14900000	-69.1016921809447
15000000	-69.5624574107311
15100000	-69.6162400733969
15200000	-69.6468447723976
15300000	-69.9089072574984
15400000	-69.6209574224195
15500000	-70.21269332955
15600000	-70.2532959953951
15700000	-70.4828495098298
15800000	-70.9319634660179
15900000	-70.0554625013906
16000000	-70.4844099101762
16100000	-70.6682801745299
16200000	-70.7728042935962
16300000	-71.4387720094093
16400000	-70.9697596585383
16500000	-71.0542126323622
16600000	-71.0397708703972
16700000	-70.9299932957115
16800000	-70.3141153579478
16900000	-70.2295156190663
17000000	-70.8093026174609
17100000	-70.9595721392512
17200000	-70.6719100266887
17300000	-70.1729821102271
17400000	-70.0553820160916
17500000	-69.9880290673688
17600000	-70.1992388891994
17700000	-70.2230970929057
17800000	-70.0013865732991
17900000	-70.6174285472737
18000000	-70.2480858758559
18100000	-70.440762930574
18200000	-70.3410673593266
18300000	-70.0129388511452
18400000	-70.6107201182561
18500000	-70.2497549792008
18600000	-70.8260209543988
18700000	-70.6105365596269
18800000	-70.6817032850734
18900000	-71.1371760651287
19000000	-70.4142170473632
19100000	-71.0931741545704
19200000	-70.6645684888843
19300000	-70.4740227684036
19400000	-71.0784958443936
19500000	-70.8800574578531
19600000	-71.5992487940973
19700000	-71.1023690992558
19800000	-70.1828866052156
19900000	-70.3091416842899
20000000	-70.402352832088
20100000	-71.1020726938337
20200000	-70.5910611638169
20300000	-70.3513636766118
20400000	-70.748487093945
20500000	-70.6622163726219
20600000	-70.747992697615
20700000	-70.3411744203693
20800000	-69.8567503812432
20900000	-70.8473430124576
21000000	-70.8546915965221
21100000	-70.4481552268045
21200000	-70.4865014914196
21300000	-70.1716794526667
21400000	-70.8368545994224
21500000	-70.882040332993
21600000	-70.6211218819276
21700000	-70.382991635007
21800000	-70.4911153491899
21900000	-71.3528756083972
22000000	-71.4203631707235
22100000	-70.8031948608934
22200000	-71.3174274878601
22300000	-70.8778818362353
22400000	-71.3680087466435
22500000	-71.3118086325357
22600000	-71.015533151373
22700000	-70.8071115069639
22800000	-70.6387728691594
22900000	-70.3199954146313
23000000	-70.3639525864352
23100000	-70.293942865598
23200000	-70.7518056104059
23300000	-70.3750747809982
23400000	-70.3484355301459
23500000	-70.3253783287359
23600000	-70.4656467999565
23700000	-70.4652726945598
23800000	-70.7667852033404
23900000	-70.461489737086
24000000	-70.3777147160894
24100000	-70.426706726763
24200000	-70.3389344956655
24300000	-70.0817523968419
24400000	-69.9450138208224
24500000	-69.9685929159994
24600000	-70.2027132917969
24700000	-70.0237947576737
24800000	-70.0406217411282
24900000	-70.1350461561032
25000000	-70.3842975029637
25100000	-70.5325567611917
25200000	-70.1052458152958
25300000	-70.0655326323671
25400000	-70.10138492263
25500000	-70.3773224637669
25600000	-70.2977019003622
25700000	-69.7812491983916
25800000	-69.5196110101382
25900000	-69.7002066417681
26000000	-69.6581806186879
26100000	-69.2195492406653
26200000	-69.4066866414652
26300000	-69.3775696513353
26400000	-69.6126298718047
26500000	-69.7744627899308
26600000	-69.2186018372203
26700000	-69.4267038352656
26800000	-69.5220881979696
26900000	-69.8905897200843
27000000	-69.7367387763886
27100000	-69.6355276865505
27200000	-70.4453051993345
27300000	-70.3396328007628
27400000	-70.7025449397443
27500000	-70.266314801024
27600000	-69.7349593398668
27700000	-70.3476576269569
27800000	-70.0047678458592
27900000	-70.4101162280962
28000000	-69.9425355257409
28100000	-69.4376408807391
28200000	-69.5177706121647
28300000	-69.4175592130214
28400000	-69.4810608172575
28500000	-69.1821932922335
28600000	-68.9922500675128
28700000	-69.3463039091949
28800000	-69.412051798516
28900000	-69.6502732305401
29000000	-69.5143836800522
29100000	-68.9829815120468
29200000	-69.3278537265366
29300000	-69.1844499644834
29400000	-69.256702040572
29500000	-69.1184732789338
29600000	-69.0715997735252
29700000	-69.3279674605378
29800000	-69.4983739232633
29900000	-69.4627253935368
30000000	-69.5212554690388
30100000	-69.3841223721673
30200000	-70.0679508750747
30300000	-70.3807723961675
30400000	-70.5808743367448
30500000	-70.2902131212993
30600000	-70.466910385285
30700000	-70.6671057372293
30800000	-70.9496321563524
30900000	-70.9006591575222
31000000	-70.4011978228487
31100000	-70.5942567987425
31200000	-70.6615111109565
31300000	-70.3459241434187
31400000	-70.354359312276
31500000	-70.2082347615274
31600000	-70.6832713337408
31700000	-70.5313696990808
31800000	-70.3772269674204
31900000	-70.3564750413236
32000000	-69.7697374805835
32100000	-70.4112698165262
32200000	-70.3921271877679
32300000	-70.3655225958936
32400000	-70.9753411031906
32500000	-70.6233071307258
32600000	-71.0279757098519
32700000	-70.6130570426017
32800000	-70.9859332634396
32900000	-71.0526816409676
33000000	-70.594236811494
33100000	-71.3035166172476
33200000	-71.2441763708084
33300000	-71.5457126712444
33400000	-71.9718381409437
33500000	-70.7264700147569
33600000	-70.8874673956199
33700000	-70.861046535196
33800000	-71.5359097073272
33900000	-71.5010770170154
34000000	-70.9478322208224
34100000	-71.398893621111
34200000	-71.3034479696041
34300000	-71.3080089101844
34400000	-71.0600316998846
34500000	-70.214718704941
34600000	-71.1987126744747
34700000	-71.0855042168242
34800000	-70.9693310321288
34900000	-70.9542011201469
35000000	-70.2643742307418
35100000	-70.8972468986106
35200000	-70.8600120359443
35300000	-70.8892511823986
35400000	-70.8736506201418
35500000	-70.5325354954106
35600000	-71.2318143278169
35700000	-70.8364298587253
35800000	-71.059321681709
35900000	-71.2117359894561
36000000	-70.7732243539968
36100000	-71.3616594968441
36200000	-70.6447502321545
36300000	-70.7867695475664
36400000	-70.6026899544389
36500000	-70.296503623046
36600000	-70.1579713593038
36700000	-69.8653701899998
36800000	-70.350157557187
36900000	-70.3888587269827
37000000	-70.1059430213364
37100000	-70.3041588352004
37200000	-69.9216721555993
37300000	-70.4315872087405
37400000	-70.3908530700221
37500000	-70.4226216826932
37600000	-70.4107380344779
37700000	-70.6447396464731
37800000	-70.8695189904476
37900000	-70.4864784316228
38000000	-70.0396956123053
38100000	-70.077647050192
38200000	-69.9784693141733
38300000	-70.0955789726374
38400000	-70.0665625971247
38500000	-69.6394074674883
38600000	-69.8150555248968
38700000	-70.1250971807653
38800000	-69.9192565187247
38900000	-69.4388609371447
39000000	-69.297544679623
39100000	-69.5142806215999
39200000	-69.6786571189654
39300000	-69.6642424350866
39400000	-69.6225821504605
39500000	-69.5172470068982
39600000	-69.9463886145222
39700000	-69.8431035382609
39800000	-69.5268819007567
39900000	-69.5674086652652
40000000	-69.8562560959004
40100000	-70.3510911490695
40200000	-70.2601248295032
40300000	-70.1482675772979
40400000	-70.1527914306309
40500000	-70.4999959126602
40600000	-70.6076710919403
40700000	-70.2807455358117
40800000	-70.4606327083299
40900000	-70.6765359529151
41000000	-71.1396663657965
41100000	-70.605844703125
41200000	-70.4392246875844
41300000	-70.5950017408341
41400000	-70.4944916454538
41500000	-70.643140913514
41600000	-70.047473583365
41700000	-69.9596809029922
41800000	-70.3154317106962
41900000	-70.0156374227524
42000000	-70.285480162634
42100000	-69.7751169202354
42200000	-70.5421233762637
42300000	-70.8025315050789
42400000	-70.6080505924837
42500000	-70.7034971704978
42600000	-70.5074780990402
42700000	-70.8029246140792
42800000	-71.4004671001098
42900000	-71.0806654117331
43000000	-71.4682230532881
43100000	-71.4304389256622
43200000	-72.1105724595183
43300000	-71.8632021974482
43400000	-71.3567277347365
43500000	-71.7775866234168
43600000	-71.9417260353065
43700000	-72.0670092481583
43800000	-72.3245281343793
43900000	-71.9272540490352
44000000	-72.1982743480518
44100000	-71.995949207678
44200000	-71.0459988057695
44300000	-70.9142859910916
44400000	-71.2241538087141
44500000	-71.1659505542566
44600000	-71.0335410024892
44700000	-70.9082667727291
44800000	-70.789601408079
44900000	-70.9116107783205
45000000	-70.7169210868008
45100000	-70.6321151096831
45200000	-70.4627253189055
45300000	-70.9337807149186
45400000	-71.1401933700656
45500000	-70.3171000097389
45600000	-70.6057907494676
45700000	-70.6812401965727
45800000	-70.6609454115096
45900000	-71.0984772717745
46000000	-70.4908490630659
46100000	-70.5418953242797
46200000	-70.748565958101
46300000	-70.6900793317468
46400000	-70.9472992961255
46500000	-70.4721499246347
46600000	-70.9029208793787
46700000	-71.0863003906798
46800000	-70.5917784830192
46900000	-70.8202311401185
47000000	-70.2834877626151
47100000	-70.2711551265583
47200000	-70.746458709399
47300000	-70.2417220033959
47400000	-70.5867028377711
47500000	-70.5413262732491
47600000	-70.8732708081234
47700000	-71.2346725367945
47800000	-70.7020006920486
47900000	-71.169266189963
48000000	-70.9460940300532
48100000	-71.0213194741729
48200000	-71.7930065946517
48300000	-71.1399021065438
48400000	-71.7142933312243
48500000	-71.4659942781211
48600000	-70.8582855765576
48700000	-70.8722428988944
48800000	-70.6262996651622
48900000	-70.8936920630833
49000000	-70.8088437200346
49100000	-70.7997092105348
49200000	-71.0793549486904
49300000	-71.3336557462899
49400000	-71.4730189856988
49500000	-71.3874463565383
49600000	-71.2040568952162
49700000	-71.8861621515549
49800000	-71.9886163165971
49900000	-72.0670018545081
50000000	-72.0388793736573
50100000	-72.2431731322202
50200000	-72.3508398787997
50300000	-72.6859793669906
50400000	-72.0887783079734
50500000	-72.3233473421467
50600000	-72.4486427064482
50700000	-72.578117794283
50800000	-72.6653102496401
50900000	-72.3044971752653
51000000	-71.8658901278728
51100000	-72.2224328436109
51200000	-71.8814040087875
51300000	-72.0082020017846
51400000	-71.7617420995017
51500000	-71.4265695162925
51600000	-71.4420836453243
51700000	-70.8195200648393
51800000	-71.152385688511
51900000	-71.1450288075586
52000000	-71.2668207108156
52100000	-71.677756495479
52200000	-70.7525313929816
52300000	-70.9834152024772
52400000	-70.9511649460124
52500000	-70.7696774074115
52600000	-71.1451003845659
52700000	-70.7192732286863
52800000	-70.6964198664363
52900000	-70.6010709200795
53000000	-70.6830496838078
53100000	-70.5125412782647
53200000	-70.1893536081164
53300000	-70.3918180521461
53400000	-70.3053372814416
53500000	-70.2846449628095
53600000	-70.1327782240883
53700000	-70.3095479796742
53800000	-70.0001982222357
53900000	-70.3956012930247
54000000	-70.3664369461218
54100000	-70.1384580863187
54200000	-70.6219007116768
54300000	-70.4280756258718
54400000	-70.5715803279661
54500000	-70.5826602223172
54600000	-70.3256452594498
54700000	-70.7210694292053
54800000	-70.5684544977723
54900000	-71.283319508869
55000000	-71.1209561065709
55100000	-70.8323705882557
55200000	-71.1617540362426
55300000	-70.9397196386959
55400000	-71.0343819453075
55500000	-71.1793618044343
55600000	-70.8565566144621
55700000	-71.2692788813835
55800000	-71.3439388303542
55900000	-71.5473163586705
56000000	-71.4398384412135
56100000	-71.3921247717061
56200000	-71.7213071119098
56300000	-71.6036710235464
56400000	-71.4619331031125
56500000	-72.2737254828702
56600000	-72.1010774935711
56700000	-72.1571148209869
56800000	-71.9836591381968
56900000	-72.077750931586
57000000	-71.8900706419248
57100000	-72.0452701073549
57200000	-71.6587813898442
57300000	-71.6589770216495
57400000	-71.6262244157547
57500000	-71.6742407434289
57600000	-71.8820283203783
57700000	-71.0507674108578
57800000	-71.3673008588771
57900000	-71.5104963758557
58000000	-71.1426414933736
58100000	-71.2409723209589
58200000	-70.8100200654674
58300000	-70.9981617126885
58400000	-70.8434604517856
58500000	-70.6164089383106
58600000	-70.8804493934973
58700000	-70.8195641466779
58800000	-71.9111744797354
58900000	-71.0554652778023
59000000	-70.6811124277481
59100000	-70.9438793724771
59200000	-71.2965144893384
59300000	-71.7568504820315
59400000	-71.3270433870952
59500000	-71.1514626429864
59600000	-71.3557690468207
59700000	-71.3931863961977
59800000	-71.5890448470937
59900000	-70.5764297188703
60000000	-70.7474684389805
60100000	-70.5802718752992
60200000	-70.5931823239238
60300000	-70.450337422607
60400000	-70.1612831014542
60500000	-70.5026123152688
60600000	-70.5173009130529
60700000	-70.6519569641819
60800000	-70.5473978278927
60900000	-70.3127678401088
61000000	-71.3337937518849
61100000	-70.921719481506
61200000	-71.5532979148671
61300000	-70.8907145378115
61400000	-70.7941754260474
61500000	-71.2342530435961
61600000	-71.2077460615219
61700000	-71.5425464042663
61800000	-70.6718617093918
61900000	-70.6153446579908
62000000	-70.8523678639963
62100000	-70.908921642045
62200000	-71.7229298847189
62300000	-71.150089728028
62400000	-71.8298919155231
62500000	-72.0581561842118
62600000	-72.4312116245231
62700000	-72.6729486093509
62800000	-71.7879501758053
62900000	-72.7358992206895
63000000	-72.8921090357243
63100000	-72.701960441158
63200000	-72.2415933878928
63300000	-72.0960170142386
63400000	-72.539953187825
63500000	-72.3705146379105
63600000	-71.8784972682892
63700000	-71.6364497699135
63800000	-71.4475761563258
63900000	-71.9262826804661
64000000	-71.9677218021973
64100000	-71.6092482067264
64200000	-71.0338164590999
64300000	-71.1813418623046
64400000	-71.3115656988279
64500000	-71.1706168770104
64600000	-71.1483456391955
64700000	-71.0505783763901
64800000	-71.1686166485939
64900000	-70.9811630127575
65000000	-71.1989457981567
65100000	-71.0551285707132
65200000	-70.6918533537593
65300000	-71.2873396470447
65400000	-71.1262701255384
65500000	-71.3936447129006
65600000	-71.5468489083575
65700000	-70.6475717570753
65800000	-70.9864294430557
65900000	-70.7831578965289
66000000	-70.9555954642456
66100000	-70.7890437910159
66200000	-70.6101085807091
66300000	-70.994499335942
66400000	-70.870190057577
66500000	-70.7203109577206
66600000	-70.5524365771526
66700000	-70.2987403880295
66800000	-70.826143556237
66900000	-71.0198577448255
67000000	-70.317493403308
67100000	-70.2362302465176
67200000	-70.5374615451103
67300000	-70.6480607915287
67400000	-70.9779853775824
67500000	-70.6447839937086
67600000	-70.5933637748234
67700000	-70.7270595439055
67800000	-70.7226669870567
67900000	-71.2459090479883
68000000	-70.9447158156227
68100000	-71.1036244247671
68200000	-71.6008336406685
68300000	-71.1310344194564
68400000	-71.5012386484154
68500000	-71.4576126309065
68600000	-71.5934425673067
68700000	-71.9755296235478
68800000	-71.6059327352613
68900000	-71.9246144806711
69000000	-71.8154883318702
69100000	-72.1180055909091
69200000	-72.848170294073
69300000	-72.577799949232
69400000	-72.0890893399402
69500000	-72.029086417643
69600000	-72.1479228121144
69700000	-72.148152718071
69800000	-71.9723246513124
69900000	-71.5129257060767
70000000	-71.6962653848389
70100000	-71.5328663490408
70200000	-71.11830308067
70300000	-71.4030071553474
70400000	-71.0869946753346
70500000	-71.8464578870298
70600000	-71.4833140588605
70700000	-71.0603728406148
70800000	-71.2401557700567
70900000	-71.4036826528281
71000000	-71.81494441724
71100000	-71.1159463819132
71200000	-70.957969127251
71300000	-71.2883807604932
71400000	-71.4239419285686
71500000	-71.9778372646639
71600000	-70.3859188775736
71700000	-70.2080700889964
71800000	-70.5078046979937
71900000	-70.7719981161386
72000000	-70.7064443894386
72100000	-70.1624894192984
72200000	-70.3333033673706
72300000	-70.610190571568
72400000	-70.5932037968012
72500000	-70.4303508226185
72600000	-70.1008956684053
72700000	-71.0887609799578
72800000	-71.130587796924
72900000	-71.0476170470622
73000000	-70.1956067016591
73100000	-70.3950788823705
73200000	-70.9996305818768
73300000	-71.1756257479794
73400000	-71.2042180177086
73500000	-70.5186661381682
73600000	-70.6811612937285
73700000	-70.988158907212
73800000	-71.5786628941214
73900000	-71.8807390385899
74000000	-70.832062099285
74100000	-71.8227838936988
74200000	-71.5505595804036
74300000	-71.9832627557797
74400000	-71.8873043204149
74500000	-71.1550145153878
74600000	-71.9050133323283
74700000	-71.6381954741393
74800000	-71.2144731356501
74900000	-70.6089863846468
75000000	-70.8172016550184
75100000	-71.4723936216001
75200000	-71.4128157356572
75300000	-70.6593265387913
75400000	-70.251256897301
75500000	-70.550078818533
75600000	-70.5743118695468
75700000	-70.5562878769161
75800000	-70.0921513701584
75900000	-69.7021332128118
76000000	-70.1175343042136
76100000	-69.5820415301616
76200000	-69.9335182658703
76300000	-69.7253163992404
76400000	-70.2517202303623
76500000	-70.2779188392375
76600000	-69.5830659553387
76700000	-70.0890862152075
76800000	-70.1298423708169
76900000	-70.4392636876933
77000000	-70.7836222503366
77100000	-70.3031439325917
77200000	-70.6629863769508
77300000	-70.6101816480132
77400000	-70.9478327323296
77500000	-70.6067725743408
77600000	-70.2769389258866
77700000	-70.448668662293
77800000	-70.4226537843441
77900000	-70.4895679047771
78000000	-70.3095418316865
78100000	-70.5208825196163
78200000	-70.6746297912873
78300000	-71.0130752547089
78400000	-70.9618660164656
78500000	-70.7591176767357
78600000	-71.0801101524659
78700000	-71.7631774917288
78800000	-72.5172050151741
78900000	-70.9246021063954
79000000	-70.8139228378882
79100000	-70.7215098669812
79200000	-71.2061687709053
79300000	-71.53968018813
79400000	-70.4709299883133
79500000	-70.4140969560408
79600000	-70.5112362370126
79700000	-70.7734606852694
79800000	-70.7294777973525
79900000	-70.0840311714607
80000000	-70.9318450871351
80100000	-71.0851336863043
80200000	-71.2377763950008
80300000	-70.6442126204788
80400000	-70.4645359535569
80500000	-70.9340004643935
80600000	-71.1084607870746
80700000	-70.7648805315234
80800000	-70.0035694826906
80900000	-70.2489929942733
81000000	-70.3065245790869
81100000	-70.603446492635
81200000	-70.3401273788263
81300000	-69.8060944325976
81400000	-70.2678680097782
81500000	-69.9612687986062
81600000	-70.2929981332404
81700000	-70.0336997522521
81800000	-69.6974624032096
81900000	-70.4694972107974
82000000	-70.0706842136478
82100000	-70.509619900268
82200000	-70.2508715822503
82300000	-70.5202782506823
82400000	-71.2748956747938
82500000	-70.621717225532
82600000	-70.8962387222106
82700000	-70.7989348084862
82800000	-71.0767646028651
82900000	-71.5160596642493
83000000	-71.5323176573302
83100000	-71.2268474777716
83200000	-71.3788900129324
83300000	-71.6292694345568
83400000	-71.271837135734
83500000	-71.0714838179092
83600000	-71.618916645326
83700000	-71.9947664294254
83800000	-71.5897778718924
83900000	-71.0981224875144
84000000	-71.0834666656149
84100000	-71.1658966756838
84200000	-71.8169554538019
84300000	-71.076481219421
84400000	-70.9056655997146
84500000	-71.1565427998838
84600000	-71.6621612197616
84700000	-71.8583499999563
84800000	-70.5877937952797
84900000	-70.7332631755048
85000000	-70.9365778314885
85100000	-71.2088028026138
85200000	-70.7314674540063
85300000	-70.3909718298993
85400000	-70.6516118902622
85500000	-70.7686020624297
85600000	-70.6642373684509
85700000	-70.1827431796556
85800000	-70.0362750712755
85900000	-70.6986581865883
86000000	-71.1039713112893
86100000	-71.1364306643561
86200000	-69.6263350115129
86300000	-70.016019232195
86400000	-70.3188395967181
86500000	-70.6684309292077
86600000	-70.5404796114931
86700000	-70.0075284778416
86800000	-70.5145537142069
86900000	-70.5107485238794
87000000	-70.6562533182171
87100000	-70.26937836227
87200000	-70.134812039845
87300000	-71.7062046640224
87400000	-71.675764158028
87500000	-70.9768525517829
87600000	-70.8781622392957
87700000	-71.216902085803
87800000	-71.8551447525975
87900000	-71.8529005066901
88000000	-71.422455412562
88100000	-71.3764350043687
88200000	-71.3490342104258
88300000	-71.1737875208177
88400000	-71.2833052365229
88500000	-71.2497682388441
88600000	-71.6084602136541
88700000	-71.1565649183407
88800000	-70.6630291561706
88900000	-70.8302480619813
89000000	-70.9005911854886
89100000	-71.311965018576
89200000	-70.5311731980927
89300000	-70.4226924832531
89400000	-70.7099944488006
89500000	-70.8829142707121
89600000	-70.3577087176123
89700000	-69.9876581087631
89800000	-70.0784870689784
89900000	-69.9441259793379
90000000	-69.9899586666783
90100000	-69.579227813818
90200000	-69.2821325753967
90300000	-69.6113186521272
90400000	-69.816574192813
90500000	-69.7994323444233
90600000	-69.0130389170393
90700000	-69.3249952646223
90800000	-69.8021875911621
90900000	-70.2086146837498
91000000	-70.4982607731147
91100000	-69.5728312794725
91200000	-69.9547133475622
91300000	-70.1694557066402
91400000	-70.5783869092069
91500000	-70.402387722752
91600000	-70.2328341085533
91700000	-70.9226901030376
91800000	-70.8713250447952
91900000	-70.3987984235944
92000000	-70.2945307019671
92100000	-70.4893408799762
92200000	-71.2560559994134
92300000	-71.0333816274502
92400000	-70.738398757439
92500000	-70.5005644290923
92600000	-70.5898626100037
92700000	-70.3409959804054
92800000	-70.1810257560657
92900000	-70.2309999321434
93000000	-70.7230657978547
93100000	-69.9105219231043
93200000	-69.487695007479
93300000	-69.6603856918044
93400000	-69.8665714642193
93500000	-69.9458184279965
93600000	-69.2944612339825
93700000	-69.0037834390243
93800000	-69.4133034983253
93900000	-69.8662708922998
94000000	-69.6393107011288
94100000	-69.1009267938637
94200000	-69.5658340759955
94300000	-69.8774493503702
94400000	-70.0012268861746
94500000	-69.1481141427802
94600000	-69.2487231785215
94700000	-69.834894973762
94800000	-70.3926385682076
94900000	-70.3114021604237
95000000	-69.2147188861747
95100000	-69.4645889882147
95200000	-69.9589445996021
95300000	-70.1750071838239
95400000	-70.218035072088
95500000	-69.6509579475053
95600000	-70.6107957309007
95700000	-70.8543172543159
95800000	-70.8620672943756
95900000	-70.514344064226
96000000	-70.7264088845979
96100000	-71.8741454365216
96200000	-71.5658308962747
96300000	-70.9507850638161
96400000	-70.7648732866738
96500000	-70.9925226919884
96600000	-71.1772521016533
96700000	-71.1327396256379
96800000	-70.8030928594934
96900000	-70.6885025077357
97000000	-70.6556983378567
97100000	-70.0520996403995
97200000	-70.077363374523
97300000	-70.3395191163349
97400000	-70.9904777807486
97500000	-70.2543301979435
97600000	-69.7174492126677
97700000	-69.4966831163625
97800000	-69.5114564771806
97900000	-69.6918018785348
98000000	-69.1798854549459
98100000	-69.1842008034593
98200000	-69.1712047718785
98300000	-69.4360567377325
98400000	-69.109745762644
98500000	-68.7526876180026
98600000	-69.3543653305352
98700000	-69.7054720055954
98800000	-70.3372497477451
98900000	-69.5508906255421
99000000	-69.6610231807729
99100000	-70.6033727501914
99200000	-71.192628591977
99300000	-71.6075282353362
99400000	-70.6557957582185
99500000	-71.0514780160628
99600000	-71.6641165317079
99700000	-71.1556587611369
99800000	-71.1170495797083
99900000	-70.5161323581144
100000000	-71.1754773550468
100100000	-70.9520580101372
100200000	-70.1422968580503
100300000	-69.7402391127475
100400000	-69.9411301127596
100500000	-69.9965406434817
100600000	-69.6298296574739
100700000	-69.3139929107494
100800000	-69.4983008215213
100900000	-69.1971476249552
101000000	-69.0410882187697
101100000	-69.2176973052605
101200000	-69.2493572316374
101300000	-69.5936082048956
101400000	-68.9201990719248
101500000	-68.4683885058429
101600000	-68.9089912788419
101700000	-69.2811330110588
101800000	-69.568499700953
101900000	-69.0382980448203
102000000	-69.1942084463854
102100000	-69.5662068990093
102200000	-69.5858749722726
102300000	-69.1669942724071
102400000	-69.3083025163119
102500000	-70.1368922207712
102600000	-70.5861111620279
102700000	-70.6138576615932
102800000	-69.5461011077671
102900000	-69.7088165031249
103000000	-70.5609435316342
103100000	-70.7417494922647
103200000	-71.0370601423137
103300000	-70.3813308564901
103400000	-71.0771816720131
103500000	-71.1802413051012
103600000	-70.9477628710637
103700000	-70.8335849795033
103800000	-70.8438849479716
103900000	-71.4803445666364
104000000	-71.0193732690472
104100000	-70.0570574077005
104200000	-69.9701477192629
104300000	-70.0374992922121
104400000	-69.9963775417628
104500000	-69.9510352352896
104600000	-69.6498344063327
104700000	-69.5840614691296
104800000	-69.219667040452
104900000	-68.7370735676819
105000000	-68.9223358725292
105100000	-69.1969424034272
105200000	-69.777896349842
105300000	-69.2438773684191
105400000	-68.9632503091597
105500000	-69.1283835180573
105600000	-69.1374737253209
105700000	-69.4724773724343
105800000	-69.139913078903
105900000	-69.6277536862616
106000000	-69.975868137841
106100000	-70.1851294098589
106200000	-69.7218183840907
106300000	-69.784828377836
106400000	-70.4888024877656
106500000	-70.8938961240609
106600000	-71.3648681598672
106700000	-70.9742370607361
106800000	-71.2073653492899
106900000	-71.5166845616835
107000000	-71.7469362687881
107100000	-71.8065927659971
107200000	-71.50649332988
107300000	-71.5053332283185
107400000	-71.0225893564528
107500000	-70.2653627524491
107600000	-70.1430463929341
107700000	-70.2029938716591
107800000	-69.7924484235478
107900000	-69.2754049172824
108000000	-68.8700259875268
108100000	-68.7502750748918
108200000	-68.5650820855203
108300000	-68.1359271468685
108400000	-68.0720014791349
108500000	-68.2308843860674
108600000	-68.652863182628
108700000	-68.1387318549553
108800000	-67.9159241271214
108900000	-68.4528505661637
109000000	-68.8771201154718
109100000	-69.7970639250813
109200000	-68.922781391708
109300000	-69.2233320288211
109400000	-70.0981302196417
109500000	-70.5181378804038
109600000	-70.5724971031106
109700000	-70.6628517052666
109800000	-71.6615780751984
109900000	-72.2122803094766
110000000	-71.6932365610858
110100000	-71.2330758736186
110200000	-71.4167766733889
110300000	-72.7439399827481
110400000	-72.5486044846891
110500000	-72.3582830516002
110600000	-71.3888243164741
110700000	-71.1197149442884
110800000	-70.6904632363665
110900000	-69.8459489126322
111000000	-69.802140829615
111100000	-70.0381041642302
111200000	-69.4727488057318
111300000	-68.9962194245057
111400000	-68.5340078087019
111500000	-68.5639388773591
111600000	-68.261448926452
111700000	-68.2826157324571
111800000	-68.5187070525483
111900000	-68.4661693175869
112000000	-69.0784157297347
112100000	-68.6961547799939
112200000	-68.6257589645969
112300000	-69.4032320063702
112400000	-69.9195913402818
112500000	-70.7687141474314
112600000	-70.0816241561992
112700000	-70.6708578150447
112800000	-71.7027223525126
112900000	-71.3098171411137
113000000	-71.3752631374815
113100000	-71.3849065050475
113200000	-71.9334216588006
113300000	-71.845689157545
113400000	-70.4858202491461
113500000	-70.0444104599214
113600000	-70.2628000774677
113700000	-70.4535024985858
113800000	-70.0085996824378
113900000	-69.6015350735339
114000000	-69.5288309174405
114100000	-69.388740938086
114200000	-68.6209971682856
114300000	-68.5645476177518
114400000	-68.7036798822966
114500000	-69.3870686332303
114600000	-68.5784660823494
114700000	-67.8835029128145
114800000	-68.1284844338949
114900000	-68.3506624940181
115000000	-68.5820568396396
115100000	-68.3597571726339
115200000	-68.6379101676793
115300000	-69.196804596633
115400000	-69.4306544550094
115500000	-69.1832638242266
115600000	-69.3186289023479
115700000	-70.5078278108317
115800000	-71.7446969197339
115900000	-72.053119504715
116000000	-71.5649935430874
116100000	-71.6755642286586
116200000	-72.676473237633
116300000	-71.835162877755
116400000	-72.2116941284794
116500000	-72.1804400486428
116600000	-71.8327616918311
116700000	-71.1781491383703
116800000	-69.789856367519
116900000	-69.6660332504538
117000000	-69.6022547970908
117100000	-69.3146571328141
117200000	-69.060019554262
117300000	-68.8164046525693
117400000	-69.2413439396584
117500000	-68.1620717620782
117600000	-67.658978793519
117700000	-67.9530458544442
117800000	-68.2880706006489
117900000	-69.1752953997907
118000000	-68.3115920111821
118100000	-68.1716254973814
118200000	-68.6515987741484
118300000	-68.741370930144
118400000	-69.0889635316348
118500000	-69.0763219781501
118600000	-70.2995796864528
118700000	-70.8873442400887
118800000	-70.6747875292084
118900000	-69.9361727711379
119000000	-70.1369696655156
119100000	-71.0272176701888
119200000	-71.1747095770591
119300000	-71.2288646837145
119400000	-71.3541203241428
119500000	-70.6105371155152
119600000	-69.7890525490581
119700000	-69.3124309217904
119800000	-69.5511429180458
119900000	-69.5293266788963
120000000	-69.2570469625737
120100000	-68.4394618638028
120200000	-68.0483574901649
120300000	-68.1088239716273
120400000	-67.7252064937892
120500000	-67.5122064813611
120600000	-67.716720022597
120700000	-68.2143967980968
120800000	-68.6392819536857
120900000	-67.9160082486192
121000000	-68.0106786245055
121100000	-68.6829884803765
121200000	-69.6155445737915
121300000	-70.3089681788637
121400000	-70.1693983240503
121500000	-70.8495828998201
121600000	-71.5355931801191
121700000	-70.8125050108217
121800000	-70.7294217911587
121900000	-70.9111921633253
122000000	-72.2096331224466
122100000	-72.3233214247131
122200000	-71.5023700907311
122300000	-70.6891992505786
122400000	-70.4687474254439
122500000	-69.891711650755
122600000	-69.6161548572415
122700000	-69.5802856764258
122800000	-69.8882974866137
122900000	-69.0149918107622
123000000	-68.3651786347246
123100000	-67.8752686724222
123200000	-67.870752323521
123300000	-68.0810466894916
123400000	-67.9630357495949
123500000	-68.0531102594931
123600000	-68.1538214726247
123700000	-68.3785998824925
123800000	-67.9734866216115
123900000	-68.3285281102442
124000000	-69.1870683102274
124100000	-69.9692709452748
124200000	-70.8890383081843
124300000	-70.8316158070669
124400000	-70.8191565784245
124500000	-70.7651907855524
124600000	-70.9493966195271
124700000	-71.4644753979875
124800000	-71.4315834510068
124900000	-71.6436063674154
125000000	-71.0595805514606
125100000	-69.7449134290931
125200000	-69.4347517299123
125300000	-69.3832148601727
125400000	-69.1031634623149
125500000	-68.9235781912045
125600000	-69.4915051787657
125700000	-69.6013849844118
125800000	-68.774126997094
125900000	-68.5094201547982
126000000	-68.7452275953507
126100000	-69.0179376230072
126200000	-70.005392743092
126300000	-69.6053193620068
126400000	-69.6681900386001
126500000	-69.9343152624225
126600000	-69.9695837059551
126700000	-69.8405607056701
126800000	-70.1058248512383
126900000	-71.4042810272015
127000000	-71.9530994577933
127100000	-72.0490302402774
127200000	-71.6768487285472
127300000	-71.1257185466497
127400000	-70.8255981618325
127500000	-70.7378963638109
127600000	-70.7874533643825
127700000	-71.0750447344051
127800000	-70.082878692383
127900000	-69.1444178301146
128000000	-68.5599081377403
128100000	-68.5279324265809
128200000	-68.5531533603336
128300000	-68.4851890249779
128400000	-68.7173692464411
128500000	-68.9118759398198
128600000	-68.9784715770781
128700000	-68.1709241593697
128800000	-68.2532686319556
128900000	-68.8631709718184
129000000	-69.6866156875709
129100000	-70.4399144728829
129200000	-70.0639104015775
129300000	-70.123400622112
129400000	-70.2890672826049
129500000	-69.7372072041539
129600000	-70.3162319776139
129700000	-70.3592048219669
129800000	-71.3989679600409
129900000	-70.9066011489225
130000000	-70.4137015378099
130100000	-69.6734237773276
130200000	-69.0307067762426
130300000	-68.7995070187996
130400000	-68.6435750344419
130500000	-68.8467636968302
130600000	-69.2950136656984
130700000	-68.4529326732065
130800000	-68.1072708337254
130900000	-68.2571052796097
131000000	-68.4400384469508
131100000	-68.7512519593163
131200000	-69.1700967728677
131300000	-69.896945737194
131400000	-70.3560884456314
131500000	-70.5634118577799
131600000	-69.7355009433422
131700000	-69.9997013545697
131800000	-70.5954268056151
131900000	-71.3091327768775
132000000	-71.4292268391305
132100000	-71.3273099984476
132200000	-71.095181077328
132300000	-70.3068160024764
132400000	-69.667951913163
132500000	-69.7374402375457
132600000	-69.5221882001599
132700000	-69.6724195103825
132800000	-69.1837954467085
132900000	-68.6891632548805
133000000	-68.4050871614508
133100000	-68.1870830171482
133200000	-68.1591615651287
133300000	-68.377635089768
133400000	-68.9885293489481
133500000	-69.2415025581033
133600000	-68.8522867798787
133700000	-69.0617693988635
133800000	-69.5538951903934
133900000	-69.744617751022
134000000	-70.7016612374324
134100000	-71.1421293813682
134200000	-71.5364699341053
134300000	-71.6286776948287
134400000	-70.8831518088756
134500000	-70.2504462783252
134600000	-70.483283050839
134700000	-70.6967783910616
134800000	-70.7152971630527
134900000	-70.7088300015293
135000000	-70.5195339595684
135100000	-69.5959904196451
135200000	-68.9392609757985
135300000	-68.8390210445532
135400000	-68.9492193331516
135500000	-69.2068368120245
135600000	-69.1485112340401
135700000	-69.1019059926199
135800000	-68.7955951938976
135900000	-68.7992068998233
136000000	-68.6357947135627
136100000	-69.10531683165
136200000	-69.873411686555
136300000	-70.6070820436654
136400000	-70.7594072371726
136500000	-70.5649428123506
136600000	-70.5918340770381
136700000	-70.2409953784006
136800000	-69.5257019708849
136900000	-70.2852522980092
137000000	-70.2217698307283
137100000	-69.7419139392143
137200000	-68.811103148939
137300000	-68.2832591140568
137400000	-68.1456696762579
137500000	-67.8983796766102
137600000	-67.7228147608438
137700000	-67.8596495459388
137800000	-68.5176059517507
137900000	-68.8943394970343
138000000	-68.3519261541521
138100000	-68.3328166515554
138200000	-68.8754675146989
138300000	-69.4025488318603
138400000	-70.4789033714635
138500000	-70.4920389808507
138600000	-70.9144411096832
138700000	-71.6367942780131
138800000	-71.1670354174788
138900000	-70.7833920739498
139000000	-70.8773646890671
139100000	-70.9789175457477
139200000	-71.1114317063504
139300000	-71.0841961453671
139400000	-71.0978937585479
139500000	-69.8219402404895
139600000	-69.2458481741072
139700000	-69.0847686461122
139800000	-69.0126098631788
139900000	-69.4691525591441
140000000	-69.1745901746906
140100000	-69.1116980972535
140200000	-68.9735617448384
140300000	-68.9705784681992
140400000	-68.5557735421696
140500000	-68.8917752019955
140600000	-69.5257786174095
140700000	-70.4068511852809
140800000	-70.7207044396117
140900000	-70.6838716039098
141000000	-70.2704720066604
141100000	-70.27827413108
141200000	-69.9122312210693
141300000	-70.8915390006976
141400000	-70.8425691967054
141500000	-70.9474792550297
141600000	-70.2086363577746
141700000	-69.9795450577071
141800000	-69.6118378455179
141900000	-68.7209478982528
142000000	-68.6048705217589
142100000	-68.8871079963787
142200000	-69.4674386896097
142300000	-69.9635530232567
142400000	-69.3132051179147
142500000	-69.2737560463214
142600000	-69.6676282727167
142700000	-69.6838967754692
142800000	-70.2541209897681
142900000	-70.7813982832729
143000000	-71.7505324696186
143100000	-72.1442793517568
143200000	-71.2284682193266
143300000	-69.8989291496857
143400000	-69.3465486328684
143500000	-69.1566177118542
143600000	-69.1516848380079
143700000	-69.2133356536735
143800000	-69.4469536079155
143900000	-68.4999511689186
144000000	-67.8772952008153
144100000	-67.8074487080729
144200000	-67.8112260150063
144300000	-67.9038811220288
144400000	-68.5679457380984
144500000	-68.9578698929517
144600000	-69.4651912301422
144700000	-69.4730596202664
144800000	-68.8269640233833
144900000	-69.0204672480555
145000000	-70.0046308273239
145100000	-70.5553091725
145200000	-71.1624365724058
145300000	-71.1505516147215
145400000	-71.1987025903777
145500000	-70.6136106388227
145600000	-69.6936365860475
145700000	-69.7344730740776
145800000	-69.2142495301732
145900000	-69.4733330947158
146000000	-69.4292255229167
146100000	-69.2730456352298
146200000	-69.0266256508643
146300000	-68.6678575415039
146400000	-68.6143281132579
146500000	-68.8566715395212
146600000	-69.2358985237636
146700000	-70.3128260734619
146800000	-70.3242924788377
146900000	-70.9398838366453
147000000	-71.4237610702706
147100000	-70.802101273154
147200000	-70.6031068468212
147300000	-71.1270198777416
147400000	-71.0480253915111
147500000	-71.0260483325361
147600000	-71.0198822390976
147700000	-70.2714379914536
147800000	-69.4740752529471
147900000	-69.033030880055
148000000	-68.90883959993
148100000	-68.9570843146394
148200000	-69.3771080438885
148300000	-69.5420594420456
148400000	-69.458492766696
148500000	-69.4979614330763
148600000	-69.5842753414458
148700000	-68.9814933820736
148800000	-69.6549387359423
148900000	-70.3351109936638
149000000	-71.2560588399338
149100000	-71.5518891359993
149200000	-71.6260370613368
149300000	-71.0045193167165
149400000	-70.8072145521965
149500000	-69.500196179533
149600000	-69.768512307553
149700000	-69.7075059481734
149800000	-69.9721557963185
149900000	-69.4982889930356
150000000	-68.9203505212309
150100000	-68.4246298745641
150200000	-68.0321224867796
150300000	-67.934513895937
150400000	-68.2552150607357
150500000	-68.66169581999
150600000	-69.8013581270239
150700000	-69.5747173155631
150800000	-69.5542569842355
150900000	-69.8196629937534
151000000	-69.6709833105138
151100000	-70.3916523740637
151200000	-71.1875014895264
151300000	-71.4196448015499
151400000	-71.4349001211717
151500000	-71.1621016741293
151600000	-70.2711131247493
151700000	-69.5057148458074
151800000	-69.3407115617239
151900000	-69.2826180204753
152000000	-69.4601572588056
152100000	-70.0071163809735
152200000	-69.7133439254595
152300000	-69.5459465675787
152400000	-69.6573991514054
152500000	-69.7527859612063
152600000	-69.8239039528351
152700000	-70.4727825455136
152800000	-70.953202696393
152900000	-71.8512841049459
153000000	-72.0086928828786
153100000	-71.8012857476238
153200000	-70.8588051732764
153300000	-70.3012922920324
153400000	-69.5018828122177
153500000	-69.7953661434227
153600000	-69.7869329584384
153700000	-69.6697936329659
153800000	-69.2306860389729
153900000	-69.1115982547955
154000000	-68.9135309000858
154100000	-68.3290901850421
154200000	-68.4290317647637
154300000	-68.8236428526471
154400000	-69.6576262337494
154500000	-70.5765537908445
154600000	-70.5275069268482
154700000	-70.4445392027692
154800000	-70.7195954261004
154900000	-70.2002333582773
155000000	-70.7170250789412
155100000	-70.8296850890783
155200000	-71.619085740397
155300000	-71.4919228173409
155400000	-71.5864356739494
155500000	-71.0569697987582
155600000	-69.5474260381873
155700000	-69.0681774295146
155800000	-69.0285113716686
155900000	-69.0565325962604
156000000	-69.822424748522
156100000	-69.8895585966333
156200000	-69.8377272842021
156300000	-70.0012512237907
156400000	-69.9865175611541
156500000	-69.9350427128249
156600000	-70.0935870164378
156700000	-71.2669074812099
156800000	-72.2023461301755
156900000	-72.419511387298
157000000	-71.9539079474033
157100000	-71.0341129091252
157200000	-70.2555471433107
157300000	-69.8624972016973
157400000	-69.9477262238133
157500000	-69.7294172100511
157600000	-69.8335647330421
157700000	-70.0721860153591
157800000	-70.2893790281338
157900000	-70.2253133062046
158000000	-69.8557073695753
158100000	-70.1351862462521
158200000	-70.7844020354982
158300000	-71.6541016991579
158400000	-72.4986032848407
158500000	-72.1826952541412
158600000	-72.3138225146348
158700000	-72.4711949319906
158800000	-70.3987509036686
158900000	-70.1654806386378
159000000	-69.4924654105482
159100000	-69.5445510757831
159200000	-69.3493266608691
159300000	-69.4051960085202
159400000	-69.1829752001391
159500000	-68.5252158493639
159600000	-68.4265155263372
159700000	-68.6093845239186
159800000	-68.5013143463677
159900000	-69.612378358468
160000000	-70.201808868541
160100000	-70.9007599101882
160200000	-71.2776586288128
160300000	-71.3121336188183
160400000	-70.4608183146281
160500000	-70.3795762890309
160600000	-70.9190381596077
160700000	-70.6931926092135
160800000	-70.7329596723723
160900000	-70.7457768720107
161000000	-70.1875366437076
161100000	-69.7320362388245
161200000	-69.2194220440741
161300000	-69.2618051912114
161400000	-68.9636363163542
161500000	-69.7883851584666
161600000	-70.2547207690281
161700000	-70.7896323451024
161800000	-71.4067583290847
161900000	-70.8111410414808
162000000	-70.5898393461731
162100000	-70.3843914065667
162200000	-70.2541855159562
162300000	-70.912289625385
162400000	-70.7457394974783
162500000	-70.9758473354559
162600000	-70.4483456361308
162700000	-69.9352049398857
162800000	-69.6954250804216
162900000	-68.8935432881342
163000000	-69.1498783631191
163100000	-69.3217548294064
163200000	-70.1783001601123
163300000	-70.3066321982162
163400000	-70.4173641582979
163500000	-70.4025686596218
163600000	-70.8332680675112
163700000	-70.4016824400383
163800000	-70.4659558693746
163900000	-70.5617480024155
164000000	-71.3396745189633
164100000	-71.5237808117238
164200000	-71.5681109395796
164300000	-70.9374725385799
164400000	-70.335954715137
164500000	-69.6938108385741
164600000	-69.6849490655131
164700000	-69.7177576227623
164800000	-69.8966674045273
164900000	-70.4033095314763
165000000	-70.3065670087288
165100000	-70.3671749376778
165200000	-70.3581769988376
165300000	-70.0082319961636
165400000	-70.3130650054123
165500000	-70.7212624343845
165600000	-71.1506426359809
165700000	-71.3612636755101
165800000	-71.3046341325315
165900000	-71.4740292074387
166000000	-71.0042087508502
166100000	-69.9991818919265
166200000	-70.1806554869898
166300000	-69.3080525610657
166400000	-69.4995067811796
166500000	-69.4820256326878
166600000	-70.026481953241
166700000	-70.088450674911
166800000	-70.0139390835626
166900000	-70.0181212951151
167000000	-70.3724340079069
167100000	-69.9829216117422
167200000	-71.0239315834695
167300000	-71.1948322867672
167400000	-71.9506612230405
167500000	-71.7502049443767
167600000	-71.1483862188885
167700000	-70.337610109554
167800000	-69.8186637127922
167900000	-69.3470687046085
168000000	-69.3535239936154
168100000	-69.5104190078728
168200000	-69.7596839443763
168300000	-69.5778202181051
168400000	-69.4410742072432
168500000	-69.8404784804339
168600000	-70.0226200063484
168700000	-70.3764522527859
168800000	-71.1412161180795
168900000	-71.8332164101279
169000000	-72.8356210920781
169100000	-72.8365901531724
169200000	-72.2866575609673
169300000	-72.0099391159912
169400000	-71.4926708505761
169500000	-71.1899558369029
169600000	-71.168302901786
169700000	-70.5880631646024
169800000	-70.6805487262891
169900000	-70.5641921060974
170000000	-70.6291770564875
170100000	-70.5824840482881
170200000	-70.5492955636478
170300000	-70.7229077501644
170400000	-70.4287180859975
170500000	-71.1116460590106
170600000	-71.3496503988899
170700000	-71.3483163975694
170800000	-71.4338927031918
170900000	-71.2681630894803
171000000	-70.4006670794834
171100000	-70.2466488999524
171200000	-69.7199918553045
171300000	-69.5501848994862
171400000	-69.4919721955235
171500000	-70.4980824564279
171600000	-70.2828734781243
171700000	-70.0541138862915
171800000	-69.9468376564916
171900000	-70.5994197446092
172000000	-70.2684997449053
172100000	-70.9793246023323
172200000	-71.3938013054432
172300000	-71.4570382841854
172400000	-71.6456016341539
172500000	-71.6635718860997
172600000	-70.8974017563209
172700000	-70.3083167654103
172800000	-69.9048294679286
172900000	-69.8248617139614
173000000	-69.7987777595111
173100000	-69.9706380667101
173200000	-69.9891462171143
173300000	-69.7796648258532
173400000	-70.2554839968515
173500000	-70.3936276546262
173600000	-70.501827176137
173700000	-70.7181107740298
173800000	-71.1364841413331
173900000	-71.3086874174579
174000000	-71.4668844318284
174100000	-71.2317002751744
174200000	-70.956403278719
174300000	-70.4765799074646
174400000	-69.8518667045012
174500000	-69.7248596502794
174600000	-69.3164038305484
174700000	-69.3139293326598
174800000	-69.4618741754111
174900000	-69.966287638893
175000000	-70.5061602520154
175100000	-70.3288894351675
175200000	-70.3445064114343
175300000	-70.3745829557609
175400000	-70.4309594753927
175500000	-71.0998301569861
175600000	-70.8989403925382
175700000	-70.7974959071301
175800000	-70.5439474187628
175900000	-70.5613855857236
176000000	-70.2424605251124
176100000	-69.8109106658187
176200000	-69.8990098109958
176300000	-70.0832717583225
176400000	-70.5143056779466
176500000	-70.8294908315333
176600000	-71.278664552503
176700000	-71.3706658324149
176800000	-72.1766240167892
176900000	-72.2588864673622
177000000	-72.143928357735
177100000	-71.0677594237248
177200000	-70.5601542008718
177300000	-70.6264952877938
177400000	-70.5784945995251
177500000	-70.3026886004886
177600000	-70.0413590139704
177700000	-69.4892304573784
177800000	-69.6783634197077
177900000	-69.6766377908497
178000000	-69.6293307397329
178100000	-69.7949226465396
178200000	-70.2990868778627
178300000	-71.5087792312006
178400000	-71.4944246779761
178500000	-71.461880488454
178600000	-71.2908575462824
178700000	-71.3781880856885
178800000	-71.150141164859
178900000	-71.1428398371334
179000000	-70.2923545516899
179100000	-70.4297259547262
179200000	-70.3675199785149
179300000	-70.8729234595977
179400000	-70.5852388942819
179500000	-70.3965291395108
179600000	-70.2870477734202
179700000	-70.6010193420603
179800000	-70.4899351792474
179900000	-71.1132269967443
180000000	-71.1874402283056
180100000	-71.6016979455736
180200000	-71.5251110706043
180300000	-71.1975115684268
180400000	-70.9876426467254
180500000	-69.9361066495813
180600000	-69.7242650548933
180700000	-69.6366710716544
180800000	-69.8981349473902
180900000	-70.0574534264927
181000000	-70.2752453509805
181100000	-69.9990220508752
181200000	-70.4649449038251
181300000	-70.4172543702706
181400000	-70.391802396107
181500000	-70.0985607747926
181600000	-70.5673258963543
181700000	-70.8517103344191
181800000	-71.1022125981338
181900000	-71.0505263628954
182000000	-70.8882764215523
182100000	-70.2408528992623
182200000	-70.03056308205
182300000	-70.0340512679218
182400000	-69.6032450418391
182500000	-69.9835453726161
182600000	-70.0458406995474
182700000	-70.7356032193271
182800000	-70.9388013113548
182900000	-70.9406297480284
183000000	-70.4984666479501
183100000	-70.5181869584737
183200000	-70.2224149038481
183300000	-70.665218690317
183400000	-70.1245368151714
183500000	-70.6959115559834
183600000	-70.4667890427682
183700000	-71.0718438219351
183800000	-71.1398900973045
183900000	-70.3912263108364
184000000	-70.3557822560356
184100000	-70.8005071477041
184200000	-70.8279259332706
184300000	-71.2975368002733
184400000	-71.0609130842159
184500000	-70.8801633093796
184600000	-70.5648051594198
184700000	-70.438420974521
184800000	-70.0617257899823
184900000	-69.4006577099897
185000000	-69.7110634756754
185100000	-69.7579607452941
185200000	-69.7564007213614
185300000	-70.1388009601888
185400000	-70.6689519963524
185500000	-70.7690035102369
185600000	-71.5024441177301
185700000	-72.0505309977326
185800000	-71.9201943856647
185900000	-71.4213468958924
186000000	-71.585173849084
186100000	-71.4417205586479
186200000	-71.4086544108658
186300000	-70.8860040577706
186400000	-70.6562874193875
186500000	-70.1274507794086
186600000	-70.1020531246773
186700000	-70.1811456337978
186800000	-70.0561149055944
186900000	-70.4076664035741
187000000	-70.6035459877423
187100000	-71.2417157308479
187200000	-71.7844819196964
187300000	-71.6582104176424
187400000	-71.590256613952
187500000	-71.0099681107433
187600000	-70.9117521255311
187700000	-70.9024364451235
187800000	-69.7287372816693
187900000	-69.7758666481049
188000000	-69.8392494952583
188100000	-70.3699923404631
188200000	-70.3511375443917
188300000	-70.3666504531708
188400000	-70.4527118062257
188500000	-70.7867915091442
188600000	-71.0829796482381
188700000	-71.6319700557925
188800000	-71.4166055443006
188900000	-72.2184925989093
189000000	-72.4835078854932
189100000	-72.330406420308
189200000	-71.8157878762984
189300000	-71.2153337069705
189400000	-70.8800847811198
189500000	-70.956266251422
189600000	-71.1135463734415
189700000	-71.0986160162499
189800000	-71.2109136944452
189900000	-71.3372377474065
190000000	-72.0877417902855
190100000	-71.9270049767831
190200000	-71.7832358764639
190300000	-71.2343968187582
190400000	-71.1195753542897
190500000	-71.1141782438442
190600000	-71.0419802616177
190700000	-70.7532829822278
190800000	-71.3464192751755
190900000	-71.3585151269534
191000000	-71.5424622006991
191100000	-71.5877940011201
191200000	-71.2525104920649
191300000	-71.2789234479883
191400000	-71.1568524839117
191500000	-71.7813245171834
191600000	-72.1050772802308
191700000	-71.6453111687162
191800000	-71.69548178686
191900000	-71.6986825812034
192000000	-71.3927662093152
192100000	-71.5142626967132
192200000	-70.8833096949266
192300000	-71.3401589271856
192400000	-71.4261184479632
192500000	-72.2940094531859
192600000	-72.4193137680337
192700000	-72.5794193830199
192800000	-72.6752971093194
192900000	-73.2878984324334
193000000	-72.3602871756217
193100000	-72.0980344064143
193200000	-70.9413686455268
193300000	-70.9054394282155
193400000	-70.8006466141311
193500000	-70.8928637498855
193600000	-70.7153828821282
193700000	-70.7832031619944
193800000	-70.7274560853176
193900000	-71.0973994854992
194000000	-70.9447097591292
194100000	-71.4957714245674
194200000	-71.6276997170843
194300000	-72.2415595476636
194400000	-72.9444521681131
194500000	-72.98958722821
194600000	-72.5835906748503
194700000	-72.667337986796
194800000	-72.6309191069265
194900000	-71.6659452708324
195000000	-71.6775753501276
195100000	-71.1141358655292
195200000	-71.3206302019079
195300000	-71.0978074076527
195400000	-71.696135161852
195500000	-71.7899196202871
195600000	-71.8687343243998
195700000	-71.6501486914741
195800000	-71.6584333601724
195900000	-70.7630946469501
196000000	-71.4539272854247
196100000	-70.6403659375306
196200000	-71.0504847396812
196300000	-70.9100683708312
196400000	-71.4554884642647
196500000	-71.1056560417878
196600000	-71.1051870573518
196700000	-70.9444574464552
196800000	-71.3914389292908
196900000	-71.2878732849487
197000000	-71.9338093845179
197100000	-71.5590260262955
197200000	-72.0673991346607
197300000	-72.0883447100473
197400000	-72.2062887957566
197500000	-71.9038901377749
197600000	-71.743691386004
197700000	-71.5716552760274
197800000	-71.7356364483558
197900000	-71.6158700576547
198000000	-71.766374644047
198100000	-72.2055209751005
198200000	-72.1136808306323
198300000	-72.5040416991904
198400000	-72.4274790923711
198500000	-71.53388986596
198600000	-71.052417791666
198700000	-71.1744426430708
198800000	-70.398123330431
198900000	-70.412091194867
199000000	-70.2354294450283
199100000	-70.4391115141471
199200000	-70.2095433353703
199300000	-70.6502052487958
199400000	-70.729963719213
199500000	-69.9297041119814
199600000	-57.1078691282685
199700000	-56.8426361922005
199800000	-56.8386491696893
199900000	-56.8595871659316
[truncated: 2,096 more rows]
