# Supplementary material for: Highly efficient photonic radar by incorporating MDM-WDM and machine learning classifiers under adverse weather conditions
Source: PLoS One. 2024 Apr 1;19(4):e0300653. doi: 10.1371/journal.pone.0300653 (PMC10984395; doi:10.1371/journal.pone.0300653)
Supplement: S1 File — (ZIP) [file pone.0300653.s001.zip › Visibility_Dataset_optical/Low Fog/Target 4.txt]

0	-71.7819813250862
100000	-70.1752265863933
200000	-69.5873484547093
300000	-69.5301140659253
400000	-69.1424742050171
500000	-68.8852466091256
600000	-67.8912349775798
700000	-67.9611104887048
800000	-68.2280899187435
900000	-68.3150650881573
1000000	-68.5304075422656
1100000	-67.7594238598412
1200000	-68.3092857831978
1300000	-68.6927367449814
1400000	-68.6388969570904
1500000	-68.6009516990974
1600000	-67.8931237919628
1700000	-68.1141874669611
1800000	-68.525591316274
1900000	-68.5053381398121
2000000	-67.9488681064574
2100000	-67.2215845092568
2200000	-67.6314928741738
2300000	-67.6602712684639
2400000	-67.6579045890021
2500000	-67.4465853390132
2600000	-66.9464891164877
2700000	-67.7080953126936
2800000	-68.2119593023002
2900000	-68.1773254082054
3000000	-67.8566904636775
3100000	-67.7893293013992
3200000	-68.5041253225531
3300000	-68.5960149139104
3400000	-68.7503040646839
3500000	-68.2715801644208
3600000	-67.9405392607232
3700000	-68.7534411476256
3800000	-68.4491618839416
3900000	-68.1106752311142
4000000	-67.6863470790768
4100000	-67.6654546515371
4200000	-68.3759938338441
4300000	-68.4076913042369
4400000	-68.5301790091301
4500000	-67.731861566403
4600000	-68.0924280860312
4700000	-68.5500912494232
4800000	-68.4245560360809
4900000	-68.6587210242243
5000000	-68.0565614956137
5100000	-68.305954681964
5200000	-68.657574051865
5300000	-68.5584617976218
5400000	-68.5671560788206
5500000	-67.5256074297825
5600000	-67.6430522605705
5700000	-67.7205963652819
5800000	-67.8101088524494
5900000	-67.9122987896959
6000000	-67.1657777932937
6100000	-67.9011163418288
6200000	-68.1452816421753
6300000	-68.1514518786508
6400000	-68.1453830367686
6500000	-67.4517004168621
6600000	-67.9260617813986
6700000	-68.5698719045006
6800000	-68.5819739393151
6900000	-68.1518480874806
7000000	-67.3341483203796
7100000	-67.7564429487316
7200000	-67.7826118684141
7300000	-67.6866372465941
7400000	-67.3995408315793
7500000	-66.7712243779715
7600000	-67.4394385427053
7700000	-67.8664595406089
7800000	-67.6219037244051
7900000	-67.3712399504319
8000000	-67.3790617972451
8100000	-67.8653970136626
8200000	-68.1313574307106
8300000	-68.160227679782
8400000	-67.8334256444234
8500000	-67.8259922623001
8600000	-68.4103142589539
8700000	-68.368809745587
8800000	-67.7280598938019
8900000	-67.3375918063746
9000000	-67.4552567283611
9100000	-67.6789888455455
9200000	-68.0434894813543
9300000	-67.8668381370035
9400000	-67.1573798112944
9500000	-67.514797287438
9600000	-67.5325591312077
9700000	-67.7744040138227
9800000	-67.656896454265
9900000	-67.3404193336597
10000000	-67.7403339823183
10100000	-67.734336110144
10200000	-67.903158414737
10300000	-67.7943840457814
10400000	-67.1434972578316
10500000	-67.2009053223922
10600000	-67.1525829642096
10700000	-67.2685773599843
10800000	-67.3640656968239
10900000	-66.8669352570252
11000000	-67.5222556400528
11100000	-67.7292473707632
11200000	-67.5579023865828
11300000	-67.6250899645065
11400000	-67.3400610724696
11500000	-67.6669764378712
11600000	-68.5170712891085
11700000	-68.5237226777877
11800000	-68.5811154924819
11900000	-67.9551859737966
12000000	-68.152961127235
12100000	-68.4790299643028
12200000	-68.1034846433319
12300000	-68.2280718580588
12400000	-67.7951644649063
12500000	-67.8411234957214
12600000	-68.5499358527624
12700000	-68.0368757285858
12800000	-68.038346081034
12900000	-68.1104547993677
13000000	-67.6644234502508
13100000	-68.3014592290744
13200000	-67.987399642215
13300000	-68.1567230171347
13400000	-68.3242110113028
13500000	-67.9630535908813
13600000	-68.5026734623018
13700000	-67.5251779393215
13800000	-67.7107751569215
13900000	-67.7143031200494
14000000	-67.1754874352962
14100000	-68.1471606116189
14200000	-67.5035400988653
14300000	-67.4016910250115
14400000	-67.4920225268209
14500000	-67.0085143259203
14600000	-67.5101223286253
14700000	-67.0162524858691
14800000	-67.563746928615
14900000	-67.4264372977939
15000000	-67.2362201940402
15100000	-67.5710971406369
15200000	-67.0923018576807
15300000	-67.3973948685893
15400000	-67.3004793748343
15500000	-67.2305210320849
15600000	-67.2994323950405
15700000	-67.3832711749636
15800000	-67.7312001832431
15900000	-67.9465679639185
16000000	-68.2399436592599
16100000	-67.6317255390569
16200000	-67.8289595786137
16300000	-68.3501621542512
16400000	-68.3246815101941
16500000	-68.9744370508918
16600000	-68.8096529928318
16700000	-69.3022653865118
16800000	-69.2079653910284
16900000	-68.9927933722426
17000000	-69.2510344836292
17100000	-68.814745036476
17200000	-70.0572712726076
17300000	-70.1891650047981
17400000	-69.6737417038298
17500000	-70.3078684938895
17600000	-69.573406356391
17700000	-69.9213248961913
17800000	-69.8875435164703
17900000	-69.1063924844397
18000000	-69.5775599306068
18100000	-69.3176456300958
18200000	-70.0156750372564
18300000	-70.1161207371283
18400000	-69.4623474044159
18500000	-70.0389933988216
18600000	-69.1952337042601
18700000	-69.6474010503537
18800000	-69.8538582077893
18900000	-69.6456048046679
19000000	-70.8536843229748
19100000	-70.0311923019259
19200000	-69.9168487873944
19300000	-70.1367841171099
19400000	-69.7410137231059
19500000	-70.3550711588026
19600000	-69.8877669205476
19700000	-70.3993712657335
19800000	-70.8286864408017
19900000	-70.7845570656401
20000000	-71.1966600402848
20100000	-70.2770001042307
20200000	-70.6301637807805
20300000	-71.030158331967
20400000	-70.8959526975023
20500000	-71.2785477838284
20600000	-70.8579877853777
20700000	-71.2735318692385
20800000	-71.2958652586833
20900000	-71.1927773928082
21000000	-70.6278165316428
21100000	-69.9691703467337
21200000	-70.6705313727998
21300000	-70.9838505641147
21400000	-71.1393134380124
21500000	-71.2121363774332
21600000	-70.3008393170658
21700000	-70.7312185207567
21800000	-70.3598962477824
21900000	-70.8293696110763
22000000	-70.1344359567578
22100000	-69.8148383465791
22200000	-70.6523102363898
22300000	-70.5901045441747
22400000	-70.8375538504889
22500000	-70.6192696426134
22600000	-69.5184357779658
22700000	-69.9439580511211
22800000	-69.9455879164691
22900000	-70.2218008212962
23000000	-69.5769071824009
23100000	-69.5179949775874
23200000	-70.34761918154
23300000	-70.1703812548269
23400000	-70.1598207577803
23500000	-69.7464851522366
23600000	-69.0374805860171
23700000	-69.840361558251
23800000	-69.8176243492292
23900000	-69.2533967739321
24000000	-69.184037185798
24100000	-69.1880821319588
24200000	-69.1935012638959
24300000	-69.020673668757
24400000	-68.3650075264388
24500000	-68.3103890708225
24600000	-68.1682204736737
24700000	-68.5960000494988
24800000	-68.5314867851336
24900000	-68.4423594101293
25000000	-68.9017075622001
25100000	-68.8805705462744
25200000	-68.4882599708614
25300000	-68.8879897021736
25400000	-67.8864837676799
25500000	-68.5098705179121
25600000	-68.4873951467515
25700000	-68.216267673475
25800000	-68.4189894787656
25900000	-68.139558458764
26000000	-68.4089231225163
26100000	-68.4611646309542
26200000	-68.119735373565
26300000	-68.9419925521558
26400000	-68.6410820798108
26500000	-69.6396840202387
26600000	-69.7004859588705
26700000	-69.2680843977972
26800000	-70.2067112176692
26900000	-69.2848526921544
27000000	-69.1828704712193
27100000	-69.0440257149785
27200000	-68.527406965825
27300000	-69.0393550908763
27400000	-68.7582755059409
27500000	-68.7156827395418
27600000	-69.096201231465
27700000	-68.7121004404257
27800000	-69.2213397748543
27900000	-68.7867618094438
28000000	-69.1125052083447
28100000	-69.180063896022
28200000	-69.1318651636426
28300000	-69.695338697827
28400000	-68.8741070655992
28500000	-68.7657255142225
28600000	-69.1302980924477
28700000	-68.8547829877947
28800000	-68.9494728126221
28900000	-68.3354156794459
29000000	-68.4635015840924
29100000	-68.7325402173688
29200000	-69.2320664438475
29300000	-69.3843515413942
29400000	-68.6384894067659
29500000	-69.4077465153954
29600000	-69.5180370625262
29700000	-69.6377924255048
29800000	-69.6879989487896
29900000	-69.0575324949365
30000000	-69.7484573325953
30100000	-69.8217327551668
30200000	-70.0822034121887
30300000	-69.4268827117294
30400000	-68.8309665323456
30500000	-69.5493025590905
30600000	-69.0366077057249
30700000	-69.39045582289
30800000	-69.1552540932994
30900000	-68.7315254950043
31000000	-69.6079479286857
31100000	-69.1937256395244
31200000	-69.3574503829735
31300000	-68.4809872291627
31400000	-68.7103422072585
31500000	-68.8791724333654
31600000	-68.5646562187006
31700000	-69.0018389125218
31800000	-68.4574334259139
31900000	-68.4212027882492
32000000	-68.6051136802911
32100000	-68.2812842318918
32200000	-68.3061566918984
32300000	-68.0694060904015
32400000	-68.7855626955364
32500000	-68.8264034532427
32600000	-69.1337340156565
32700000	-68.7756103171226
32800000	-68.4674021791134
32900000	-68.8034130536125
33000000	-68.9436647487361
33100000	-69.2325791723255
33200000	-69.1629248505079
33300000	-69.3837223800324
33400000	-69.798582489545
33500000	-69.9182959926652
33600000	-70.0456597546327
33700000	-69.2967105314302
33800000	-69.4596768001379
33900000	-69.894557930536
34000000	-70.1793882997488
34100000	-70.381398729525
34200000	-70.435327675018
34300000	-69.8053250593675
34400000	-69.8643300515265
34500000	-69.7401765315383
34600000	-69.7066607039258
34700000	-69.6683196312071
34800000	-69.6704238202639
34900000	-70.3549536714847
35000000	-70.4595848928205
35100000	-70.479846019624
35200000	-70.5368978671482
35300000	-69.3085152266403
35400000	-69.782877006402
35500000	-70.0746001053981
35600000	-70.0319384864903
35700000	-69.8020300451694
35800000	-69.3458009889792
35900000	-70.1239409219001
36000000	-70.1944867937157
36100000	-69.9590247705625
36200000	-69.8486381541267
36300000	-68.9679625797309
36400000	-70.0088491602299
36500000	-70.3655399311022
36600000	-69.6808028623991
36700000	-69.7752504238493
36800000	-69.498317491544
36900000	-69.0476964169715
37000000	-69.0076487486357
37100000	-68.0605630367676
37200000	-68.1558851594118
37300000	-67.906658112957
37400000	-68.0567957605011
37500000	-68.0395118493747
37600000	-67.9159800003992
37700000	-68.33305562553
37800000	-68.2991500943111
37900000	-67.7613809311628
38000000	-68.4151287196219
38100000	-67.6001567862374
38200000	-68.2936707813703
38300000	-68.225681569346
38400000	-67.8863764516776
38500000	-68.3143382501792
38600000	-68.0194293744112
38700000	-68.095117146011
38800000	-68.1193423876531
38900000	-67.8885347041996
39000000	-68.8105239257002
39100000	-68.9479742328579
39200000	-69.683428076909
39300000	-69.8416012489737
39400000	-69.6386674293861
39500000	-70.7117245775622
39600000	-70.3832798289865
39700000	-70.1161542899545
39800000	-69.7785437463123
39900000	-69.5607754736594
40000000	-69.9192688721072
40100000	-69.674572622665
40200000	-69.1574725315346
40300000	-69.4960248985511
40400000	-69.4545246435564
40500000	-69.6526108830305
40600000	-69.5167315342688
40700000	-69.5131417655009
40800000	-69.1648816986932
40900000	-69.8286123552498
41000000	-69.9295667657111
41100000	-69.7350961681829
41200000	-69.6248219089864
41300000	-69.7846798726053
41400000	-70.1663118221754
41500000	-69.63957654493
41600000	-69.6253945083698
41700000	-69.6853193208725
41800000	-69.4747079322665
41900000	-70.8788574580911
42000000	-70.5898178600734
42100000	-70.7497319194476
42200000	-70.9045017865784
42300000	-70.226918927489
42400000	-70.9396200502333
42500000	-70.4320280727685
42600000	-71.2516229641277
42700000	-71.4466103364121
42800000	-70.6288961643469
42900000	-71.3565299189363
43000000	-70.3023818475874
43100000	-70.4564742258055
43200000	-70.0587660224538
43300000	-69.2110052521391
43400000	-70.0918333239106
43500000	-69.7317468565203
43600000	-69.8465326770511
43700000	-69.7339861825909
43800000	-69.2068258807366
43900000	-69.853649045365
44000000	-69.3744736742007
44100000	-69.4334447416707
44200000	-69.5646700059524
44300000	-69.6498221088154
44400000	-70.7195329158332
44500000	-70.1602631225702
44600000	-69.5318196616624
44700000	-69.3290839850005
44800000	-69.16121828168
44900000	-69.6529252906554
45000000	-69.5604393752415
45100000	-69.3860400088392
45200000	-69.4208139068664
45300000	-69.3673085315647
45400000	-69.6174722372632
45500000	-69.4731668082781
45600000	-69.6289467693934
45700000	-69.1814313685052
45800000	-69.4908410501763
45900000	-69.3814079380194
46000000	-69.3323991221919
46100000	-69.3443827068593
46200000	-68.3295090404739
46300000	-68.8173550214629
46400000	-68.1925332209957
46500000	-68.1168902720002
46600000	-68.2649770309744
46700000	-67.8825728104903
46800000	-68.868916200332
46900000	-68.696293190081
47000000	-69.0219166473395
47100000	-69.1146427503959
47200000	-68.4208173478109
47300000	-70.146569615965
47400000	-68.8386692150666
47500000	-69.3436863473298
47600000	-69.2808288617407
47700000	-68.7722203757525
47800000	-69.5851028124551
47900000	-68.8502007284498
48000000	-68.8675210158297
48100000	-68.8547998982028
48200000	-68.4861695224674
48300000	-69.2636622220733
48400000	-68.8903460124917
48500000	-69.7541270161675
48600000	-69.4443640515868
48700000	-69.3918075623773
48800000	-70.0079695540608
48900000	-69.3415515803394
49000000	-69.6028591204251
49100000	-69.5207516718367
49200000	-69.4155522648915
49300000	-69.7827407666722
49400000	-69.4821331020752
49500000	-69.6045571431044
49600000	-69.8109026952148
49700000	-70.4464094039411
49800000	-70.5537276127928
49900000	-70.4748935719054
50000000	-71.1453060531885
50100000	-70.6379257298335
50200000	-71.1863234225634
50300000	-71.0464415871517
50400000	-71.1209427430014
50500000	-71.4275795608058
50600000	-70.8787059657443
50700000	-71.2211195585851
50800000	-70.0928557234031
50900000	-70.2569642499661
51000000	-70.1811599171001
51100000	-69.0404465192983
51200000	-69.8786184536224
51300000	-69.3545408715089
51400000	-69.470398427025
51500000	-69.440644012367
51600000	-68.8431630441161
51700000	-69.4873161063671
51800000	-68.7540082005356
51900000	-69.2140040580348
52000000	-69.2052415263854
52100000	-69.0348168365152
52200000	-70.2249227583047
52300000	-69.4531227584506
52400000	-69.1776499766106
52500000	-68.9912085063307
52600000	-68.8878016143529
52700000	-69.5867672631674
52800000	-69.507194573238
52900000	-69.7587525411708
53000000	-69.3559517876149
53100000	-69.3295627944947
53200000	-69.6396060850468
53300000	-69.5993690246667
53400000	-69.9147613870648
53500000	-69.6391883111239
53600000	-69.7759163158354
53700000	-69.865644112628
53800000	-69.7935287956827
53900000	-69.8047730531071
54000000	-68.6869932581687
54100000	-69.2021830289457
54200000	-68.5764054110436
54300000	-68.5834322336223
54400000	-68.6411211351442
54500000	-68.6197941897504
54600000	-69.4349301961834
54700000	-69.301830922601
54800000	-69.4149605774278
54900000	-69.4907354671217
55000000	-69.0206171480024
55100000	-70.8350000934506
55200000	-69.4577090094972
55300000	-69.8973837125385
55400000	-69.6276026179276
55500000	-69.4598414738696
55600000	-70.0526794654588
55700000	-69.3808687059167
55800000	-69.24343074631
55900000	-69.1883748119548
56000000	-69.0716390673883
56100000	-69.6807282765984
56200000	-69.6219724789956
56300000	-70.3059835275605
56400000	-70.058470615692
56500000	-70.3399422839573
56600000	-70.6588607807896
56700000	-70.291526766552
56800000	-70.3758386263883
56900000	-70.4327981031814
57000000	-70.4277727108227
57100000	-70.4837959646908
57200000	-70.4416906674998
57300000	-70.2117799171645
57400000	-70.8922572719538
57500000	-71.4036795486483
57600000	-71.2991445247302
57700000	-71.1753501635933
57800000	-71.1259903804132
57900000	-71.0522920322987
58000000	-71.2172984332231
58100000	-71.1178620810527
58200000	-71.1035482414725
58300000	-70.7689215410743
58400000	-70.8730411208247
58500000	-70.5890183306973
58600000	-70.0585101186879
58700000	-69.6620781816891
58800000	-69.5145462125771
58900000	-69.3371052981473
59000000	-69.8707185894296
59100000	-69.8010890149863
59200000	-69.1623917144289
59300000	-69.0705001567576
59400000	-69.2727656021721
59500000	-69.4677093092713
59600000	-69.6213799324948
59700000	-69.2382989981407
59800000	-69.6817326442027
59900000	-69.7209146161994
60000000	-70.0875827316227
60100000	-70.1502139001109
60200000	-69.0447003807441
60300000	-69.2209352012766
60400000	-69.1985026520275
60500000	-69.2109591311661
60600000	-69.3635820100666
60700000	-68.990746040966
60800000	-69.2488618355576
60900000	-68.9059170845399
61000000	-69.0790653367294
61100000	-69.0966972897568
61200000	-68.9146363776493
61300000	-69.679286664944
61400000	-69.6187192493491
61500000	-69.6905234150964
61600000	-69.5996666823955
61700000	-69.5598285020245
61800000	-69.7535525679066
61900000	-70.1455720418444
62000000	-70.1241812447037
62100000	-69.5948264336583
62200000	-69.80374544492
62300000	-70.321415506173
62400000	-70.6475706172205
62500000	-71.5412533952895
62600000	-70.565152066262
62700000	-70.6968017894899
62800000	-70.7914229690277
62900000	-71.2381894610428
63000000	-71.4115877653246
63100000	-70.5091587960484
63200000	-70.9708579293483
63300000	-70.5833218290023
63400000	-70.4763933227429
63500000	-71.0178981073014
63600000	-69.9401333275873
63700000	-70.9449511412018
63800000	-70.5104354720131
63900000	-70.4873610565722
64000000	-70.2783618490383
64100000	-70.0079329493726
64200000	-71.1041181351419
64300000	-70.6558519018657
64400000	-71.0039183437915
64500000	-70.7059710152194
64600000	-70.417699221233
64700000	-71.6739905263714
64800000	-70.3616775857843
64900000	-70.7005202133358
65000000	-70.2841128769893
65100000	-70.658831527475
65200000	-71.3437570808769
65300000	-70.6998353580575
65400000	-71.3194878496532
65500000	-70.2759553109322
65600000	-70.1899969909415
65700000	-70.3293844300825
65800000	-69.8938861298719
65900000	-70.8881756770607
66000000	-70.3559249199378
66100000	-70.5291696481674
66200000	-70.1126397456121
66300000	-69.8352689310706
66400000	-70.2849169487664
66500000	-69.8372494877412
66600000	-70.3863487195582
66700000	-70.5745374389167
66800000	-70.6393143557329
66900000	-70.9326893193089
67000000	-70.6244324050644
67100000	-71.3034964957639
67200000	-70.1388707402727
67300000	-70.4375867172855
67400000	-69.4690144491795
67500000	-69.6510281882457
67600000	-70.061081826849
67700000	-69.5232418672388
67800000	-69.7254277523078
67900000	-69.3151282467467
68000000	-69.4449065748947
68100000	-69.7231487046395
68200000	-69.242202522973
68300000	-70.3844979659387
68400000	-69.7720804354448
68500000	-70.5779042660758
68600000	-70.5727046691793
68700000	-70.4457634748812
68800000	-71.6377835739509
68900000	-71.2266089332826
69000000	-70.7605311783072
69100000	-70.3440811331128
69200000	-70.4169860930057
69300000	-70.9750801985161
69400000	-70.988990739525
69500000	-71.0947266209839
69600000	-70.9358585538911
69700000	-70.8990120951835
69800000	-71.0008117619552
69900000	-70.9079596273673
70000000	-70.7306665842321
70100000	-70.4491561076443
70200000	-70.5225202584789
70300000	-70.0419701627692
70400000	-70.0380443886612
70500000	-69.9904800966736
70600000	-70.44681104955
70700000	-70.535899681635
70800000	-69.4824712996668
70900000	-69.2779121865345
71000000	-69.2809498314752
71100000	-69.6273496921742
71200000	-70.4713899757337
71300000	-70.2841587862834
71400000	-70.1215595798624
71500000	-70.0784754209517
71600000	-70.0574259540304
71700000	-70.2074954485129
71800000	-69.8366035905344
71900000	-69.9075263667852
72000000	-70.1493055315547
72100000	-70.1386761612836
72200000	-70.2353186036226
72300000	-70.3359347624018
72400000	-69.5959248011906
72500000	-69.6354935363127
72600000	-69.6303672872348
72700000	-69.7278710140585
72800000	-69.1533298338851
72900000	-69.5757647307096
73000000	-70.6701092208043
73100000	-70.2468444317155
73200000	-70.344445601035
73300000	-69.3451411798495
73400000	-69.3175162684125
73500000	-70.4516059853964
73600000	-70.3173968453786
73700000	-70.2935812658602
73800000	-69.5399904424346
73900000	-70.1091234992864
74000000	-70.3378570124528
74100000	-69.9790350774036
74200000	-70.238721061114
74300000	-69.3298911577205
74400000	-69.8959577288605
74500000	-69.8156765528422
74600000	-69.6864718987543
74700000	-70.3250944932511
74800000	-69.9933514675258
74900000	-70.3054081003182
75000000	-70.3023262296788
75100000	-70.3962214439784
75200000	-70.5212646243277
75300000	-70.6629766693412
75400000	-71.7024267943452
75500000	-70.7984507076978
75600000	-70.8260729926084
75700000	-70.8682923497299
75800000	-70.9491579084108
75900000	-71.3478315589514
76000000	-71.0293700464592
76100000	-70.9383004015084
76200000	-69.873876059321
76300000	-69.9716791658329
76400000	-69.9267373556073
76500000	-69.5401716462305
76600000	-70.3648008709662
76700000	-69.8536616705614
76800000	-69.3628364293662
76900000	-69.2099060817757
77000000	-69.2367390201203
77100000	-69.8459092320376
77200000	-69.9134308524317
77300000	-69.9883087352357
77400000	-69.8989139672794
77500000	-69.946233380812
77600000	-70.45970153912
77700000	-70.6359816336571
77800000	-70.4461894601637
77900000	-69.78284381411
78000000	-69.6189094964066
78100000	-69.5866874003012
78200000	-69.5436388030412
78300000	-69.4856086716366
78400000	-69.4887699342803
78500000	-69.396765334941
78600000	-69.4457636773792
78700000	-69.281090532545
78800000	-69.3041952218831
78900000	-69.9896349985266
79000000	-70.8488747362909
79100000	-70.930458879532
79200000	-70.5413687440619
79300000	-70.5130859657101
79400000	-70.8423611197656
79500000	-71.9112268887832
79600000	-72.0951927426154
79700000	-70.9460775461454
79800000	-71.2958849523448
79900000	-70.5081402575601
80000000	-70.5352103284201
80100000	-70.9372050162681
80200000	-70.1990524405018
80300000	-70.6750900590159
80400000	-70.2715088313838
80500000	-70.1781918037536
80600000	-69.558217049024
80700000	-69.5011272978034
80800000	-70.0392225652731
80900000	-69.4079949299141
81000000	-70.0158877426007
81100000	-69.6898228355268
81200000	-69.7753267626934
81300000	-70.6884322130908
81400000	-70.0420923730895
81500000	-70.4428171786796
81600000	-69.7896822832341
81700000	-70.1444295852932
81800000	-70.340157994929
81900000	-70.3193840502112
82000000	-71.0222270833201
82100000	-70.6771545425961
82200000	-70.4918328821544
82300000	-69.3601950205667
82400000	-69.2415335360091
82500000	-69.4050116454919
82600000	-69.4619527583521
82700000	-69.7795998879892
82800000	-69.7544962538571
82900000	-69.7517739709861
83000000	-69.7608641215272
83100000	-69.8294563205501
83200000	-70.0515612601993
83300000	-70.2979253465683
83400000	-71.1513187495334
83500000	-70.2984565961109
83600000	-70.5579136413293
83700000	-70.2983901417214
83800000	-70.3027520144417
83900000	-70.6160393007993
84000000	-69.7072676055583
84100000	-69.305867906106
84200000	-69.2107714309838
84300000	-69.3252483969271
84400000	-69.5678548081087
84500000	-69.9067394284352
84600000	-69.7491210916097
84700000	-69.6758822228216
84800000	-69.84983184391
84900000	-70.0849785999202
85000000	-69.9047985394653
85100000	-70.1210290030904
85200000	-70.7009875885261
85300000	-69.9562483583745
85400000	-69.8113758159541
85500000	-69.7443588880486
85600000	-69.7221949780939
85700000	-70.893827145874
85800000	-70.1831210116945
85900000	-70.261731643289
86000000	-69.2593187871891
86100000	-69.4847404003537
86200000	-70.0967779034508
86300000	-69.7038501299144
86400000	-70.532404494281
86500000	-69.8391425241507
86600000	-69.7574590695882
86700000	-69.7159913521451
86800000	-69.3543568780936
86900000	-70.1571291637081
87000000	-69.8898519353445
87100000	-70.7872672619823
87200000	-70.383487229001
87300000	-70.4256125630379
87400000	-71.1449580476287
87500000	-70.8502140961081
87600000	-71.9663222277877
87700000	-70.3685615255659
87800000	-70.1801650026107
87900000	-69.8738639604558
88000000	-69.9655595860073
88100000	-70.185713701981
88200000	-69.6543503572722
88300000	-69.953274241912
88400000	-69.6255591112616
88500000	-69.3543997816595
88600000	-69.5454411732716
88700000	-69.4802006731587
88800000	-70.9363935837185
88900000	-70.9721845102053
89000000	-70.3090611303395
89100000	-70.0364768250757
89200000	-70.0749708244249
89300000	-71.0180356193072
89400000	-71.0628974144925
89500000	-70.0654320422747
89600000	-69.4198276530511
89700000	-69.0803462479077
89800000	-69.1369024655166
89900000	-68.8460920928721
90000000	-68.8668245404153
90100000	-69.3441071279457
90200000	-69.0946462869154
90300000	-69.0496895732055
90400000	-68.2465046587184
90500000	-68.2104795020028
90600000	-69.0868678844002
90700000	-69.3862580344865
90800000	-69.5050872667698
90900000	-69.1651086337791
91000000	-69.4437946831872
91100000	-69.1497548171694
91200000	-69.332674925513
91300000	-69.1494651182869
91400000	-68.9300233852586
91500000	-69.6670368503283
91600000	-69.216914116266
91700000	-69.1903812820369
91800000	-69.6793535827323
91900000	-69.7011022811216
92000000	-70.1157941321891
92100000	-68.9546218482666
92200000	-69.2444575529267
92300000	-68.8586142823306
92400000	-69.4987838562596
92500000	-69.7801461570714
92600000	-69.8953953012258
92700000	-70.4826693943507
92800000	-70.194196961306
92900000	-69.8132295102029
93000000	-70.0638462774256
93100000	-70.0186134279968
93200000	-71.7055292476169
93300000	-71.6065142731656
93400000	-71.0711215470348
93500000	-70.0533313598572
93600000	-70.0792486342409
93700000	-70.1448512460329
93800000	-70.2104336405639
93900000	-69.610319739805
94000000	-69.6320560135748
94100000	-69.3180709301234
94200000	-69.3097858924504
94300000	-69.2542936713866
94400000	-69.5090904564888
94500000	-70.4130207926982
94600000	-70.6357930309752
94700000	-70.570780885626
94800000	-69.9931099704854
94900000	-70.0196343442164
95000000	-71.1198706146098
95100000	-70.7213766882931
95200000	-70.6375173047854
95300000	-70.1724019288737
95400000	-70.2074371244561
95500000	-70.1844326413114
95600000	-70.3497232265809
95700000	-70.7755052418154
95800000	-70.2166479626114
95900000	-70.6714102190508
96000000	-70.3370638328237
96100000	-70.1103559596501
96200000	-70.4295460633308
96300000	-70.7920104008686
96400000	-71.3276303476373
96500000	-70.2829098199442
96600000	-70.1955892776312
96700000	-69.120281543327
96800000	-69.2891075802905
96900000	-69.7595719045582
97000000	-69.7264606269315
97100000	-70.0274664045076
97200000	-69.71817936544
97300000	-69.3542041116496
97400000	-69.3476488084392
97500000	-69.3316234180759
97600000	-70.2786278350887
97700000	-69.8125812171381
97800000	-69.8419230512437
97900000	-69.5661011135493
98000000	-69.459841425575
98100000	-69.6418213451368
98200000	-69.6485697674232
98300000	-69.5464883498975
98400000	-70.1527531116252
98500000	-69.7201122813612
98600000	-69.7899135387197
98700000	-68.9401210373837
98800000	-69.4971124864608
98900000	-70.4455612422835
99000000	-70.3754571058213
99100000	-70.5436571593716
99200000	-69.6467795793813
99300000	-69.4806557524327
99400000	-70.0728754301444
99500000	-69.8861527157268
99600000	-70.2971126703688
99700000	-69.8771227312971
99800000	-70.5833226366104
99900000	-69.9799426094123
100000000	-70.3623533367289
100100000	-70.9217951071104
100200000	-70.5429188567397
100300000	-71.7911961599625
100400000	-70.224367566497
100500000	-69.8036105096883
100600000	-69.4750579344854
100700000	-69.6087990598872
100800000	-69.961862647698
100900000	-69.4739075642193
101000000	-69.8762658979208
101100000	-69.5213719435227
101200000	-69.0276061594179
101300000	-69.2667502954576
101400000	-69.2558323456504
101500000	-70.6977232795581
101600000	-70.9598461903034
101700000	-70.1655608969751
101800000	-69.7631580851888
101900000	-69.7237028024117
102000000	-70.5662181022695
102100000	-70.4782271390217
102200000	-70.0197772276523
102300000	-69.6228268803774
102400000	-69.1843808238732
102500000	-69.1548829978883
102600000	-68.6122172794564
102700000	-68.7362528022398
102800000	-69.619538671963
102900000	-69.5226721320361
103000000	-69.4330692509963
103100000	-68.52739260798
103200000	-68.3461163656698
103300000	-68.9482960784681
103400000	-69.564772357941
103500000	-69.9620986592677
103600000	-69.676605697193
103700000	-70.1192387248805
103800000	-68.6234780020133
103900000	-68.7454086761142
104000000	-68.9066056621556
104100000	-69.029663916537
104200000	-69.9738461731549
104300000	-69.6631227014819
104400000	-69.3580164985805
104500000	-69.542486071164
104600000	-69.5716906474473
104700000	-69.8725264297703
104800000	-69.6711483594045
104900000	-71.1259541620967
105000000	-70.5003085575116
105100000	-69.8856592799987
105200000	-69.7381540029631
105300000	-69.7607874911843
105400000	-70.4186794797317
105500000	-70.9294473634112
105600000	-69.5827532606055
105700000	-69.482589914179
105800000	-69.3348186416856
105900000	-69.7053737472716
106000000	-69.8200893645948
106100000	-70.047685138859
106200000	-70.3270125461644
106300000	-69.9991556070273
106400000	-69.9877873538057
106500000	-69.880169174019
106600000	-69.7775024605115
106700000	-71.2572714538307
106800000	-70.5446962685973
106900000	-70.553417212957
107000000	-70.3653934641766
107100000	-70.2950198139504
107200000	-70.6955175342268
107300000	-71.2761531877348
107400000	-71.8957129482189
107500000	-71.7756555732832
107600000	-71.4990518219988
107700000	-70.0835207557096
107800000	-69.8355471712804
107900000	-70.2432604712749
108000000	-70.2855029975178
108100000	-70.389095878175
108200000	-70.396148104494
108300000	-70.2673092699259
108400000	-70.0424330357317
108500000	-69.6879082082534
108600000	-69.7585606941584
108700000	-70.2922406749208
108800000	-71.236338968317
108900000	-70.9013873181922
109000000	-70.1776574148799
109100000	-69.9134082753713
109200000	-70.0231283017917
109300000	-70.2928714787313
109400000	-70.2997557479903
109500000	-69.9272169599902
109600000	-70.3378719613532
109700000	-69.7204973755386
109800000	-69.5374913575867
109900000	-69.7406224731658
110000000	-70.1127910555417
110100000	-71.2669154215445
110200000	-70.8500845917582
110300000	-70.7840925055991
110400000	-69.9757935496016
110500000	-69.8919819143601
110600000	-70.4535646063103
110700000	-69.8307557993889
110800000	-70.4303330928523
110900000	-70.5010370976216
111000000	-70.0636879349721
111100000	-69.7561512060837
111200000	-69.7368487774196
111300000	-70.4583875744263
111400000	-70.5415274456557
111500000	-70.9052797192369
111600000	-71.0957232841935
111700000	-70.544597135067
111800000	-70.8528840475486
111900000	-70.6284155795963
112000000	-70.5577026259491
112100000	-70.6606697878572
112200000	-70.3643030734535
112300000	-69.7112912061679
112400000	-69.1449800158161
112500000	-68.9368151088656
112600000	-69.3269836538885
112700000	-69.2106655322972
112800000	-69.6823015832112
112900000	-69.5382371052893
113000000	-69.4714462158218
113100000	-69.1975061774295
113200000	-69.5581553525862
113300000	-69.5884408978229
113400000	-70.1806414244055
113500000	-70.9247469861244
113600000	-69.8582113282378
113700000	-69.6955974378495
113800000	-69.6367045047462
113900000	-69.6449330807166
114000000	-70.0561562795614
114100000	-70.1434847410353
114200000	-70.5842766957962
114300000	-70.3597102863749
114400000	-70.2327537371071
114500000	-70.3190993359812
114600000	-70.2871644347607
114700000	-71.6835198450355
114800000	-72.1738316003935
114900000	-71.4936720805995
115000000	-70.6926872314786
115100000	-70.2639835020711
115200000	-70.5637392239468
115300000	-69.995384312948
115400000	-70.2645017859689
115500000	-70.9908590724503
115600000	-70.081723117641
115700000	-70.0837984417105
115800000	-69.7337722885242
115900000	-69.3602106212669
116000000	-70.0303233528242
116100000	-70.3093104118432
116200000	-70.3556773228443
116300000	-70.251060238711
116400000	-70.5919498674351
116500000	-69.779912261381
116600000	-69.8650882236576
116700000	-70.506385803254
116800000	-70.5080684537828
116900000	-71.0030605840123
117000000	-70.042860881033
117100000	-69.8862302864143
117200000	-69.6648860981514
117300000	-70.0087456684066
117400000	-70.1240298766549
117500000	-70.3363040297533
117600000	-70.9922043564134
117700000	-70.1553883244274
117800000	-69.349569053291
117900000	-69.2845483638863
118000000	-69.2686519116834
118100000	-70.3812676439612
118200000	-70.6771056748833
118300000	-70.76005853883
118400000	-70.5274937958124
118500000	-69.4925996823718
118600000	-69.415250660155
118700000	-69.1176803720671
118800000	-69.6997520807675
118900000	-70.4223654892197
119000000	-69.7451381766884
119100000	-69.7723481032623
119200000	-69.6753970672593
119300000	-69.2972063286468
119400000	-69.8354220600811
119500000	-69.9168373548339
119600000	-71.0689755146683
119700000	-71.2391558866838
119800000	-71.1158847563222
119900000	-69.479551639096
120000000	-69.6879889932318
120100000	-70.2849475793544
120200000	-70.2225944826602
120300000	-70.3143913814045
120400000	-70.1066663571394
120500000	-69.5790088724481
120600000	-69.2018051152786
120700000	-68.7717410020845
120800000	-68.6953252265216
120900000	-69.3096223312031
121000000	-70.7178591869857
121100000	-70.5020246124374
121200000	-69.8978553588388
121300000	-69.9936746545556
121400000	-69.0471417090789
121500000	-69.3236702626923
121600000	-69.2273650517047
121700000	-69.440140809958
121800000	-69.8714761319666
121900000	-69.339484385423
122000000	-69.1322897022128
122100000	-69.160940980659
122200000	-69.3879362194852
122300000	-70.1151210434371
122400000	-69.7290130868645
122500000	-70.8106664454164
122600000	-70.3025185961806
122700000	-69.9035120541918
122800000	-69.5438744709705
122900000	-69.6552329205349
123000000	-70.3678157935329
123100000	-70.5997321404475
123200000	-69.9081530835425
123300000	-69.4940563729543
123400000	-69.1495893915081
123500000	-69.5188627316116
123600000	-69.0716314449923
123700000	-69.6477153887116
123800000	-70.4213886628583
123900000	-70.5639387902928
124000000	-70.418729264364
124100000	-69.8874240430471
124200000	-69.6757013889744
124300000	-70.0189475161521
124400000	-70.1273934437261
124500000	-70.0815976179862
124600000	-69.997305833054
124700000	-70.3395660682968
124800000	-69.8811893443573
124900000	-70.1062588544822
125000000	-70.7197406136573
125100000	-70.8579972443561
125200000	-71.5678350059945
125300000	-70.9981119731182
125400000	-70.9781036530325
125500000	-70.4351497044575
125600000	-70.2794536659753
125700000	-70.1617181269768
125800000	-70.4762207431696
125900000	-70.8958043738249
126000000	-70.7859048797397
126100000	-69.7806349836016
126200000	-69.6893473224366
126300000	-69.4761569112878
126400000	-70.0322869014369
126500000	-70.3375707888286
126600000	-70.8298484478843
126700000	-71.2772905427629
126800000	-70.8210151387931
126900000	-70.7515405132698
127000000	-70.484028391893
127100000	-70.6029819935104
127200000	-71.7490813628223
127300000	-70.9496482306494
127400000	-71.2209279231513
127500000	-71.2859499241282
127600000	-70.9614149479721
127700000	-71.2408871254899
127800000	-71.5825252999435
127900000	-72.5128393314938
128000000	-72.7270104628956
128100000	-72.3896266497944
128200000	-71.5433389488093
128300000	-71.0096173054722
128400000	-71.6432638156278
128500000	-70.9382724694865
128600000	-70.8356253998181
128700000	-71.1897910386992
128800000	-70.889486576417
128900000	-70.4921260391492
129000000	-69.5019251201807
129100000	-69.2689476172861
129200000	-69.5321438484882
129300000	-69.8913712342956
129400000	-70.330237821264
129500000	-70.0366654126321
129600000	-70.4648250243347
129700000	-70.010452822189
129800000	-70.0177765084526
129900000	-70.2419725779371
130000000	-70.5806665298267
130100000	-71.7292961201552
130200000	-70.8604417124086
130300000	-71.1819760276177
130400000	-71.3492251010335
130500000	-70.8277715257139
130600000	-71.4423390338291
130700000	-71.7311534795377
130800000	-72.5666440896575
130900000	-72.6252014730412
131000000	-71.1765994681265
131100000	-70.9785505787777
131200000	-70.5978841079968
131300000	-71.7725861650627
131400000	-71.04466310965
131500000	-71.0682231145988
131600000	-71.4003723307144
131700000	-70.3204228690306
131800000	-70.2049894232007
131900000	-68.9132212846584
132000000	-68.7123401675606
132100000	-69.4882856499327
132200000	-69.4152300757109
132300000	-69.7290716490079
132400000	-69.5787045937802
132500000	-69.4606313577779
132600000	-69.3229307155626
132700000	-69.3829391982624
132800000	-70.2082155430875
132900000	-70.0639429237399
133000000	-71.6126098644636
133100000	-70.9840990586127
133200000	-70.6321784500982
133300000	-70.8140319721687
133400000	-70.2497419076127
133500000	-70.3027735785251
133600000	-71.1189772637519
133700000	-70.942535077897
133800000	-70.7511561886671
133900000	-69.9827388506219
134000000	-69.9928276825245
134100000	-69.6699021378583
134200000	-70.4337127343129
134300000	-70.5503182327398
134400000	-70.5319925500072
134500000	-71.1723732790645
134600000	-69.7629923194344
134700000	-69.5916024277505
134800000	-68.4476878661329
134900000	-68.3849504213045
135000000	-68.8796596213596
135100000	-69.0174730797006
135200000	-69.4730349423342
135300000	-69.5280340604878
135400000	-68.9117821228971
135500000	-68.9972531056803
135600000	-68.6772526469921
135700000	-69.828375731435
135800000	-69.2153647023573
135900000	-70.7150587585893
136000000	-70.7256312233321
136100000	-69.765694890114
136200000	-69.6966860200018
136300000	-68.951973581447
136400000	-68.765325396685
136500000	-69.5663918395564
136600000	-69.1993808481772
136700000	-69.5530206094204
136800000	-69.4680137808386
136900000	-69.5341468671552
137000000	-69.3773379572397
137100000	-69.4436330923726
137200000	-70.2176864057247
137300000	-70.3052209803025
137400000	-71.0369303060795
137500000	-69.9160208659223
137600000	-69.3896747433079
137700000	-68.7289126814769
137800000	-68.4395722596113
137900000	-68.3851292544592
138000000	-68.9793294920984
138100000	-69.1714213393534
138200000	-69.2909323615014
138300000	-68.8594064146758
138400000	-68.7469403099419
138500000	-68.2049511635736
138600000	-68.9843100358422
138700000	-68.7822968178694
138800000	-69.7985888141228
138900000	-70.1668203388203
139000000	-69.3217510333323
139100000	-69.1204251183433
139200000	-68.7478594130248
139300000	-68.436119381235
139400000	-68.8354982095439
139500000	-68.9486906522575
139600000	-69.7306119269985
139700000	-69.9069133925868
139800000	-69.6593662041578
139900000	-69.6518135118026
140000000	-68.8700436490987
140100000	-69.5065197118865
140200000	-69.4736002481233
140300000	-69.8869204624072
140400000	-70.0260969200851
140500000	-69.2013990771658
140600000	-68.9274912278101
140700000	-68.6142629379869
140800000	-68.2042080473566
140900000	-68.9365907055921
141000000	-68.8362042565111
141100000	-69.6625328046108
141200000	-69.9681363896985
141300000	-69.4045742881385
141400000	-68.7335094610968
141500000	-68.7996018033352
141600000	-69.4495756870166
141700000	-69.3367215377051
141800000	-69.6508743656546
141900000	-69.6894440549666
142000000	-69.4339351553736
142100000	-69.3952205093712
142200000	-68.6424980964424
142300000	-68.4204028867176
142400000	-68.8259239735801
142500000	-69.3266385299326
142600000	-69.5410189037217
142700000	-69.4092254380041
142800000	-69.8375569554745
142900000	-68.4458075508024
143000000	-68.652005388872
143100000	-68.8375118557647
143200000	-69.0317224113698
143300000	-69.8427521754217
143400000	-69.6238907699529
143500000	-69.9067182748729
143600000	-69.8705226004955
143700000	-69.1281812868297
143800000	-69.3664257826003
143900000	-69.3150724823178
144000000	-71.1170397802069
144100000	-71.4001720529245
144200000	-70.7443540056276
144300000	-70.1682526205586
144400000	-69.2683012631644
144500000	-69.7728699605364
144600000	-68.8585385026374
144700000	-69.1935189895873
144800000	-70.0507186584296
144900000	-69.9045782745481
145000000	-69.9515772284744
145100000	-69.6159357631605
145200000	-68.9197486210823
145300000	-68.8028952024358
145400000	-68.9288772568345
145500000	-69.8087794503622
145600000	-69.6430061742264
145700000	-70.5653504095759
145800000	-69.3731426252112
145900000	-69.0813651879887
146000000	-69.3066748226089
146100000	-69.1562381530362
146200000	-69.4996827085255
146300000	-70.4284108039172
146400000	-71.1703156491082
146500000	-71.0352752964965
146600000	-70.2628669710652
146700000	-70.4580998059076
146800000	-69.9126441217402
146900000	-71.0487013070241
147000000	-71.236873559157
147100000	-71.1058688953432
147200000	-71.0693007928725
147300000	-70.1471213263254
147400000	-70.0744024694515
147500000	-69.7386191354815
147600000	-69.8620868703495
147700000	-70.5583237319194
147800000	-70.5270237631903
147900000	-71.1136711012659
148000000	-71.2676699391363
148100000	-70.2480199920808
148200000	-69.97647660913
148300000	-69.5782169794729
148400000	-70.3183989419682
148500000	-70.0086321172426
148600000	-70.6799066935204
148700000	-70.6708187264853
148800000	-70.0962004523971
148900000	-70.136044283375
149000000	-70.0727390809064
149100000	-69.6733870440629
149200000	-70.3496865626641
149300000	-70.7398707563643
149400000	-71.5380287582726
149500000	-71.1055271608901
149600000	-71.3594033544905
149700000	-70.3922957750491
149800000	-70.3999711524059
149900000	-70.8623838196686
150000000	-70.2257978532992
150100000	-70.2713493056889
150200000	-70.8546772690828
150300000	-71.1318769051669
150400000	-70.9894810178575
150500000	-70.6897364098782
150600000	-71.1559462103374
150700000	-70.1075653310492
150800000	-70.6458016986388
150900000	-70.7951652183881
151000000	-70.5828973873371
151100000	-71.261242577486
151200000	-70.5900099390442
151300000	-70.4600858507476
151400000	-70.5276318630582
151500000	-70.5287582720293
151600000	-70.8625936856212
151700000	-70.8529835866227
151800000	-72.4430433620118
151900000	-72.951195546722
152000000	-71.9204595008169
152100000	-71.5559388111399
152200000	-70.9864386435992
152300000	-72.0197090542768
152400000	-71.1932424733557
152500000	-71.3604478496707
152600000	-71.2399725682024
152700000	-70.9253250211549
152800000	-70.986516866099
152900000	-70.0510974518426
153000000	-69.530773998836
153100000	-70.1601777783012
153200000	-70.7352409484593
153300000	-71.1441471274691
153400000	-71.0169976011732
153500000	-71.7602938445419
153600000	-69.8868781806309
153700000	-69.9707505921651
153800000	-70.2011123296743
153900000	-70.0620120724131
154000000	-71.0197671658055
154100000	-71.7297685268247
154200000	-71.5241363718872
154300000	-71.3873874470798
154400000	-70.9723369056002
154500000	-71.1703442569654
154600000	-71.1713839091255
154700000	-73.8575861507091
154800000	-73.8440241621318
154900000	-72.970300485228
155000000	-72.7895572889638
155100000	-71.3305241161191
155200000	-71.2973333486415
155300000	-71.2035932676329
155400000	-71.3596312744552
155500000	-71.9340670439339
155600000	-71.9364155434082
155700000	-72.004437337883
155800000	-71.544344061855
155900000	-70.6887927136417
156000000	-71.0386830048949
156100000	-70.9104414717257
156200000	-72.002875359116
156300000	-72.010693368483
156400000	-72.3626805499995
156500000	-71.5053031370098
156600000	-70.8555820858518
156700000	-70.8447650939791
156800000	-70.6907061916278
156900000	-70.9287170503493
157000000	-71.5005866695883
157100000	-71.7232096424394
157200000	-72.0990747452647
157300000	-71.2872280883497
157400000	-71.2721297947317
157500000	-70.7361401791404
157600000	-71.2846417338993
157700000	-71.8186052633726
157800000	-70.9905466496488
157900000	-71.1169560986687
158000000	-71.2700701412955
158100000	-71.5982816670239
158200000	-71.2323431006042
158300000	-70.9926054576841
158400000	-71.8836287475157
158500000	-70.0111250020421
158600000	-70.2914851130984
158700000	-69.5848452257764
158800000	-69.4541481911394
158900000	-69.8403723526556
159000000	-68.6441921396924
159100000	-68.3255910033237
159200000	-67.6499454144257
159300000	-66.4785874401032
159400000	-65.0683274468858
159500000	-60.9074328443904
159600000	-53.2848624775427
159700000	-53.2014269166459
159800000	-53.2098204352928
159900000	-53.2127060606785
160000000	-53.2011597362114
160100000	-53.2342887211073
160200000	-53.2406509736315
160300000	-53.2651516021475
160400000	-53.3126470458769
160500000	-53.3960326400794
160600000	-53.8840432182596
160700000	-67.668148257511
160800000	-71.0546687665537
160900000	-71.6806923285321
161000000	-71.5752536699134
161100000	-71.5213621453817
161200000	-70.9407870632634
161300000	-71.2581819879558
161400000	-70.3311856809864
161500000	-70.5638585608197
161600000	-70.6695171531847
161700000	-71.3265164613096
161800000	-71.0940086809914
161900000	-71.2359158917652
162000000	-71.1797016198258
162100000	-71.4065675157986
162200000	-71.4484946205862
162300000	-72.117215319719
162400000	-71.4730777156867
162500000	-72.7375373536565
162600000	-72.481409427447
162700000	-71.8702389312607
162800000	-71.6742209096977
162900000	-71.4494816212206
163000000	-71.5513853122432
163100000	-71.340199683488
163200000	-71.168265135075
163300000	-71.9301592305774
163400000	-71.4622470518294
163500000	-71.8255010267435
163600000	-71.4052343850987
163700000	-71.0769067160602
163800000	-71.3809647941141
163900000	-71.492229487666
164000000	-71.9396445835718
164100000	-71.958806270286
164200000	-72.1524503860083
164300000	-72.2197248106678
164400000	-72.3963149615195
164500000	-72.4916330893896
164600000	-72.8297397965894
164700000	-72.6643006109479
164800000	-72.0684348528928
164900000	-72.1699445790257
165000000	-72.393316807203
165100000	-72.1189427484208
165200000	-72.0697374943021
165300000	-71.6215011358292
165400000	-71.6150567360807
165500000	-70.7202623460722
165600000	-70.9548798330755
165700000	-70.6874058816194
165800000	-71.1802090745505
165900000	-72.4799705520827
166000000	-72.0051591496028
166100000	-71.2354927935169
166200000	-71.5935431609643
166300000	-70.1849588310454
166400000	-70.5439892501931
166500000	-70.5498070110529
166600000	-71.5658012181329
166700000	-71.3505747017556
166800000	-71.6237079899223
166900000	-71.655187163863
167000000	-71.6110452077247
167100000	-70.8438088934801
167200000	-71.4651845708834
167300000	-71.1267598846013
167400000	-72.9684268499236
167500000	-72.4734973038148
167600000	-72.2228463108589
167700000	-71.6152244307236
167800000	-71.4940804290984
167900000	-71.1205628755628
168000000	-71.0470528325492
168100000	-70.8194040085131
168200000	-71.5380817440815
168300000	-71.3293400016117
168400000	-71.3145750182182
168500000	-71.2902830395831
168600000	-71.2385897814512
168700000	-70.9936443838422
168800000	-71.2840775299205
168900000	-71.6422310127475
169000000	-71.9492692833585
169100000	-71.8390181926417
169200000	-72.1540183847878
169300000	-72.8590753534618
169400000	-72.2341739072793
169500000	-72.4117419241233
169600000	-72.2799843900103
169700000	-71.0726565107096
169800000	-71.5687644013309
169900000	-71.6515903898506
170000000	-71.6078192397297
170100000	-71.5952612602067
170200000	-71.5618650245761
170300000	-71.5570104286094
170400000	-70.2499558137424
170500000	-70.6158009293412
170600000	-70.6936066652891
170700000	-70.6085996514321
170800000	-72.0487936870227
170900000	-72.0311199486304
171000000	-71.4568858332803
171100000	-71.3285485797437
171200000	-70.4646143607517
171300000	-70.6054658971681
171400000	-70.4935754603259
171500000	-71.8808897055104
171600000	-71.5815427606775
171700000	-71.5522445567131
171800000	-71.7851439437497
171900000	-71.8163418299418
172000000	-70.8160359834876
172100000	-70.7990363036007
172200000	-70.8735484559039
172300000	-71.7637629386251
172400000	-71.2965186869018
172500000	-71.4254508440754
172600000	-71.2751093067496
172700000	-71.6323592024679
172800000	-70.9425535235697
172900000	-70.8703578231804
173000000	-70.7722032014262
173100000	-70.7114193574495
173200000	-70.9975089423197
173300000	-71.0655601149795
173400000	-71.2409275345236
173500000	-71.7009133683454
173600000	-71.1370532655761
173700000	-71.3177005446976
173800000	-71.0839878905932
173900000	-71.4213314794673
174000000	-71.324355686934
174100000	-71.3708608089717
174200000	-72.7218826041594
174300000	-72.3092220312088
174400000	-71.874072485137
174500000	-71.8275848033822
174600000	-70.8648454256559
174700000	-71.326655729046
174800000	-71.1924035613367
174900000	-71.7513650264295
175000000	-71.7239851236895
175100000	-71.8928465957464
175200000	-72.0645914183211
175300000	-71.1949486307585
175400000	-71.1836046435776
175500000	-71.4094978246044
175600000	-70.919348039243
175700000	-71.7830194895845
175800000	-71.8035410063602
175900000	-72.0733441617703
176000000	-71.6339304220023
176100000	-71.8536236122739
176200000	-71.5991368201327
176300000	-71.558368938034
176400000	-72.0611231043477
176500000	-71.7948766808431
176600000	-71.6368075084919
176700000	-72.0764400259982
176800000	-72.0120683545294
176900000	-71.8432700680435
177000000	-70.9223016746028
177100000	-71.23328188116
177200000	-71.147658841563
177300000	-71.2168029738349
177400000	-70.9358505994156
177500000	-71.0559170323522
177600000	-71.8860539015001
177700000	-72.0339109550482
177800000	-71.5808689102559
177900000	-71.7927861826466
178000000	-71.0444372476112
178100000	-71.8294606540715
178200000	-71.7796707445345
178300000	-72.2407398215185
178400000	-72.0882178127177
178500000	-72.1431790633837
178600000	-72.5736891125
178700000	-71.9247824975279
178800000	-71.3164268169896
178900000	-71.8961718066793
179000000	-70.7310979371924
179100000	-71.614418726969
179200000	-71.5134290837313
179300000	-71.4404636462981
179400000	-71.289670090857
179500000	-71.6187456279451
179600000	-71.8175192538814
179700000	-71.6972922008868
179800000	-71.7841946777106
179900000	-72.4061276516392
180000000	-71.4092100338866
180100000	-72.7820080900377
180200000	-72.8399725703202
180300000	-73.0789965235228
180400000	-72.2773211638243
180500000	-72.171846770482
180600000	-71.9754036116235
180700000	-71.7026185655179
180800000	-71.3239608243863
180900000	-71.4312072377822
181000000	-71.3452465934932
181100000	-72.1015664269501
181200000	-72.0094236595907
181300000	-71.9448174157185
181400000	-71.5834259180684
181500000	-71.9559978763736
181600000	-71.8576114347318
181700000	-72.1276605108955
181800000	-72.3213886835351
181900000	-72.4251608269159
182000000	-72.9551802645355
182100000	-73.359317736777
182200000	-73.3656377512948
182300000	-73.5336251716713
182400000	-71.4833378209077
182500000	-71.7438122931935
182600000	-71.6266986046719
182700000	-71.9936593997331
182800000	-71.674556950816
182900000	-71.8649576102666
183000000	-72.3414814961374
183100000	-71.7668961075217
183200000	-71.6989736462166
183300000	-71.9248345890325
183400000	-70.8661567037638
183500000	-72.5865042977058
183600000	-72.578994067513
183700000	-73.2228212169646
183800000	-72.8328385628099
183900000	-72.7818584554843
184000000	-72.7145989233262
184100000	-72.5404793724834
184200000	-72.0991222319103
184300000	-71.8385896654652
184400000	-70.8441974601318
184500000	-71.9237338771683
184600000	-71.5063926220582
184700000	-71.6801027983781
184800000	-71.5822836271591
184900000	-71.4287714756734
185000000	-71.2832227096088
185100000	-71.3384121033206
185200000	-71.1481761711683
185300000	-71.7812637798156
185400000	-72.1531076795328
185500000	-73.2407790054368
185600000	-72.9498808948037
185700000	-73.4765208872417
185800000	-71.8696188942364
185900000	-71.6392229735298
186000000	-71.8534029161781
186100000	-71.6042803417029
186200000	-71.5710117618427
186300000	-71.1759185185381
186400000	-71.4995773443907
186500000	-71.3445847001732
186600000	-71.0056458250315
186700000	-71.1802337301863
186800000	-70.7305759152675
186900000	-71.8337718007452
187000000	-71.9385285679641
187100000	-72.0867781506475
187200000	-72.7925499294835
187300000	-72.8464815754614
187400000	-73.9460804487835
187500000	-72.7403754015114
187600000	-72.6922249124964
187700000	-73.2932818021392
187800000	-71.1913677044013
187900000	-71.7126865616136
188000000	-71.8330903192644
188100000	-72.0458037984116
188200000	-71.8818555696718
188300000	-72.0326046572738
188400000	-71.927901259786
188500000	-71.7454347887131
188600000	-71.9801018993848
188700000	-71.9625189005397
188800000	-71.8686206037508
188900000	-73.9751435108235
189000000	-74.1457915382885
189100000	-73.850783807326
189200000	-73.451051886418
189300000	-73.4161912037991
189400000	-72.3159079455138
189500000	-72.3666185354135
189600000	-72.3624172122899
189700000	-72.0511406115334
189800000	-71.9338377427758
189900000	-72.1942066329827
190000000	-72.4761181525425
190100000	-72.2817500679645
190200000	-72.2854957172391
190300000	-72.6063187342079
190400000	-72.0371780109005
190500000	-72.8492693214895
190600000	-72.7270105226536
190700000	-72.9379153922058
190800000	-73.9728027013011
190900000	-74.7021331924137
191000000	-73.8498255670004
191100000	-73.6407575034227
191200000	-72.4007275183147
191300000	-72.6051176756618
191400000	-71.8197749190036
191500000	-72.4754603218439
191600000	-72.4848668770726
191700000	-72.3325627435377
191800000	-72.0887574015154
191900000	-72.2966287897
192000000	-71.9219113172129
192100000	-72.1810698479433
192200000	-72.0250991285076
192300000	-73.264659604996
192400000	-73.0598651541098
192500000	-73.7492138004993
192600000	-74.0041349095497
192700000	-73.7907850438806
192800000	-73.5809272553538
192900000	-73.432033345511
193000000	-73.0226176177771
193100000	-73.2317424453505
193200000	-72.9062883963132
193300000	-72.7839284938131
193400000	-72.4857063449225
193500000	-72.2538914519092
193600000	-72.5687842605554
193700000	-72.3731020193017
193800000	-72.5562609917854
193900000	-72.5953926458058
194000000	-72.9850311166112
194100000	-72.9316855121488
194200000	-73.0653300552484
194300000	-73.3433791953423
194400000	-73.9037386338246
194500000	-73.7997723479749
194600000	-73.8931142827949
194700000	-73.8631812178263
194800000	-73.2822876816685
194900000	-72.5073158067122
195000000	-73.017022970394
195100000	-72.722336111789
195200000	-72.8634324793298
195300000	-72.923695637854
195400000	-72.5962276690275
195500000	-72.3966895319818
195600000	-72.8826459156018
195700000	-73.253839158476
195800000	-73.21418791795
195900000	-72.8184360402921
196000000	-73.6299151849702
196100000	-73.0753354624509
196200000	-73.2432700986129
196300000	-73.4656913424148
196400000	-73.4118186200863
196500000	-74.0998906986175
196600000	-73.1906299226721
196700000	-72.8775858787975
196800000	-72.3234013350918
196900000	-72.1137941786048
197000000	-73.1412267444311
197100000	-73.1573889258967
197200000	-73.2923468033868
197300000	-73.3478028439841
197400000	-72.9686431624558
197500000	-73.0870914303023
197600000	-73.1762106759416
197700000	-73.8566140544711
197800000	-73.9066053650831
197900000	-74.1336317030487
198000000	-73.2934381430414
198100000	-72.806058899487
198200000	-72.8126828688326
198300000	-73.2018540443545
198400000	-73.1271490427785
198500000	-73.4053066059711
198600000	-73.247320464519
198700000	-71.9458015221517
198800000	-72.1160147559903
198900000	-72.1546589071359
199000000	-72.375768068061
199100000	-72.8078703353648
199200000	-73.3626043871207
199300000	-73.5249114479118
199400000	-73.1236285777695
199500000	-73.3724046428691
199600000	-73.6067122361326
199700000	-73.2657430220358
199800000	-73.9801425477029
199900000	-73.8697826647931
[truncated: 2,096 more rows]
