# Supplementary material for: Highly efficient photonic radar by incorporating MDM-WDM and machine learning classifiers under adverse weather conditions
Source: PLoS One. 2024 Apr 1;19(4):e0300653. doi: 10.1371/journal.pone.0300653 (PMC10984395; doi:10.1371/journal.pone.0300653)
Supplement: S1 File — (ZIP) [file pone.0300653.s001.zip › Visibility_Dataset_optical/Medium Fog/Target 1.txt]

0	-67.4009125940781
100000	-66.6151778251694
200000	-66.2491649147449
300000	-65.6825157077603
400000	-65.5463056476253
500000	-65.3159720139252
600000	-64.8449536411079
700000	-65.262467852242
800000	-64.6649302958089
900000	-65.1238625552919
1000000	-65.2473637088991
1100000	-64.9189478081766
1200000	-65.2969873968974
1300000	-65.1284263418737
1400000	-65.3353154743453
1500000	-65.2643538600076
1600000	-64.6237977490309
1700000	-65.0023299538167
1800000	-64.7144985891713
1900000	-65.1800219740941
2000000	-65.4307134345678
2100000	-64.8069395072563
2200000	-65.3646105183547
2300000	-65.2155726888622
2400000	-65.2607973815822
2500000	-65.2751548598117
2600000	-64.7018307752182
2700000	-64.9033692359151
2800000	-65.2076173687953
2900000	-65.5223808794036
3000000	-65.4693600692217
3100000	-65.0536367879128
3200000	-65.4222039733999
3300000	-65.4686062209288
3400000	-65.3572295608126
3500000	-65.254421834265
3600000	-64.8650251324841
3700000	-65.0376187436707
3800000	-65.7071840510298
3900000	-65.8028065529804
4000000	-65.205271992327
4100000	-65.3007110115905
4200000	-65.4092707442618
4300000	-65.5939691446652
4400000	-65.5079046132638
4500000	-65.1159102492977
4600000	-65.1288383201028
4700000	-65.4640252914938
4800000	-66.0476012078154
4900000	-65.9544119976467
5000000	-65.046645546813
5100000	-65.699730256398
5200000	-65.6539442477155
5300000	-65.7539898153847
5400000	-65.8782163098938
5500000	-65.0734077137695
5600000	-65.585211979734
5700000	-66.0049988464301
5800000	-66.1431859533704
5900000	-66.015076766201
6000000	-65.0357842950531
6100000	-65.9860545887656
6200000	-65.9209926696176
6300000	-65.8349197639749
6400000	-66.1134672895143
6500000	-65.0372530063322
6600000	-66.042157690732
6700000	-66.3121098447729
6800000	-65.9827676992956
6900000	-65.8420625674379
7000000	-65.0419166596296
7100000	-66.033073129273
7200000	-66.0431288432359
7300000	-65.861372304715
7400000	-65.8721567034959
7500000	-64.9997585215502
7600000	-66.0639984532201
7700000	-66.1026791265394
7800000	-65.6154702154838
7900000	-65.3358734325741
8000000	-65.0599293755203
8100000	-65.7513000534963
8200000	-65.850883742609
8300000	-65.7331993186343
8400000	-65.217488562831
8500000	-65.0459718256514
8600000	-65.6343776310074
8700000	-65.6337807048826
8800000	-65.3078412049386
8900000	-64.684438507704
9000000	-65.1104065847431
9100000	-65.3614756845132
9200000	-65.4312357220559
9300000	-65.4443405720537
9400000	-64.5259039587496
9500000	-64.9287459879656
9600000	-65.0025715207334
9700000	-64.9820569638668
9800000	-64.9081676956487
9900000	-64.0760616429057
10000000	-65.0057047360755
10100000	-64.9378915526171
10200000	-64.9485956764425
10300000	-65.0078019177129
10400000	-64.1823844580969
10500000	-64.675323333459
10600000	-64.7206564293547
10700000	-64.5242743545517
10800000	-64.5871147518016
10900000	-63.8377087660244
11000000	-64.7873599281801
11100000	-64.6455410428306
11200000	-64.5143885243874
11300000	-64.4179486965022
11400000	-64.0410732689954
11500000	-64.2736458656424
11600000	-64.631565923868
11700000	-64.104893022664
11800000	-64.2700180495468
11900000	-63.9133549969147
12000000	-64.5912402779936
12100000	-64.4952744239595
12200000	-64.3148015151403
12300000	-64.1015609128431
12400000	-64.1656050304225
12500000	-64.1688745463079
12600000	-64.5709977660006
12700000	-63.7728757915737
12800000	-64.0861273988344
12900000	-64.053536852691
13000000	-64.4098486391889
13100000	-64.303818812579
13200000	-64.0903103664008
13300000	-63.9341495415651
13400000	-64.1718571795807
13500000	-64.2143428395846
13600000	-64.2878557912634
13700000	-63.6137155162479
13800000	-64.2075035408149
13900000	-64.1003886714365
14000000	-64.2872319755597
14100000	-64.0758568463045
14200000	-63.8388719104706
14300000	-63.9436504647609
14400000	-64.1200438477186
14500000	-64.221795026278
14600000	-63.8290783512229
14700000	-63.5705243516055
14800000	-64.2801143787001
14900000	-63.7780556606246
15000000	-64.030289765592
15100000	-63.6419461266634
15200000	-63.589911130366
15300000	-63.8989119034119
15400000	-63.8725473511983
15500000	-63.8783355366496
15600000	-63.4238876316846
15700000	-63.6674101409829
15800000	-64.1229231426955
15900000	-63.3532705945553
16000000	-63.7936676787867
16100000	-63.2212429991133
16200000	-63.5530127971257
16300000	-63.7719337632814
16400000	-63.5664889729886
16500000	-63.5274726720936
16600000	-63.3366540060373
16700000	-63.7757720116036
16800000	-63.6359381446768
16900000	-63.0786531821679
17000000	-63.6780632886771
17100000	-63.0713814664473
17200000	-63.7310560412013
17300000	-63.6366783938773
17400000	-63.4188556708922
17500000	-63.4627158522846
17600000	-63.5192847841342
17700000	-63.8269272147778
17800000	-63.274035639977
17900000	-63.2240580102577
18000000	-63.7204776158682
18100000	-63.3479791311817
18200000	-63.9161415724692
18300000	-63.6696569609107
18400000	-63.6252108868575
18500000	-63.7808196198661
18600000	-63.9894637719485
18700000	-63.8868346750579
18800000	-63.3702806762617
18900000	-63.8490994907183
19000000	-63.9072985324712
19100000	-64.0241901350189
19200000	-64.0924009062424
19300000	-64.042520162137
19400000	-64.2594830345474
19500000	-64.4451940160866
19600000	-64.5768596198773
19700000	-64.080648139652
19800000	-64.1434441271692
19900000	-64.8876052765635
20000000	-64.5793094787163
20100000	-64.9967668136961
20200000	-64.588666766965
20300000	-64.9169081766404
20400000	-65.3426066786446
20500000	-65.3889115569556
20600000	-65.1349176732073
20700000	-64.6478652382833
20800000	-65.303535218338
20900000	-65.7355469827597
21000000	-65.2734870268524
21100000	-65.1697359463106
21200000	-65.0894574447037
21300000	-65.506292019924
21400000	-65.825156240162
21500000	-65.7605057774078
21600000	-64.9428152854631
21700000	-64.9749140087939
21800000	-65.6522209413548
21900000	-65.5278872028464
22000000	-65.0256028907121
22100000	-64.4746846339705
22200000	-65.069735805779
22300000	-65.137665901339
22400000	-65.1538592119335
22500000	-65.040965131273
22600000	-64.2456060590244
22700000	-64.5505295804824
22800000	-64.8481776046826
22900000	-64.5243591245722
23000000	-64.0129042931099
23100000	-63.8331355988984
23200000	-64.4070824309035
23300000	-64.362085017684
23400000	-64.1271752849196
23500000	-63.9122743960442
23600000	-63.5843614111769
23700000	-63.5876006008222
23800000	-63.8545552194555
23900000	-63.4656523853577
24000000	-63.2193370902922
24100000	-63.5089078097454
24200000	-63.6030872459246
24300000	-63.7204963617155
24400000	-63.2349321861221
24500000	-63.2370108561066
24600000	-63.166082059435
24700000	-62.974265043625
24800000	-63.3904633629353
24900000	-62.9460586542743
25000000	-63.2177874713819
25100000	-63.4986313219401
25200000	-63.443795666995
25300000	-63.6066709000546
25400000	-62.9525084318986
25500000	-63.4511112382421
25600000	-63.2076767670878
25700000	-63.1969786516879
25800000	-63.5724704250335
25900000	-63.3354371416496
26000000	-63.9457516918944
26100000	-63.8755054714267
26200000	-63.9655066307158
26300000	-63.8488465759015
26400000	-63.4161862603495
26500000	-64.1159063357158
26600000	-63.684194528932
26700000	-64.0896253818182
26800000	-64.199174339117
26900000	-64.3351713018898
27000000	-64.5305110027083
27100000	-64.4430941798145
27200000	-64.5951845423704
27300000	-64.111376437386
27400000	-64.3850474036456
27500000	-64.4867701756681
27600000	-64.415752937218
27700000	-64.9782709479942
27800000	-64.8351686771155
27900000	-65.0939006814569
28000000	-64.7058707570457
28100000	-64.8428999930515
28200000	-64.9033275864622
28300000	-64.3917299699865
28400000	-64.9354172502344
28500000	-64.4038775446699
28600000	-64.8855573022896
28700000	-65.2353647554012
28800000	-65.0787372497789
28900000	-64.796063671311
29000000	-64.726431614417
29100000	-64.6832658680876
29200000	-64.9202258157218
29300000	-64.4781208764513
29400000	-64.4938007356533
29500000	-64.3703260726404
29600000	-64.8197564272883
29700000	-65.0155986683916
29800000	-64.8567483934517
29900000	-64.1450898074767
30000000	-64.6789847062941
30100000	-64.4119189129096
30200000	-64.7870372899883
30300000	-64.0810415935418
30400000	-64.011999368352
30500000	-64.4114688082986
30600000	-64.4086738483491
30700000	-64.4578982979072
30800000	-64.2165551059542
30900000	-63.910644424814
31000000	-64.4049042044342
31100000	-64.2394207529832
31200000	-64.2851897732142
31300000	-63.6629841017972
31400000	-64.1948763157838
31500000	-64.2936628441915
31600000	-64.1519198491037
31700000	-64.076326322285
31800000	-63.8262933613304
31900000	-64.0696788590972
32000000	-64.067479524015
32100000	-64.1671250640163
32200000	-63.7512307914692
32300000	-63.6876614344447
32400000	-64.4144475710299
32500000	-63.8487710709605
32600000	-63.976021772125
32700000	-63.7043340733642
32800000	-63.6372787018854
32900000	-63.9089016899857
33000000	-63.6700612416513
33100000	-63.8281458770959
33200000	-63.4949832309731
33300000	-63.7375937366211
33400000	-63.974104287361
33500000	-63.4725919280509
33600000	-63.8886789570129
33700000	-63.6221331836881
33800000	-63.6659158422954
33900000	-63.9085498321025
34000000	-63.8486851559548
34100000	-63.9358010886607
34200000	-64.0519112385618
34300000	-63.7801451613648
34400000	-63.9711219233287
34500000	-63.8844752923596
34600000	-64.3099006186183
34700000	-64.3670931659664
34800000	-63.9792244167697
34900000	-64.5856584747761
35000000	-64.656336975606
35100000	-64.7151648930784
35200000	-64.9766974868007
35300000	-64.0861553640728
35400000	-65.0434411097629
35500000	-65.2110978405474
35600000	-65.301882615642
35700000	-65.6460622972221
35800000	-64.8283061625993
35900000	-65.9366151429367
36000000	-65.8252828288654
36100000	-65.7232324891548
36200000	-65.7014429250652
36300000	-65.1047261700997
36400000	-66.3694841047781
36500000	-66.2416116257786
36600000	-65.8402630602826
36700000	-65.9693747447281
36800000	-65.3879620671433
36900000	-65.7003116694571
37000000	-65.6270430270207
37100000	-65.3514356789353
37200000	-65.3985710502858
37300000	-65.4361492459547
37400000	-65.5171560578337
37500000	-65.344289400922
37600000	-64.7834880579944
37700000	-64.9328178147857
37800000	-64.5845116760722
37900000	-64.1067719476238
38000000	-64.4892898069306
38100000	-64.4062115453326
38200000	-64.5389069885629
38300000	-64.363501790344
38400000	-64.0718829463954
38500000	-64.1924472889985
38600000	-63.8910079965482
38700000	-64.0415669694852
38800000	-63.5702504733729
38900000	-63.5559495729256
39000000	-64.2103307876671
39100000	-64.28329471001
39200000	-63.9453738148771
39300000	-63.8964789566485
39400000	-63.9736832033752
39500000	-64.1865680424006
39600000	-64.3586821372046
39700000	-63.8976062910838
39800000	-63.9653668397505
39900000	-64.6647272906068
40000000	-65.1691466656096
40100000	-65.0648620818572
40200000	-64.3599998663443
40300000	-65.0030768247047
40400000	-65.235694136315
40500000	-65.229765127061
40600000	-65.3732804380446
40700000	-64.5343075434073
40800000	-65.7749531753661
40900000	-66.2780519870246
41000000	-66.265306962073
41100000	-65.7847906068271
41200000	-65.5651400174889
41300000	-66.176856006861
41400000	-66.2013555487416
41500000	-65.4609820667782
41600000	-65.4453047034879
41700000	-65.0898615396323
41800000	-65.815484658427
41900000	-65.545634322084
42000000	-65.2597986434598
42100000	-65.1430521955936
42200000	-64.9889417710871
42300000	-64.6570360362766
42400000	-64.8824684432269
42500000	-63.926513299151
42600000	-64.446075581894
42700000	-64.1144609640159
42800000	-63.951139968071
42900000	-63.9819697598107
43000000	-63.8767785213835
43100000	-64.0143062183233
43200000	-63.3085455735339
43300000	-63.3246546587237
43400000	-63.6223083606662
43500000	-63.374393282068
43600000	-63.7446746098855
43700000	-63.2875337410894
43800000	-63.5035395001156
43900000	-63.7810070457799
44000000	-63.8671901636293
44100000	-63.5058925468958
44200000	-63.253418112612
44300000	-63.9470049804565
44400000	-63.9463605976256
44500000	-64.2772299045251
44600000	-63.8203202031982
44700000	-64.1337167590294
44800000	-64.6987529696014
44900000	-64.7696160973342
45000000	-64.866954076539
45100000	-64.0899628353074
45200000	-64.8387308843617
45300000	-65.3276758277264
45400000	-64.8191016961062
45500000	-64.8989713460077
45600000	-64.3900721705243
45700000	-65.0971519608016
45800000	-65.2216192110821
45900000	-64.8471799689805
46000000	-64.8088780842349
46100000	-64.35971887395
46200000	-64.9057394727379
46300000	-64.6656782352372
46400000	-63.8351236307583
46500000	-64.1438797867192
46600000	-63.9401729090178
46700000	-63.8660602496768
46800000	-63.8584397273117
46900000	-63.3726736277011
47000000	-63.6141024117658
47100000	-63.0540512679193
47200000	-63.152034759678
47300000	-63.0743162085416
47400000	-62.7335557996928
47500000	-63.2493195576444
47600000	-62.7766473090749
47700000	-63.0635844482519
47800000	-63.1632605937582
47900000	-63.0028480613756
48000000	-63.0685837780417
48100000	-62.6235663759638
48200000	-63.2027372559307
48300000	-63.209259608353
48400000	-63.5447704939564
48500000	-63.3735795308752
48600000	-63.3456726484942
48700000	-64.118962404651
48800000	-64.0403338649465
48900000	-64.1952546858275
49000000	-63.8781493807294
49100000	-64.2337315994181
49200000	-64.936107177813
49300000	-64.9731068966052
49400000	-65.1345244966398
49500000	-64.4381515126498
49600000	-65.2975648682906
49700000	-65.4855163661596
49800000	-65.2134391602841
49900000	-65.1730988335242
50000000	-65.1198601955496
50100000	-65.685703346006
50200000	-65.7293550462851
50300000	-65.3486961005405
50400000	-65.2716111680591
50500000	-64.8914072764505
50600000	-64.981089867106
50700000	-64.927565320399
50800000	-64.4689979828067
50900000	-64.6730179287081
51000000	-64.4120904378582
51100000	-64.2857957228664
51200000	-64.3573793453731
51300000	-64.2138941666243
51400000	-64.3695786176956
51500000	-63.6582507169351
51600000	-63.8932958436081
51700000	-64.1317133472352
51800000	-64.0150046588464
51900000	-64.0144379503511
52000000	-63.7245941507101
52100000	-64.1245315767805
52200000	-64.1887559220252
52300000	-64.5399173919328
52400000	-63.9946591766772
52500000	-63.7964583683453
52600000	-64.736608181646
52700000	-64.7355229512302
52800000	-64.971731770112
52900000	-64.3016108146986
53000000	-64.7571959997894
53100000	-65.1748466797602
53200000	-65.0290352430591
53300000	-64.6993588723008
53400000	-64.0993899371726
53500000	-64.831501388408
53600000	-65.1615339435968
53700000	-64.7534477648951
53800000	-64.6165748269559
53900000	-64.1013059039825
54000000	-64.5647960487763
54100000	-64.346611273683
54200000	-63.808868457073
54300000	-63.7012956755156
54400000	-63.7938964117904
54500000	-64.0558278592507
54600000	-63.8138497523402
54700000	-63.1545421347545
54800000	-63.3772715105569
54900000	-62.917454671846
55000000	-63.0738864918539
55100000	-63.0534260127471
55200000	-62.8505482930186
55300000	-63.1633216734596
55400000	-63.0320169857666
55500000	-63.34216452384
55600000	-63.1264499373696
55700000	-63.0016337565651
55800000	-63.1042427287314
55900000	-62.8348839693744
56000000	-63.5821836836716
56100000	-63.4771984527435
56200000	-63.8752202225107
56300000	-63.5652893619715
56400000	-63.6795226349234
56500000	-64.1202464201324
56600000	-63.6127913117859
56700000	-64.1264132426171
56800000	-63.7599529381536
56900000	-64.4068446124385
57000000	-64.8486109655328
57100000	-64.5840661239629
57200000	-64.7549000742884
57300000	-64.3993786040376
57400000	-64.6474791695758
57500000	-64.461065806754
57600000	-63.9069698858905
57700000	-64.3084137454345
57800000	-64.0883890305294
57900000	-64.6826184921559
58000000	-64.348615586132
58100000	-64.1365928024227
58200000	-64.3520674006412
58300000	-64.2292428166317
58400000	-63.7854360329957
58500000	-64.1089716360246
58600000	-63.5972551163228
58700000	-64.1703097928236
58800000	-63.9840864743983
58900000	-63.9376469830442
59000000	-63.9053291764137
59100000	-64.1743582962928
59200000	-64.0900257682591
59300000	-63.7609470655817
59400000	-63.8866317426626
59500000	-64.3373422747599
59600000	-64.5050360042372
59700000	-64.5004611173405
59800000	-64.4468735985509
59900000	-64.6549666901924
60000000	-64.5881813763121
60100000	-64.7605200611668
60200000	-64.0748150458146
60300000	-64.4415544433566
60400000	-64.7709445576404
60500000	-64.6799205115754
60600000	-64.7323932041643
60700000	-64.4416073691424
60800000	-64.6052351752473
60900000	-64.459430154318
61000000	-64.3309164776155
61100000	-64.0482338634001
61200000	-64.2250078890942
61300000	-64.5630824821269
61400000	-64.3628376487034
61500000	-63.8439277642574
61600000	-63.7890093330986
61700000	-63.7701603852884
61800000	-63.3844795549558
61900000	-63.6760782376504
62000000	-63.4289180837881
62100000	-63.6615343950219
62200000	-63.8488094307238
62300000	-63.6968196167636
62400000	-63.929222472017
62500000	-63.3012946338704
62600000	-63.6415433784315
62700000	-63.6183095812467
62800000	-63.5777985302401
62900000	-64.2048033295085
63000000	-64.2648014519492
63100000	-64.0679422491332
63200000	-63.9399480408997
63300000	-64.0467266742937
63400000	-64.1678528305375
63500000	-64.0136423395944
63600000	-64.104693147191
63700000	-64.328996785075
63800000	-64.6618888391035
63900000	-64.709764101312
64000000	-64.8221127478116
64100000	-64.5968976478788
64200000	-64.250927523187
64300000	-64.2781218151893
64400000	-64.0657298327979
64500000	-63.7875485241942
64600000	-64.0551968037128
64700000	-64.2561103140014
64800000	-64.2648522175688
64900000	-63.9616733379169
65000000	-64.2168403462737
65100000	-64.1217063228896
65200000	-63.3570128713062
65300000	-64.2831410747985
65400000	-63.5853449866271
65500000	-63.859116290364
65600000	-63.7380680757462
65700000	-63.555131876047
65800000	-64.1278125088579
65900000	-64.0203465940299
66000000	-63.8703002909676
66100000	-63.3498377934939
66200000	-63.2793733130417
66300000	-50.4230774667631
66400000	-50.3921396886398
66500000	-50.3801839399669
66600000	-50.351618381891
66700000	-50.3662830435779
66800000	-50.3644142211769
66900000	-50.3621356412405
67000000	-50.3327960366462
67100000	-50.3370682474106
67200000	-50.3612644113278
67300000	-50.3425904129072
67400000	-62.461086051838
67500000	-62.7504632016281
67600000	-62.6652373815331
67700000	-63.1621415469074
67800000	-62.6935859448953
67900000	-62.743363987342
68000000	-62.6777915456729
68100000	-62.8348096089579
68200000	-63.2284428068107
68300000	-62.5712131413331
68400000	-62.8163534875849
68500000	-62.6363734191128
68600000	-62.5175979232137
68700000	-63.4634010552168
68800000	-63.1245462591887
68900000	-63.7674121700726
69000000	-63.2289446139569
69100000	-63.3730277470633
69200000	-63.7992582622379
69300000	-63.1825430596621
69400000	-63.9649496943786
69500000	-63.4659668378132
69600000	-64.0079011873754
69700000	-64.3891997537114
69800000	-64.1981503960754
69900000	-64.3726705203255
70000000	-64.1934129510213
70100000	-64.1762124833941
70200000	-63.9043826746933
70300000	-63.4926497329374
70400000	-63.9765966670763
70500000	-63.8855873987062
70600000	-64.350742551198
70700000	-64.025616048458
70800000	-63.9874121046751
70900000	-64.1319023844038
71000000	-64.142871935148
71100000	-63.6487288400725
71200000	-64.2698174102147
71300000	-63.9743052595922
71400000	-64.2487335918553
71500000	-64.2185650085842
71600000	-64.0151583439524
71700000	-64.243154818412
71800000	-64.6747123723178
71900000	-63.9826786346835
72000000	-64.0107340422004
72100000	-64.0957059001348
72200000	-64.6102992790734
72300000	-64.8155463077485
72400000	-64.6146168085353
72500000	-64.3307638254604
72600000	-64.3091797326961
72700000	-64.3208524521866
72800000	-64.0372847811848
72900000	-63.8611398837794
73000000	-64.0800580428403
73100000	-64.0473363613597
73200000	-63.6815538517373
73300000	-63.3572731031897
73400000	-63.3397675507602
73500000	-62.9120968788869
73600000	-63.3224458430212
73700000	-62.9790711907899
73800000	-63.1360685269946
73900000	-63.1934526303267
74000000	-63.0559041843224
74100000	-63.5633983761886
74200000	-62.8248917749641
74300000	-63.2005219368499
74400000	-63.1475536810888
74500000	-62.9074183203782
74600000	-64.0000833679729
74700000	-63.850912762698
74800000	-63.9290349476643
74900000	-63.6031795209701
75000000	-63.7036757705775
75100000	-63.9481714428704
75200000	-63.5744780759992
75300000	-64.0125064969017
75400000	-63.9329862654195
75500000	-64.3846451471545
75600000	-64.2897411379738
75700000	-64.1398449370252
75800000	-64.1468018570997
75900000	-63.829915448329
76000000	-63.8355605977116
76100000	-63.689179182977
76200000	-63.2706940867918
76300000	-63.5957103211221
76400000	-63.6813939203794
76500000	-63.7498968271789
76600000	-63.5439775473025
76700000	-63.8904277623902
76800000	-63.5587803078375
76900000	-63.5033346591605
77000000	-64.1335577764253
77100000	-64.1374974598673
77200000	-64.4619358412605
77300000	-64.3377077320435
77400000	-64.320835964654
77500000	-64.5952409582016
77600000	-64.44405577837
77700000	-64.1634109838076
77800000	-63.888593424404
77900000	-64.2007923557753
78000000	-64.2898100136299
78100000	-63.942455818813
78200000	-63.8258698405023
78300000	-63.7353319563007
78400000	-63.5098510151079
78500000	-63.3255961893315
78600000	-62.9542427719407
78700000	-62.981354623383
78800000	-63.2680256840144
78900000	-63.1852834320598
79000000	-63.216277006014
79100000	-62.6701928203482
79200000	-62.9384133216195
79300000	-62.9467160939965
79400000	-62.6473217280524
79500000	-63.2502130776619
79600000	-63.3497738877787
79700000	-63.6071956010714
79800000	-63.486951574271
79900000	-63.5742061435011
80000000	-63.8705446807114
80100000	-63.9225136037908
80200000	-64.255565780085
80300000	-64.2465239436612
80400000	-64.5343392753245
80500000	-64.7982874192755
80600000	-64.7579935100278
80700000	-64.7673588973211
80800000	-63.9111382630664
80900000	-64.1221639975777
81000000	-63.9821756546276
81100000	-63.7815856238804
81200000	-63.8405301661696
81300000	-63.7640529711306
81400000	-63.8996103211752
81500000	-63.7923088188361
81600000	-64.1343117410181
81700000	-63.7475685601817
81800000	-63.3891057933914
81900000	-64.521042365942
82000000	-64.4079567647595
82100000	-64.6475902903326
82200000	-64.1263435162929
82300000	-64.1602486640533
82400000	-64.9277134825114
82500000	-64.7187079131001
82600000	-64.4437333411054
82700000	-64.02491973259
82800000	-64.3949302408934
82900000	-64.8534084946198
83000000	-64.3429304747625
83100000	-64.2538152561375
83200000	-63.9951817082081
83300000	-64.0383089655981
83400000	-63.7623179140182
83500000	-63.0523906727578
83600000	-63.1093728652538
83700000	-63.2575143749164
83800000	-63.201302158637
83900000	-63.2394167845753
84000000	-62.670938168999
84100000	-62.8258266781105
84200000	-62.9471207753108
84300000	-62.8338513275556
84400000	-63.2297807976585
84500000	-63.4060635710409
84600000	-63.7364441148889
84700000	-63.5580690164478
84800000	-63.8049629379088
84900000	-64.1036429129766
85000000	-64.263035252994
85100000	-64.5923929169665
85200000	-64.2570434083313
85300000	-64.3876526785384
85400000	-64.5341646682957
85500000	-64.3454648652297
85600000	-64.4081516645194
85700000	-63.5066608641164
85800000	-63.7879340877643
85900000	-63.580304256699
86000000	-63.6101848389702
86100000	-63.5167901581112
86200000	-63.1349368452097
86300000	-63.610731197516
86400000	-63.256039471027
86500000	-63.652065146803
86600000	-63.3697720336014
86700000	-62.9405847339362
86800000	-64.2292288401373
86900000	-64.0675069647931
87000000	-64.099597883722
87100000	-63.4623604918539
87200000	-63.5705770895728
87300000	-64.49783118696
87400000	-64.0605927439776
87500000	-63.8227973409906
87600000	-63.3593225243708
87700000	-63.7142199819378
87800000	-63.9323682660674
87900000	-63.5144974583981
88000000	-63.4852867573261
88100000	-63.3170854399555
88200000	-63.5154421922127
88300000	-63.1380094655153
88400000	-62.7108246012736
88500000	-62.9046097996348
88600000	-62.9927582453364
88700000	-63.0198396806752
88800000	-63.108873595763
88900000	-63.0228115256965
89000000	-62.9649409003374
89100000	-63.1791188117711
89200000	-63.275139960931
89300000	-63.5264251320729
89400000	-63.8456498692168
89500000	-64.0288886490227
89600000	-63.8931848515804
89700000	-64.4518181239637
89800000	-64.7486854061784
89900000	-64.658281859493
90000000	-65.0602926005991
90100000	-64.2466208512755
90200000	-64.2037271662973
90300000	-64.0721319347196
90400000	-63.8461879225529
90500000	-63.8194191095205
90600000	-63.3090333213477
90700000	-63.5218233288896
90800000	-63.3658044105203
90900000	-63.4388507303744
91000000	-63.2048775189859
91100000	-62.7653781069581
91200000	-63.7704257900312
91300000	-63.3282761577206
91400000	-63.5919714750875
91500000	-63.5768062970956
91600000	-63.5250540468282
91700000	-64.4771438046873
91800000	-64.4259501822782
91900000	-64.1508309122477
92000000	-63.9435893499045
92100000	-64.412517842262
92200000	-64.7783307703135
92300000	-64.0624929622344
92400000	-64.288743821667
92500000	-63.8183857681048
92600000	-63.6907946438782
92700000	-63.5369034767914
92800000	-63.2918247591106
92900000	-63.3704844297513
93000000	-63.5974199980556
93100000	-63.1624269406173
93200000	-62.9286894448164
93300000	-63.0233231178432
93400000	-63.2064156276459
93500000	-63.2943128798805
93600000	-63.4732383650207
93700000	-63.768073380128
93800000	-63.5443291906541
93900000	-63.6299037389548
94000000	-63.2420432427264
94100000	-63.2344203792157
94200000	-63.3853209147672
94300000	-63.175835330237
94400000	-63.3345940820575
94500000	-63.2172279201891
94600000	-63.3284041045285
94700000	-63.327677236294
94800000	-63.3626447564257
94900000	-63.6788231643189
95000000	-62.6763529600315
95100000	-63.0589150355812
95200000	-62.6717306099203
95300000	-63.0587498195116
95400000	-63.089092193118
95500000	-62.741162963177
95600000	-63.2186849773414
95700000	-63.2167260199532
95800000	-63.1959039909193
95900000	-63.1571179675495
96000000	-63.2493475073845
96100000	-64.5063043784808
96200000	-64.2226543419014
96300000	-64.6575823328778
96400000	-64.2620155761766
96500000	-64.6231032274335
96600000	-64.6971107305524
96700000	-64.4581680204422
96800000	-64.4853282203856
96900000	-64.726553560135
97000000	-64.5075007876635
97100000	-64.2137140853525
97200000	-64.1002733212588
97300000	-64.0559386581794
97400000	-64.2056425123929
97500000	-63.7114594871914
97600000	-63.571372382796
97700000	-63.701958175699
97800000	-63.5116291626175
97900000	-63.5016931534873
98000000	-63.3265094348278
98100000	-63.3869318406212
98200000	-63.4679824701895
98300000	-63.550349947039
98400000	-63.6522831018606
98500000	-63.8568999911684
98600000	-64.139518580087
98700000	-63.9623477867096
98800000	-64.1609050661757
98900000	-63.4463404816208
99000000	-63.5294900213977
99100000	-63.3201639091293
99200000	-63.4480589368397
99300000	-63.3850045527495
99400000	-63.2540006922878
99500000	-63.4014420352241
99600000	-63.1475554560208
99700000	-63.2147024925038
99800000	-63.5391318683158
99900000	-63.2027855486284
100000000	-64.1271130326752
100100000	-64.0270627105185
100200000	-64.11710480402
100300000	-64.1766424287321
100400000	-64.5139383960432
100500000	-64.431830043946
100600000	-64.2063727251397
100700000	-64.2280269722995
100800000	-64.3157084634301
100900000	-64.2408124447709
101000000	-64.1790518335127
101100000	-64.147557103681
101200000	-64.1072886342758
101300000	-64.6012430332318
101400000	-63.67357200676
101500000	-63.1194621322683
101600000	-63.4849466907557
101700000	-63.2448975723369
101800000	-63.4858734213503
101900000	-63.317594442326
102000000	-63.2245991520031
102100000	-63.4716933961528
102200000	-63.3522385103562
102300000	-63.2655119693326
102400000	-63.2344515562634
102500000	-63.7323340825082
102600000	-63.6448918108791
102700000	-63.6351836528834
102800000	-63.7558060717512
102900000	-63.7236741062537
103000000	-64.0744428642759
103100000	-64.1203672690352
103200000	-64.094450454031
103300000	-64.1775208697033
103400000	-64.3274802761066
103500000	-64.1087165506209
103600000	-64.1024341216153
103700000	-64.6745401794397
103800000	-64.3698436999701
103900000	-64.6280299870016
104000000	-64.6598471061793
104100000	-63.8854464494989
104200000	-64.0801030384932
104300000	-64.2568667976804
104400000	-64.0738620358974
104500000	-63.6468612243964
104600000	-63.6709774546688
104700000	-63.4876332955442
104800000	-63.33332015902
104900000	-63.1546700898255
105000000	-63.1416555093983
105100000	-63.1752835116018
105200000	-63.9357810100772
105300000	-63.2116061188163
105400000	-62.8929213482937
105500000	-63.2193326948152
105600000	-63.1949368962753
105700000	-63.5697864950595
105800000	-63.6829135271891
105900000	-63.8295151418154
106000000	-64.102198953521
106100000	-63.9817355429067
106200000	-63.4502994110247
106300000	-63.3727302851445
106400000	-64.0071503470817
106500000	-63.8667008220119
106600000	-63.8877878533832
106700000	-64.2965945932668
106800000	-64.1538707870527
106900000	-64.5536946927375
107000000	-64.681642127955
107100000	-64.5810811264074
107200000	-64.6576444800146
107300000	-65.1105367758343
107400000	-64.8600536998245
107500000	-64.5014426383944
107600000	-64.7526085548918
107700000	-64.5053216956228
107800000	-64.4154406768236
107900000	-64.1996468019572
108000000	-63.2902531875097
108100000	-63.2057889555502
108200000	-63.2671727509156
108300000	-63.1304841516175
108400000	-62.8158507653189
108500000	-62.8867177871625
108600000	-62.8295397505563
108700000	-62.6390951077264
108800000	-62.5527121844249
108900000	-62.6724611654733
109000000	-62.7540141484346
109100000	-63.5016966521555
109200000	-63.44462748205
109300000	-63.6537319911326
109400000	-63.9880675323704
109500000	-63.7725103791427
109600000	-64.160484094023
109700000	-64.5797577584547
109800000	-65.2208534550496
109900000	-65.1412723090095
110000000	-64.9825318496464
110100000	-64.3417285366719
110200000	-64.3007471246469
110300000	-64.1924308850359
110400000	-63.8399185840899
110500000	-63.8672511996072
110600000	-64.0104504898109
110700000	-63.5032495100037
110800000	-62.9795084915715
110900000	-62.9411798735625
111000000	-62.9062252916604
111100000	-63.0983239409314
111200000	-63.2234305921566
111300000	-63.0177191821171
111400000	-62.7376665754406
111500000	-62.8042606994062
111600000	-62.4969864408237
111700000	-62.666495117634
111800000	-62.7672862114556
111900000	-62.5711136675628
112000000	-62.4090750219416
112100000	-62.2797946285235
112200000	-62.1160874400396
112300000	-62.4578524683134
112400000	-62.580267925732
112500000	-62.9002050999905
112600000	-62.7994190740629
112700000	-63.1046017086666
112800000	-63.4244639185775
112900000	-63.1905124692836
113000000	-64.0687668150731
113100000	-64.4948705309942
113200000	-65.0235900778687
113300000	-65.2238345910507
113400000	-64.2987468019822
113500000	-64.1412450187743
113600000	-64.0422244435386
113700000	-63.9482634005336
113800000	-63.2720408404119
113900000	-63.3229307747747
114000000	-63.3813968881272
114100000	-62.6417953081505
114200000	-62.0059431112041
114300000	-61.9732493440937
114400000	-61.9251074963367
114500000	-62.0957967826024
114600000	-61.8483024686816
114700000	-61.6334001572475
114800000	-61.7990255577468
114900000	-62.1542045891857
115000000	-62.0386100531986
115100000	-62.1065563935697
115200000	-62.7758062788765
115300000	-63.0272798686426
115400000	-63.1900116517425
115500000	-62.9920998611607
115600000	-63.3886717458793
115700000	-64.1563725573839
115800000	-64.4145814301178
115900000	-64.2848516135257
116000000	-63.826820308587
116100000	-63.9668656954371
116200000	-64.359504136134
116300000	-63.760031338972
116400000	-64.1781164289198
116500000	-64.2079063922495
116600000	-64.2788447910423
116700000	-63.8098062185115
116800000	-63.1362582534823
116900000	-63.4585286099907
117000000	-63.6195597969561
117100000	-63.7256079991109
117200000	-63.4566253384243
117300000	-63.2377104691512
117400000	-63.2298010129826
117500000	-62.3798555142521
117600000	-62.0197067019571
117700000	-61.9927766138945
117800000	-62.2396003121702
117900000	-62.6309187636718
118000000	-62.1447401926851
118100000	-62.1135749317167
118200000	-62.3646927538609
118300000	-62.3586921744337
118400000	-62.7010847511443
118500000	-63.0131646568496
118600000	-64.1424824816995
118700000	-64.3774296038479
118800000	-64.8335392975533
118900000	-64.8098767051041
119000000	-64.8642222951063
119100000	-65.3943736302548
119200000	-65.3920152494152
119300000	-65.4144349077018
119400000	-65.786246049468
119500000	-64.861196297221
119600000	-64.5093207898142
119700000	-63.9311872778557
119800000	-64.0298969648615
119900000	-64.0289308173725
120000000	-63.7254418021499
120100000	-63.3291432819087
120200000	-62.8131339244845
120300000	-62.7843838491565
120400000	-62.7325196700962
120500000	-62.3947664069566
120600000	-62.6913061183499
120700000	-62.8446794230233
120800000	-62.8948747813372
120900000	-62.8205285176546
121000000	-62.7273012683292
121100000	-63.1573129464428
121200000	-63.385122992752
121300000	-64.3506784854928
121400000	-63.8618500027115
121500000	-64.1136476986392
121600000	-64.6704270935078
121700000	-64.0366941425262
121800000	-64.5313271913392
121900000	-64.9777939577241
122000000	-65.0869492008505
122100000	-64.1960298192943
122200000	-64.117486990738
122300000	-63.9839763195598
122400000	-63.60410045014
122500000	-63.6814895497222
122600000	-63.4619276146915
122700000	-63.5116606841028
122800000	-64.1578564228768
122900000	-63.1287330103904
123000000	-62.6264207756094
123100000	-62.7326496339041
123200000	-63.1485165530633
123300000	-63.2785821978013
123400000	-63.260737110774
123500000	-63.551440527576
123600000	-63.5041827655761
123700000	-63.6860735067998
123800000	-63.1855990674713
123900000	-63.1134667944357
124000000	-64.0490967104748
124100000	-64.4133681957425
124200000	-64.162245780424
124300000	-64.5752192789252
124400000	-64.3612485684071
124500000	-64.767471862467
124600000	-64.2352953593755
124700000	-64.7777890304026
124800000	-64.689695303656
124900000	-65.1895410347145
125000000	-64.7528666217802
125100000	-64.0108215936754
125200000	-64.1300164904237
125300000	-63.7984082934137
125400000	-63.4386299748615
125500000	-63.2097807901369
125600000	-63.2569524639055
125700000	-63.1882380826746
125800000	-63.0163498917075
125900000	-62.971968209505
126000000	-63.036031984739
126100000	-63.08386712275
126200000	-63.6591101322105
126300000	-63.5113407268696
126400000	-64.0855057420952
126500000	-64.1648449115426
126600000	-64.2289866001905
126700000	-64.0495664477929
126800000	-64.4968702509381
126900000	-64.7702267663047
127000000	-64.6457266322163
127100000	-64.8230485386213
127200000	-64.4068267887919
127300000	-63.9568785515143
127400000	-63.7642503733137
127500000	-63.7622824705169
127600000	-63.7837574139153
127700000	-64.1588726476189
127800000	-63.9454495539192
127900000	-63.7502346921884
128000000	-63.3922643847313
128100000	-63.4113022835906
128200000	-63.2038566467639
128300000	-63.6293224451149
128400000	-63.8144242620712
128500000	-63.6597570263531
128600000	-63.4642788067262
128700000	-63.0461945596559
128800000	-62.9524444098302
128900000	-63.4975509906091
129000000	-63.5950642771434
129100000	-63.9913239605306
129200000	-64.046024822811
129300000	-64.2179270481869
129400000	-64.2741414227303
129500000	-63.5588943780365
129600000	-64.327575961052
129700000	-64.6283557702272
129800000	-65.0472570936862
129900000	-64.9100183760144
130000000	-64.0832377693905
130100000	-63.6618720454855
130200000	-62.9896710134119
130300000	-62.6321105450071
130400000	-62.3549342581508
130500000	-62.4911049335476
130600000	-62.9388538532822
130700000	-62.1979673268719
130800000	-61.8834597664147
130900000	-62.0150052760319
131000000	-61.9165853949815
131100000	-62.4096595729734
131200000	-62.688159904648
131300000	-63.3559227907488
131400000	-63.5842188521056
131500000	-64.0266983848612
131600000	-63.8442062503807
131700000	-63.9776208852451
131800000	-64.8086824592693
131900000	-65.2280012877042
132000000	-65.3688908490224
132100000	-65.8611346850171
132200000	-65.0518009147986
132300000	-64.7780038462742
132400000	-64.1068718081745
132500000	-64.3656076207726
132600000	-64.3684258867846
132700000	-64.2892057728549
132800000	-63.9305477044735
132900000	-63.284472313842
133000000	-63.1989281629638
133100000	-62.9669008275957
133200000	-62.7186725407642
133300000	-62.9972689575225
133400000	-63.268206507167
133500000	-63.5116806837522
133600000	-63.316269853999
133700000	-63.3087210754929
133800000	-63.6147379467488
133900000	-63.5904933164098
134000000	-64.6628747229721
134100000	-64.4150814852968
134200000	-64.8663146984085
134300000	-65.1214370138506
134400000	-64.7670470059273
134500000	-64.9571150288454
134600000	-65.2256142758177
134700000	-65.0613086896038
134800000	-64.5349607451059
134900000	-64.5326861101283
135000000	-64.8443814782225
135100000	-63.9822263075159
135200000	-63.8874428151498
135300000	-63.7886534170574
135400000	-63.6458664634919
135500000	-64.0257668382977
135600000	-63.4655528192599
135700000	-63.380652445025
135800000	-63.3133583390858
135900000	-63.6059521307523
136000000	-63.6092101133905
136100000	-63.7757279150783
136200000	-64.5120043475433
136300000	-64.9741849299691
136400000	-64.9680188325532
136500000	-65.2217637927621
136600000	-64.9758505311866
136700000	-65.2983725807669
136800000	-64.9706731737297
136900000	-65.3896605259293
137000000	-65.2848694616542
137100000	-64.9813024677749
137200000	-64.6864693253811
137300000	-63.4276549940891
137400000	-63.3024904495481
137500000	-63.1859604816006
137600000	-63.084266792494
137700000	-63.0056141721916
137800000	-63.2199543446584
137900000	-63.2768895805466
138000000	-63.0160164367011
138100000	-63.0938504358894
138200000	-63.3223423018651
138300000	-63.2991989922314
138400000	-64.3784790133027
138500000	-64.5118286918455
138600000	-64.8037774522683
138700000	-64.9479470580316
138800000	-64.7670040692678
138900000	-64.4450114946192
139000000	-64.3958133532765
139100000	-64.6570366400636
139200000	-64.467596715838
139300000	-64.4802070768875
139400000	-64.8256472818438
139500000	-63.9592425593509
139600000	-63.5376344393057
139700000	-63.3847357683166
139800000	-63.2759783894622
139900000	-63.5441554331293
140000000	-63.7563522819578
140100000	-63.894222467966
140200000	-63.5582034094157
140300000	-63.8331094247901
140400000	-63.2066892464257
140500000	-63.2649195709085
140600000	-64.092518955525
140700000	-64.5518698262795
140800000	-64.6139177499452
140900000	-64.8348993464286
141000000	-64.7339795484955
141100000	-64.4673652970698
141200000	-64.0694108442971
141300000	-64.5621280512226
141400000	-64.5763917763685
141500000	-65.0807452407851
141600000	-65.0622353638434
141700000	-64.1189177566421
141800000	-63.9212711927486
141900000	-63.2556451636103
142000000	-63.1214212832726
142100000	-63.1528881641206
142200000	-63.3811110430183
142300000	-63.7593027402365
142400000	-63.4410759640649
142500000	-63.3774799066292
142600000	-63.5542890504153
142700000	-63.0367058361949
142800000	-63.8728200956734
142900000	-64.2213922767244
143000000	-65.1259233984413
143100000	-65.1375410963972
143200000	-65.3838265756903
143300000	-65.2846734704922
143400000	-64.6363356261711
143500000	-64.3029515190572
143600000	-64.3635127129657
143700000	-64.2111406614116
143800000	-64.9032921781216
143900000	-63.776511175194
144000000	-63.2681228530549
144100000	-63.0055150863239
144200000	-62.9891693142735
144300000	-63.0155093898028
144400000	-63.0717772359654
144500000	-63.6650391011271
144600000	-63.6879221113051
144700000	-63.5938074226901
144800000	-63.7074941800787
144900000	-63.6611428847903
145000000	-64.4586376138193
145100000	-64.3469387645014
145200000	-64.5886125783529
145300000	-64.9302695483015
145400000	-64.6137258503337
145500000	-64.2062610884064
145600000	-63.2634022674157
145700000	-63.8320061889828
145800000	-63.6302315172899
145900000	-63.4099379676341
146000000	-63.4714821606207
146100000	-63.4854887063704
146200000	-63.7051788070851
146300000	-63.416012699771
146400000	-63.215548417681
146500000	-63.3289231027129
146600000	-63.5243152528841
146700000	-64.4904951568789
146800000	-64.1376482658305
146900000	-64.4725267850375
147000000	-64.6864386468236
147100000	-64.432812777227
147200000	-64.1859137681884
147300000	-64.202695114722
147400000	-64.5481223292277
147500000	-64.3310003039914
147600000	-64.5506501789106
147700000	-64.7446337934123
147800000	-64.2767447073647
147900000	-64.4152839350508
148000000	-64.1515819960643
148100000	-63.8414064393489
148200000	-64.1052116727263
148300000	-64.165731043537
148400000	-64.4471393664761
148500000	-64.1000884690131
148600000	-64.5122798299778
148700000	-63.8798249961208
148800000	-63.9609171871217
148900000	-64.0703657052437
149000000	-64.2953917756646
149100000	-64.3003392048687
149200000	-64.7517084188862
149300000	-64.5398156982837
149400000	-64.5447694625221
149500000	-63.7231301009757
149600000	-64.0876502409116
149700000	-63.7871206994779
149800000	-64.1874037831845
149900000	-64.0554891143851
150000000	-63.8986800919467
150100000	-63.6918028236894
150200000	-63.2796130979062
150300000	-63.1942932819273
150400000	-63.3997449643011
150500000	-63.4321871875513
150600000	-64.06527177607
150700000	-64.0400461350469
150800000	-64.4164368010165
150900000	-64.0177705557643
151000000	-63.6024595286181
151100000	-63.8669505221753
151200000	-63.9042212775412
151300000	-64.2345551763128
151400000	-64.270950549752
151500000	-64.2739137699564
151600000	-64.2275986855515
151700000	-63.5162281836957
151800000	-63.1305164539492
151900000	-63.0665265550275
152000000	-63.1669750967923
152100000	-63.8208853791641
152200000	-63.6524476450855
152300000	-63.8174412341716
152400000	-63.1416652463803
152500000	-63.2692983048811
152600000	-62.9699699951328
152700000	-63.1593401988637
152800000	-63.7589206524524
152900000	-63.7396730200925
153000000	-63.6452940431501
153100000	-64.1311920382141
153200000	-63.6051647780699
153300000	-63.3944050746502
153400000	-62.8371026757186
153500000	-63.7236112659454
153600000	-63.6865798426301
153700000	-63.7078530252913
153800000	-63.6282999893509
153900000	-63.5996061997026
154000000	-63.9641348542089
154100000	-63.5485588581883
154200000	-63.3972290945565
154300000	-63.6260668234366
154400000	-64.3150792869039
154500000	-64.7458676643468
154600000	-64.3800362675727
154700000	-64.4550798674106
154800000	-64.6415220370518
154900000	-64.0713210590295
155000000	-64.1661264912895
155100000	-64.1965732596137
155200000	-64.6396630549731
155300000	-64.1795561438611
155400000	-64.4941409617128
155500000	-64.3733107984485
155600000	-64.2601362061503
155700000	-64.3315571734062
155800000	-64.1630404746572
155900000	-63.748156239089
156000000	-64.5139367696546
156100000	-64.4280275962587
156200000	-64.5198898131954
156300000	-63.9127928629685
156400000	-64.3792705695184
156500000	-63.7282568818269
156600000	-63.6893887304153
156700000	-63.7221303300651
156800000	-63.9238581239169
156900000	-63.9033064674981
157000000	-64.532282656521
157100000	-63.9696790500374
157200000	-63.6511860718817
157300000	-63.4295874412277
157400000	-63.8956214137934
157500000	-63.7721921268931
157600000	-64.19087128503
157700000	-64.3559842200493
157800000	-64.4681981530943
157900000	-64.364025746574
158000000	-64.0722503540674
158100000	-64.0180681392967
158200000	-64.2122081802104
158300000	-64.3618695471289
158400000	-64.5152781807939
158500000	-64.8567689935242
158600000	-64.8676976466894
158700000	-63.9086029866898
158800000	-63.0078806589101
158900000	-62.8602495026651
159000000	-62.6187545021797
159100000	-62.5369954321854
159200000	-62.4199445348134
159300000	-62.6032914562125
159400000	-62.6566095423889
159500000	-62.1949589097189
159600000	-61.9755790273464
159700000	-61.9821151605477
159800000	-62.4207949415105
159900000	-63.1823419457506
160000000	-63.6404486656072
160100000	-64.1268012522889
160200000	-64.0916651375598
160300000	-64.4296010217457
160400000	-63.9779753071921
160500000	-63.7686361660553
160600000	-64.0582939559571
160700000	-64.0258443126666
160800000	-63.9639613022174
160900000	-64.4180795921163
161000000	-63.9347058714201
161100000	-63.6010024175823
161200000	-63.2072116814099
161300000	-63.7400536906839
161400000	-63.4620953528521
161500000	-63.9558286309014
161600000	-64.4301588658155
161700000	-65.0212751317318
161800000	-65.1369812527058
161900000	-64.6952477331481
162000000	-64.5773252474191
162100000	-64.5259668462081
162200000	-64.1050458131624
162300000	-64.1233709654208
162400000	-64.1515559553003
162500000	-63.8291437294442
162600000	-63.5547652094443
162700000	-63.2206902810626
162800000	-62.8475539352652
162900000	-62.9728746945408
163000000	-63.1669249437454
163100000	-63.2184245842278
163200000	-63.1858977961295
163300000	-63.9407054101397
163400000	-63.8261143705016
163500000	-63.8117960322521
163600000	-64.0291590438279
163700000	-63.5506064563115
163800000	-64.0389940934912
163900000	-64.4201258962958
164000000	-64.0157059249466
164100000	-63.7601633554515
164200000	-63.835827904499
164300000	-63.9217356961696
164400000	-63.1127063407541
164500000	-62.960492166745
164600000	-62.7761039047937
164700000	-62.8894457298318
164800000	-63.2273140397353
164900000	-62.8595010966757
165000000	-62.9184455626439
165100000	-62.8757435922632
165200000	-63.4182657897666
165300000	-63.2365281728513
165400000	-63.4743478849808
165500000	-63.9782369679021
165600000	-64.695955325475
165700000	-64.4870424147929
165800000	-64.8036729553236
165900000	-64.8243538345183
166000000	-64.8667986695005
166100000	-64.2646868982018
166200000	-64.6131834656806
166300000	-63.9151253571205
166400000	-63.8793717838213
166500000	-63.9136636762328
166600000	-64.0239239918791
166700000	-63.7210527339695
166800000	-63.9540943819869
166900000	-63.9176680763622
167000000	-64.224075414107
167100000	-63.7872459911372
167200000	-64.2862049649562
167300000	-64.2213126655128
167400000	-64.7522440073287
167500000	-64.2695268174149
167600000	-64.2452169912949
167700000	-63.9319068909382
167800000	-63.4598118630296
167900000	-63.209950462587
168000000	-63.2415607881646
168100000	-63.0205365101715
168200000	-63.6529670236729
168300000	-63.5492820274522
168400000	-63.7472776545139
168500000	-63.5209761389996
168600000	-63.94513109011
168700000	-63.570231494447
168800000	-63.705072192681
168900000	-64.1305590576969
169000000	-64.5174108193339
169100000	-64.3509640029231
169200000	-64.4888721686693
169300000	-63.8323381953755
169400000	-63.4107400894548
169500000	-63.0045611166519
169600000	-63.1427053017195
169700000	-63.3358267495344
169800000	-63.6961927846757
169900000	-63.9058976164252
170000000	-63.6891383344879
170100000	-63.5842933196157
170200000	-63.2930286252119
170300000	-63.3716693361193
170400000	-63.9092679402899
170500000	-63.8961171309124
170600000	-64.2996188326164
170700000	-64.5815997234461
170800000	-64.279345550069
170900000	-64.0808332894154
171000000	-63.456795361077
171100000	-63.6644762912568
171200000	-63.5019080343297
171300000	-63.6416648276286
171400000	-63.737336911976
171500000	-63.8133841053082
171600000	-64.349385489889
171700000	-63.8699832066283
171800000	-63.9051780137854
171900000	-63.5071166606701
172000000	-63.4432750081513
172100000	-64.1424526309431
172200000	-64.5361785682678
172300000	-64.5290524726072
172400000	-64.7924403900217
172500000	-64.7329993146475
172600000	-64.4657126322776
172700000	-64.1160572749459
172800000	-64.3782552192378
172900000	-64.2335848016426
173000000	-64.4408151434025
173100000	-64.5970529023775
173200000	-64.419824207106
173300000	-64.3642066495631
173400000	-63.9268686593929
173500000	-64.0263774250983
173600000	-63.6439809784948
173700000	-63.8535261861325
173800000	-63.8262497680437
173900000	-63.7449191196705
174000000	-63.5826455896626
174100000	-64.0313082933746
174200000	-64.113349837965
174300000	-64.1333054389875
174400000	-63.3890138517189
174500000	-63.9612177341064
174600000	-63.3799565774382
174700000	-63.573227315891
174800000	-63.6828967292749
174900000	-64.002115421227
175000000	-64.0880469309297
175100000	-64.3694099508158
175200000	-64.256113889744
175300000	-63.6771203179226
175400000	-63.226747700109
175500000	-63.8117636095255
175600000	-63.4974796070689
175700000	-63.5974066881958
175800000	-63.7090743186312
175900000	-63.773216744249
176000000	-63.5785822948614
176100000	-63.3259327716351
176200000	-63.2319408165257
176300000	-63.2870545853457
176400000	-63.5721491948341
176500000	-64.285556507791
176600000	-64.5980516064322
176700000	-64.9279931895442
176800000	-64.8656956638944
176900000	-65.0217070126898
177000000	-64.4413883931395
177100000	-64.1854951373043
177200000	-64.076744367918
177300000	-63.9797167788294
177400000	-63.729900750637
177500000	-64.2488902318598
177600000	-63.8972088354026
177700000	-63.7735033209525
177800000	-63.3462660432799
177900000	-63.8436765168813
178000000	-63.6349897364744
178100000	-64.0223300770488
178200000	-64.3048619651327
178300000	-64.9321159162969
178400000	-64.8802596104852
178500000	-65.2616270408168
178600000	-64.8351686601063
178700000	-64.2265310917722
178800000	-63.6162697562205
178900000	-64.1075764172309
179000000	-64.0295468952769
179100000	-63.7881408599549
179200000	-63.9196734228436
179300000	-64.1823433460025
179400000	-64.0163515235584
179500000	-64.1434308964599
179600000	-64.1839200470186
179700000	-64.2030334989643
179800000	-64.2445036829494
179900000	-64.6996829159995
180000000	-64.4939221208327
180100000	-64.1463843464229
180200000	-64.2152670683206
180300000	-64.1016902715714
180400000	-63.5467200013205
180500000	-63.6427306747122
180600000	-63.493868845145
180700000	-63.4981671904012
180800000	-63.2234662289936
180900000	-64.0066175826587
181000000	-64.0061424742713
181100000	-64.403170341308
181200000	-64.207742263826
181300000	-64.6801219125959
181400000	-64.1940116244859
181500000	-64.3288443861876
181600000	-63.911742870345
181700000	-64.0305922485092
181800000	-63.7409717655846
181900000	-64.1281197875272
182000000	-63.7895334381486
182100000	-63.6002541950258
182200000	-63.0230140064716
182300000	-63.4831190188676
182400000	-62.722287423828
182500000	-62.9874045978669
182600000	-63.345062498507
182700000	-63.6545870488342
182800000	-63.6433267832433
182900000	-63.9527884435254
183000000	-63.9846221811353
183100000	-63.6723124881678
183200000	-63.3439564418547
183300000	-63.7877639482446
183400000	-63.5824475402557
183500000	-64.0433112470981
183600000	-64.0431788575925
183700000	-64.0573066752543
183800000	-63.9763885776606
183900000	-63.4999375658914
184000000	-63.4938583630169
184100000	-63.5726997301837
184200000	-63.5642437975449
184300000	-64.2938612639768
184400000	-64.3171404075431
184500000	-64.0619549977593
184600000	-64.342302301167
184700000	-64.4944420728955
184800000	-64.019012639624
184900000	-63.7277446879271
185000000	-63.9119114272847
185100000	-63.882518369179
185200000	-63.4806973123141
185300000	-64.0759026208831
185400000	-63.8090725594195
185500000	-63.7765929687947
185600000	-63.4384535405779
185700000	-63.6419527329929
185800000	-63.6357106854749
185900000	-63.8884516077179
186000000	-63.9478549129148
186100000	-63.8866274123953
186200000	-63.5404402258612
186300000	-64.1459363025853
186400000	-63.8050174979428
186500000	-63.8102130832689
186600000	-63.1296438023652
186700000	-63.7761501566326
186800000	-63.2638179090867
186900000	-63.155554937308
187000000	-63.0419758882462
187100000	-63.3709939885497
187200000	-63.5814442940799
187300000	-63.8329959647342
187400000	-63.5950878992351
187500000	-63.4954809309786
187600000	-63.2934294216568
187700000	-63.9736094624686
187800000	-63.5650225269841
187900000	-63.797435368408
188000000	-63.8035102331375
188100000	-64.1462592379354
188200000	-64.0261421857636
188300000	-64.1126416524611
188400000	-64.239285409984
188500000	-64.1437943889237
188600000	-64.0137699831733
188700000	-64.278785276472
188800000	-63.9329494143869
188900000	-63.8913342303074
189000000	-63.8300598257147
189100000	-63.884719090025
189200000	-63.3690195394426
189300000	-63.2084694159555
189400000	-63.1770934051822
189500000	-62.8292777327613
189600000	-62.8490578755424
189700000	-62.8799811105832
189800000	-63.0513480815152
189900000	-63.1402811815688
190000000	-63.0147845625645
190100000	-63.2509969076794
190200000	-63.2377996906433
190300000	-63.3260560122143
190400000	-63.106317981496
190500000	-62.8069947130597
190600000	-63.0262976367946
190700000	-63.2494034450909
190800000	-63.4839383632055
190900000	-63.5300215915445
191000000	-63.7125932338195
191100000	-64.2113160969226
191200000	-63.8709365447264
191300000	-63.897050591629
191400000	-63.6980023122056
191500000	-63.9086880006855
191600000	-64.2737824009687
191700000	-64.3844287648793
191800000	-63.8912137566528
191900000	-63.8235620129576
192000000	-63.7171080775523
192100000	-63.5226825474409
192200000	-63.4193421680232
192300000	-63.6517099736539
192400000	-63.6967130869734
192500000	-63.7454220872027
192600000	-64.0762231998785
192700000	-63.9913332640449
192800000	-63.8681640972458
192900000	-63.9017124893787
193000000	-64.096480514835
193100000	-63.7669072469353
193200000	-63.902293002527
193300000	-63.6614748403142
193400000	-63.7216129478101
193500000	-63.260604585851
193600000	-63.902142070166
193700000	-63.7442839340155
193800000	-64.0222149243446
193900000	-63.6317078197341
194000000	-64.1205967786229
194100000	-63.6749309096754
194200000	-63.7350723519067
194300000	-63.419282202822
194400000	-63.7697258976858
194500000	-63.5187143583823
194600000	-63.7612680854415
194700000	-63.4015256267251
194800000	-63.1874595551936
194900000	-62.4994503486819
195000000	-62.8874121506442
195100000	-62.2087339121151
195200000	-62.5397705493311
195300000	-62.7680879765761
195400000	-62.9296421705274
195500000	-62.9216155412981
195600000	-63.2232402298547
195700000	-63.2962769214527
195800000	-63.0818657175578
195900000	-62.8074915603032
196000000	-63.3844771755789
196100000	-63.0020634008832
196200000	-63.4137388146165
196300000	-63.4609424161937
196400000	-63.4826355949521
196500000	-63.5765501323341
196600000	-63.4568403204301
196700000	-63.4321110706634
196800000	-63.4180871584791
196900000	-63.5206393102849
197000000	-64.0826398823346
197100000	-63.7845600769135
197200000	-63.5764568792403
197300000	-63.9953925449828
197400000	-64.035848343034
197500000	-63.8275575432974
197600000	-63.5004928393665
197700000	-63.6375380780736
197800000	-63.4077089378463
197900000	-63.303349203499
198000000	-63.343023901816
198100000	-63.5840222009259
198200000	-63.5646022657874
198300000	-63.9383379010655
198400000	-63.7094399316821
198500000	-63.8779130968595
198600000	-63.6132389929066
198700000	-63.953972672504
198800000	-63.187913427666
198900000	-63.2937163093068
199000000	-63.4155840224983
199100000	-63.6861333776358
199200000	-63.2803567719598
199300000	-63.3530999753456
199400000	-63.2564581269955
199500000	-63.4460489268609
199600000	-63.2712880093751
199700000	-63.4276656453304
199800000	-62.815519274912
199900000	-63.5338565818798
[truncated: 2,096 more rows]
