# Supplementary material for: Highly efficient photonic radar by incorporating MDM-WDM and machine learning classifiers under adverse weather conditions
Source: PLoS One. 2024 Apr 1;19(4):e0300653. doi: 10.1371/journal.pone.0300653 (PMC10984395; doi:10.1371/journal.pone.0300653)
Supplement: S1 File — (ZIP) [file pone.0300653.s001.zip › Visibility_Dataset_optical/Medium Fog/Target 2.txt]

0	-63.3839821971443
100000	-62.4229394047978
200000	-62.0033954658515
300000	-61.1612088637215
400000	-60.9763383831688
500000	-60.6323732298702
600000	-60.4904035200304
700000	-60.7663761770641
800000	-60.4977274051641
900000	-60.7077149860598
1000000	-60.584068745297
1100000	-60.256057116896
1200000	-60.6280361956691
1300000	-60.4065930456555
1400000	-60.6224334056013
1500000	-60.6084372174739
1600000	-60.2778828868382
1700000	-60.7893472650121
1800000	-60.5969250506458
1900000	-60.7131192976273
2000000	-60.7682002386806
2100000	-60.3408309256605
2200000	-60.7581759220575
2300000	-60.7142136927609
2400000	-60.5981048614149
2500000	-60.792229004883
2600000	-60.3738327167645
2700000	-60.6556349227607
2800000	-60.7097580226783
2900000	-60.4329850634823
3000000	-60.5384521960871
3100000	-60.227347252301
3200000	-60.4397184364761
3300000	-60.6511085215594
3400000	-60.2994022722386
3500000	-60.4343254729908
3600000	-60.261377272234
3700000	-60.2557055454481
3800000	-60.6270166144598
3900000	-60.2487310072047
4000000	-60.3069396921042
4100000	-60.380088204772
4200000	-60.3900910950813
4300000	-60.7189763089627
4400000	-60.4852112432443
4500000	-60.4106199748476
4600000	-60.6304755192644
4700000	-60.4308449731726
4800000	-60.8306487642178
4900000	-60.6291174317805
5000000	-60.3922558889035
5100000	-60.8165568836702
5200000	-60.5649341298224
5300000	-60.7603649992345
5400000	-60.746800906033
5500000	-60.1927617053474
5600000	-60.7041703632206
5700000	-60.4574123535104
5800000	-60.539304550611
5900000	-60.687752713087
6000000	-60.0855759082558
6100000	-60.758294003533
6200000	-60.5430351985738
6300000	-60.5769852777869
6400000	-60.7862678950208
6500000	-60.1090451572908
6600000	-60.8425857295686
6700000	-60.7802869486155
6800000	-60.6508254093294
6900000	-61.0024612934773
7000000	-60.300721013542
7100000	-61.0044169700882
7200000	-60.9884818376724
7300000	-60.8390453343085
7400000	-60.9513466813135
7500000	-60.4411022123902
7600000	-61.0315273903502
7700000	-61.1010830425471
7800000	-60.8928038112372
7900000	-60.8259007091958
8000000	-60.5204278094722
8100000	-60.8637604170451
8200000	-60.9674332600991
8300000	-60.8051657825472
8400000	-60.4955102102479
8500000	-60.4962584063579
8600000	-60.7628276854712
8700000	-60.8382334785364
8800000	-60.7840854268067
8900000	-60.2498340441756
9000000	-60.7205844102173
9100000	-60.7914306199373
9200000	-60.9561423441817
9300000	-60.9959341353051
9400000	-60.3379131614621
9500000	-60.970129675309
9600000	-61.0266481467048
9700000	-61.0595170643778
9800000	-61.1053638437035
9900000	-60.33965421618
10000000	-61.2099891805851
10100000	-61.0142670392255
10200000	-60.9557922057954
10300000	-61.0288198646279
10400000	-60.2871545707614
10500000	-61.0085507593121
10600000	-60.91565865691
10700000	-60.8233100127054
10800000	-60.7614446497224
10900000	-60.2756685882947
11000000	-60.9727421165313
11100000	-60.8629769470922
11200000	-60.7803177467904
11300000	-60.7393727959826
11400000	-60.4463202943661
11500000	-60.9891445022188
11600000	-60.9925695989259
11700000	-60.9738567165776
11800000	-60.8525921120253
11900000	-60.8398251551094
12000000	-61.2811598019973
12100000	-61.2370595646683
12200000	-61.1033276260171
12300000	-60.9160395411303
12400000	-60.9994769508912
12500000	-61.2327525568787
12600000	-61.254483402147
12700000	-61.1791640070997
12800000	-60.9449201514475
12900000	-61.0566197874608
13000000	-61.3194043749935
13100000	-61.2262043688913
13200000	-61.0662338385155
13300000	-61.0161659150662
13400000	-61.0560511406497
13500000	-61.2960284386514
13600000	-61.2235337805543
13700000	-61.1009340411429
13800000	-61.1168231404407
13900000	-60.9804384839356
14000000	-61.3232184398144
14100000	-61.1508245745848
14200000	-60.9969260826356
14300000	-61.2477879664147
14400000	-60.9716696355276
14500000	-61.4444698296321
14600000	-61.2870650705793
14700000	-61.168029505161
14800000	-61.4765130265273
14900000	-60.9145607690898
15000000	-61.4066855563223
15100000	-61.1634032329306
15200000	-61.086923246993
15300000	-61.4610574899631
15400000	-60.8541823754032
15500000	-61.2995038819481
15600000	-60.95801033726
15700000	-60.9175012056526
15800000	-61.127512476121
15900000	-60.4622553932431
16000000	-60.8848937065032
16100000	-60.6476906493373
16200000	-60.7536469171192
16300000	-60.8485885963949
16400000	-60.4552605451784
16500000	-60.8247399504774
16600000	-60.5440371683591
16700000	-60.7864633693819
16800000	-60.6779182076748
16900000	-60.4424138998493
17000000	-60.8433282532288
17100000	-60.7035844610014
17200000	-60.9368576925658
17300000	-60.6632168113164
17400000	-60.6407586870825
17500000	-60.7601965111773
17600000	-60.5451002260176
17700000	-60.7140092526674
17800000	-60.32692993994
17900000	-60.4815967619315
18000000	-60.6370582087186
18100000	-60.577393834278
18200000	-60.525502140997
18300000	-60.255422382571
18400000	-60.5104695942971
18500000	-60.4243001164827
18600000	-60.5369967461961
18700000	-60.3637414732112
18800000	-60.2167453755262
18900000	-60.6918515861108
19000000	-60.636452724365
19100000	-60.7366424895024
19200000	-60.4225384583375
19300000	-60.526847683655
19400000	-60.9090653263465
19500000	-60.7793229136983
19600000	-61.0327237213098
19700000	-60.5460847434349
19800000	-60.8698180750074
19900000	-61.3673754011584
20000000	-61.083745169447
20100000	-61.0742811117872
20200000	-60.6543595565934
20300000	-60.918716057013
20400000	-61.2812413611257
20500000	-61.0909600900057
20600000	-60.8436399519476
20700000	-60.5951718487727
20800000	-61.0037465126361
20900000	-61.3254930471202
21000000	-61.1167255022297
21100000	-60.6294931055124
21200000	-60.8555447931497
21300000	-61.0899638327202
21400000	-61.4144542772085
21500000	-61.3856007571997
21600000	-60.7022697362357
21700000	-61.2178431420991
21800000	-61.3390515708631
21900000	-61.5090558977765
22000000	-61.5069141522741
22100000	-60.6854915520609
22200000	-61.5336245468382
22300000	-61.4172867865532
22400000	-61.5435029612454
22500000	-61.5526792966218
22600000	-60.7854382848642
22700000	-61.4735969961984
22800000	-61.3377472179235
22900000	-61.2747435190227
23000000	-61.2259292853362
23100000	-60.708893505723
23200000	-61.4070608682097
23300000	-61.3184075876164
23400000	-61.2185386381966
23500000	-61.1772442787583
23600000	-60.9858984410917
23700000	-61.1862755170376
23800000	-61.3392460351422
23900000	-61.0334883032081
24000000	-61.0283615472463
24100000	-61.0457717433355
24200000	-61.1854170833696
24300000	-61.3456212854337
24400000	-61.054181474259
24500000	-61.1271815543256
24600000	-61.2413550733584
24700000	-61.0105785930229
24800000	-61.4264614453127
24900000	-60.8920501846677
25000000	-61.2463225731874
25100000	-61.2552952500891
25200000	-61.1020715300609
25300000	-61.1989577337547
25400000	-60.8131823025219
25500000	-61.1567230062667
25600000	-60.8477910009963
25700000	-60.7349675121444
25800000	-60.9135327878066
25900000	-60.4890464505321
26000000	-61.0005697019805
26100000	-60.6686455905095
26200000	-60.7540056243663
26300000	-60.6853285288827
26400000	-60.5624998011115
26500000	-60.8738078669497
26600000	-60.3813674718113
26700000	-60.7473032923415
26800000	-60.587233906534
26900000	-60.647529859364
27000000	-60.7578701988034
27100000	-60.3701310121347
27200000	-60.7281388478324
27300000	-60.4967521735984
27400000	-60.6673749074394
27500000	-60.4669762069532
27600000	-60.2885983188156
27700000	-60.7935741584779
27800000	-60.4882621763189
27900000	-60.78547377884
28000000	-60.2893946961068
28100000	-60.27108680596
28200000	-60.7584170178146
28300000	-60.4607501073157
28400000	-60.5937759737361
28500000	-60.1388507700369
28600000	-60.3766982380717
28700000	-60.7834547251501
28800000	-60.6306592155212
28900000	-60.5794452133885
29000000	-60.3635507152347
29100000	-60.663788221799
29200000	-61.1519190764366
29300000	-61.0169490535467
29400000	-60.819108113402
29500000	-60.8554812194557
29600000	-61.2435356469727
29700000	-61.5196806243081
29800000	-61.4214725043553
29900000	-60.9370803603573
30000000	-61.3129926027012
30100000	-61.4228566189378
30200000	-61.6739566972795
30300000	-61.5264785237246
30400000	-61.0773206715419
30500000	-61.3592285880487
30600000	-61.4480672386005
30700000	-61.5472937183525
30800000	-61.3368857399235
30900000	-61.1104347497271
31000000	-61.3346242466029
31100000	-61.3881685985904
31200000	-61.3502519873676
31300000	-61.1019903064231
31400000	-61.1962933448078
31500000	-60.9573174297332
31600000	-61.1969542108434
31700000	-61.1580069492074
31800000	-61.0507555462547
31900000	-61.3319706500902
32000000	-60.9097014989186
32100000	-61.2596345048502
32200000	-60.9720132197187
32300000	-60.9475533157381
32400000	-61.2237936195738
32500000	-60.451051898163
32600000	-61.0398046733982
32700000	-60.7311136039579
32800000	-60.8004399234194
32900000	-60.8343647625649
33000000	-60.2417244140701
33100000	-60.7166155910907
33200000	-60.3427428033544
33300000	-60.4942755780761
33400000	-60.429667405193
33500000	-60.0339353038315
33600000	-60.6728092776724
33700000	-60.4687459837365
33800000	-60.456319028696
33900000	-60.4286767443748
34000000	-60.2566894817197
34100000	-60.6963721679582
34200000	-60.6942463238242
34300000	-60.5337478952663
34400000	-60.6571522493278
34500000	-60.7101661887545
34600000	-61.134038707064
34700000	-61.2119004621349
34800000	-60.6094820996428
34900000	-61.1324715319253
35000000	-61.0357116944332
35100000	-61.1941653831974
35200000	-61.3833686202731
35300000	-60.6034974918792
35400000	-61.3276170657558
35500000	-61.2138125454607
35600000	-61.1927425927261
35700000	-61.2402500134108
35800000	-60.576508364476
35900000	-61.3681676623088
36000000	-61.1833508359183
36100000	-61.1480847598695
36200000	-61.0726500974047
36300000	-60.7133236009118
36400000	-61.3254915719893
36500000	-61.1833558690964
36600000	-61.0598588333172
36700000	-61.026357496365
36800000	-60.9734937489786
36900000	-61.2866352485956
37000000	-61.3490372125275
37100000	-61.1075867911613
37200000	-61.1445935018067
37300000	-61.2522388714832
37400000	-61.1476823833561
37500000	-61.2735894716394
37600000	-60.8532221896132
37700000	-61.0618920459723
37800000	-60.9869418260697
37900000	-60.8357523803461
38000000	-60.9414001365978
38100000	-60.6580808056994
38200000	-60.8944243670251
38300000	-60.6196361053266
38400000	-60.556624168304
38500000	-60.6814669418076
38600000	-60.4953175687162
38700000	-60.722039655605
38800000	-60.4975472912806
38900000	-60.7058794945484
39000000	-60.7190425873203
39100000	-60.9001894831135
39200000	-60.6924458223645
39300000	-60.5214035372672
39400000	-60.9345714497853
39500000	-60.882008349493
39600000	-61.1825047654998
39700000	-60.6287974218709
39800000	-60.8652656622662
39900000	-61.1440353189162
40000000	-61.0371417662602
40100000	-61.2388421315713
40200000	-60.3821158855125
40300000	-60.8944277834292
40400000	-61.1573264565148
40500000	-60.936953616779
40600000	-61.0313485961242
40700000	-60.3205870318522
40800000	-61.0275465745
40900000	-61.0477960444727
41000000	-60.9522015322112
41100000	-60.728511072072
41200000	-60.4654386622651
41300000	-61.2175820517725
41400000	-61.2300368690771
41500000	-60.9525748169821
41600000	-60.9086885450679
41700000	-60.8443452853952
41800000	-61.3499288070485
41900000	-61.4034194460853
42000000	-61.0639349970467
42100000	-61.06137322472
42200000	-61.2352716417343
42300000	-61.5144668638903
42400000	-61.4347175661271
42500000	-60.8997834617968
42600000	-61.1832392898627
42700000	-60.9166118984291
42800000	-61.089678932025
42900000	-61.0450632413502
43000000	-60.732575330377
43100000	-60.9850033532138
43200000	-60.641867684236
43300000	-60.8325807214704
43400000	-60.5426042893675
43500000	-60.5263881312178
43600000	-60.6948509680398
43700000	-60.2660731901395
43800000	-60.7733021723831
43900000	-60.5140687401303
44000000	-60.6968058360464
44100000	-60.4853917258918
44200000	-60.3517266950988
44300000	-60.7809182096366
44400000	-60.4696420532735
44500000	-60.8317953156101
44600000	-60.3411844250277
44700000	-60.5530957891448
44800000	-61.0304938897267
44900000	-60.7209840604464
45000000	-60.785884509055
45100000	-60.3200583513397
45200000	-60.7345712760967
45300000	-60.9603848546346
45400000	-60.7364669817479
45500000	-60.6454178873124
45600000	-60.2790524156122
45700000	-60.9179461723479
45800000	-60.9406541907827
45900000	-60.6962591340673
46000000	-60.5497910231033
46100000	-60.5402120324882
46200000	-60.9854151037242
46300000	-60.9800100304349
46400000	-60.6428552645494
46500000	-60.6893011394194
46600000	-60.7275582168827
46700000	-61.1519427563252
46800000	-60.9382893160338
46900000	-60.6531403608839
47000000	-60.8685608966306
47100000	-60.7241277120178
47200000	-61.0747114881033
47300000	-60.7869575347275
47400000	-60.6222439156631
47500000	-60.8302553810685
47600000	-60.3238441084389
47700000	-60.7629889956431
47800000	-60.3236596635873
47900000	-60.343335541595
48000000	-60.330995965331
48100000	-59.9556698630687
48200000	-60.4982883579553
48300000	-60.1034026956713
48400000	-60.3924313224928
48500000	-60.0693276716882
48600000	-59.898149731997
48700000	-60.5855591544538
48800000	-60.2449429018379
48900000	-60.5619342910633
49000000	-60.1662780967734
49100000	-60.4548306417682
49200000	-60.9341818826422
49300000	-60.7745206455706
49400000	-60.8397635018884
49500000	-60.5148243405116
49600000	-61.122309826504
49700000	-61.485381939131
49800000	-61.2339104063039
49900000	-61.2540207058121
50000000	-61.0280620940681
50100000	-61.6371342705827
50200000	-61.6182066610305
50300000	-61.2567511613432
50400000	-61.1198565965307
50500000	-61.1999557902741
50600000	-61.4940919423952
50700000	-61.4201853884558
50800000	-60.8919196859581
50900000	-61.0720738751502
51000000	-60.8751216663424
51100000	-61.0157813806896
51200000	-60.9364700467057
51300000	-60.6659297118664
51400000	-60.9427295852719
51500000	-60.7570285196339
51600000	-60.9305624209801
51700000	-60.6827598157405
51800000	-60.596244576129
51900000	-60.7585042756246
52000000	-60.3380408819431
52100000	-60.7601957833214
52200000	-60.5959801051416
52300000	-60.7466383850676
52400000	-60.5312403816024
52500000	-60.4229859119521
52600000	-60.830481994048
52700000	-60.5412637621772
52800000	-60.8059997527157
52900000	-60.2934475337199
53000000	-60.533693500237
53100000	-61.0111621313297
53200000	-60.8629141250549
53300000	-60.7449892359073
53400000	-60.3505548934636
53500000	-60.8431258446813
53600000	-60.9339252778027
53700000	-60.7554966283257
53800000	-60.7000569384634
53900000	-60.526837880623
54000000	-61.2660446760611
54100000	-61.173152190458
54200000	-60.9498205463069
54300000	-60.927977363041
54400000	-61.0194595894861
54500000	-61.2802824371355
54600000	-61.1527367881868
54700000	-60.6039346454013
54800000	-60.8830371673207
54900000	-60.9005135530733
55000000	-60.9426177346781
55100000	-60.7405726783644
55200000	-60.4864552317347
55300000	-60.6056313804338
55400000	-60.3825897421982
55500000	-60.445640221135
55600000	-60.377013212151
55700000	-60.2959551105336
55800000	-60.3042500525923
55900000	-60.1901459860989
56000000	-60.3915195804167
56100000	-60.2707879452341
56200000	-60.5372988723041
56300000	-60.0886692898991
56400000	-60.2076640607165
56500000	-60.6236810917784
56600000	-60.5828760584992
56700000	-60.9104614492329
56800000	-60.4136034216619
56900000	-60.9528228957794
57000000	-61.100738407527
57100000	-61.070094022525
57200000	-61.2301637193248
57300000	-60.7583656258284
57400000	-61.5121261632535
57500000	-61.4401335245322
57600000	-61.137574342417
57700000	-61.1333005238915
57800000	-60.9314095731662
57900000	-61.2302582903198
58000000	-61.1198117069731
58100000	-60.6464429414358
58200000	-60.7974908409452
58300000	-60.7878026427926
58400000	-60.6965669664779
58500000	-60.7043340122592
58600000	-60.2279541438844
58700000	-60.5416599820931
58800000	-60.537431772423
58900000	-60.2484982109606
59000000	-60.5685575415191
59100000	-60.3543687903257
59200000	-60.5103437529227
59300000	-60.5003557368477
59400000	-60.3079759401547
59500000	-60.5692339561574
59600000	-60.7531160479401
59700000	-60.5987234188302
59800000	-60.6446828541451
59900000	-60.7586148596268
60000000	-60.9542503793711
60100000	-61.1662253689141
60200000	-60.6615362815762
60300000	-61.0084311111491
60400000	-60.9775536830233
60500000	-61.1316720419617
60600000	-61.1259125790955
60700000	-60.7039118071088
60800000	-61.1598685701546
60900000	-61.0544453813424
61000000	-61.0559197322925
61100000	-60.9981688794759
61200000	-60.8800429916801
61300000	-61.0850326305771
61400000	-60.9503019711333
61500000	-60.8365939960252
61600000	-60.8240027404679
61700000	-60.9710493618733
61800000	-60.6842119499616
61900000	-60.8431349703906
62000000	-60.6094227276538
62100000	-60.7753422254284
62200000	-60.7598307009274
62300000	-60.3469903435403
62400000	-60.9086347685232
62500000	-60.7213940211847
62600000	-60.7424460459324
62700000	-60.7135715272326
62800000	-60.3387759630737
62900000	-60.9645226335618
63000000	-60.9776166105758
63100000	-60.6198392205127
63200000	-60.5119452448181
63300000	-60.5680466910923
63400000	-60.9828742299811
63500000	-61.0364339723601
63600000	-60.5631672694968
63700000	-60.6667281499959
63800000	-60.7962996658442
63900000	-61.0931584089976
64000000	-60.9785796214372
64100000	-60.7380447464065
64200000	-60.8463592954785
64300000	-61.0099317042264
64400000	-60.990043968548
64500000	-60.6954434541751
64600000	-60.7553087134627
64700000	-60.6873830405186
64800000	-60.8767476770132
64900000	-60.6162377168863
65000000	-60.5441232288155
65100000	-60.5593047447702
65200000	-60.1165992127408
65300000	-60.6805845417946
65400000	-60.2560353681988
65500000	-60.500647573816
65600000	-60.3251689214468
65700000	-59.9325142692494
65800000	-60.7608539773879
65900000	-60.3496588056244
66000000	-60.5743286959095
66100000	-60.218539999651
66200000	-60.0629066979294
66300000	-60.9012984307643
66400000	-60.786148565391
66500000	-60.8309182671132
66600000	-60.415904058963
66700000	-60.8031874230581
66800000	-61.1823595026722
66900000	-60.9902014923128
67000000	-60.9526168866953
67100000	-60.8335418349365
67200000	-61.3588882713411
67300000	-61.4553196942271
67400000	-61.0926948928521
67500000	-61.0773228008888
67600000	-60.863128303387
67700000	-61.1670441225229
67800000	-61.0378059441098
67900000	-60.636392575777
68000000	-60.7131103366117
68100000	-60.6003050330903
68200000	-60.7419464860059
68300000	-60.5943285915308
68400000	-60.7067446393919
68500000	-60.4543910837371
68600000	-60.3632629053201
68700000	-60.8256590087391
68800000	-60.6099554175559
68900000	-60.8780982434829
69000000	-60.4644438332919
69100000	-60.5767662242688
69200000	-61.0714601620718
69300000	-60.9068717674334
69400000	-61.0436616038183
69500000	-60.5380639962356
69600000	-61.0253873456021
69700000	-61.1904080461398
69800000	-60.9811006640741
69900000	-60.9571062512149
70000000	-60.7084644743483
70100000	-61.1824922595027
70200000	-60.9459750320045
70300000	-60.5876121380548
70400000	-60.5929373067385
70500000	-60.6356855392699
70600000	-60.7548505283475
70700000	-60.6229624054462
70800000	-60.1685232216986
70900000	-60.4112843018881
71000000	-60.3966262599198
71100000	-60.0383663301062
71200000	-60.191710683245
71300000	-60.0528559208389
71400000	-60.2735395236795
71500000	-60.3041427031939
71600000	-60.0405996461063
71700000	-60.3131525265098
71800000	-60.4335187412555
71900000	-60.3195887612236
72000000	-60.4064256440127
72100000	-60.45073653287
72200000	-60.8684827722799
72300000	-61.1324306626082
72400000	-60.8580522912774
72500000	-60.8269909556552
72600000	-60.8771948313501
72700000	-61.0155428241745
72800000	-60.9747940565765
72900000	-60.885525958391
73000000	-61.0297286167214
73100000	-60.9742895063397
73200000	-61.090543747023
73300000	-61.0120248917369
73400000	-61.0240897360436
73500000	-60.6711353490331
73600000	-60.9019020755843
73700000	-60.7311843274921
73800000	-60.8750398048808
73900000	-60.7543438742912
74000000	-60.4663461505894
74100000	-61.0583368644454
74200000	-60.7962995282714
74300000	-60.8976260369857
74400000	-60.6447141214656
74500000	-60.3228935569741
74600000	-61.3228015334519
74700000	-61.0189396567822
74800000	-60.8764750491862
74900000	-60.5602897000192
75000000	-60.7082366213466
75100000	-61.1271742710386
75200000	-60.9644748393397
75300000	-60.6312862213621
75400000	-60.4190695062891
75500000	-60.7900182779365
75600000	-60.8662491993478
75700000	-60.4710507849796
75800000	-60.5311648402831
75900000	-60.323766031418
76000000	-60.6538671431952
76100000	-60.4356428572843
76200000	-60.1423759926221
76300000	-60.2143206920652
76400000	-60.3166447150191
76500000	-60.5027133316406
76600000	-60.32278757392
76700000	-60.3595230365826
76800000	-60.1143013836112
76900000	-60.2017811507968
77000000	-60.7347856143772
77100000	-60.4443681598509
77200000	-60.8511561952007
77300000	-60.3543989219604
77400000	-60.4799036499122
77500000	-60.8309348188074
77600000	-60.7112299540846
77700000	-60.9543732234484
77800000	-60.680757625061
77900000	-61.1538052302557
78000000	-61.2059929697751
78100000	-61.1499778060011
78200000	-61.2402049535241
78300000	-61.2105017870146
78400000	-61.2267173672126
78500000	-61.1617809752619
78600000	-60.6337157298186
78700000	-60.8536444810946
78800000	-60.8222318884835
78900000	-60.6129965793477
79000000	-60.8319605060899
79100000	-60.2544823410021
79200000	-60.405424025573
79300000	-60.5395557001574
79400000	-59.5974777237335
79500000	-55.412009786759
79600000	-55.4042913580081
79700000	-55.4232815967451
79800000	-55.4120678629686
79900000	-55.3415038353399
80000000	-55.4737176792216
80100000	-55.4718903771015
80200000	-55.4313462494378
80300000	-55.397188681953
80400000	-55.4090790235254
80500000	-55.5924563968555
80600000	-60.7337705161917
80700000	-60.4707191340413
80800000	-60.2171635290391
80900000	-60.3714978227045
81000000	-60.2721613087017
81100000	-60.1718669963138
81200000	-60.1028823929983
81300000	-60.0228622490454
81400000	-60.2463859487868
81500000	-59.8850534095364
81600000	-60.2007459311398
81700000	-59.8535947895029
81800000	-59.6620238564213
81900000	-60.4444542659879
82000000	-59.9625949435002
82100000	-60.3000947151328
82200000	-59.8699575275636
82300000	-59.8956361246522
82400000	-60.6887031681369
82500000	-60.2242529864267
82600000	-60.402569265853
82700000	-60.1064614521894
82800000	-60.5126869064626
82900000	-60.9501280553862
83000000	-60.7550244646415
83100000	-60.8822075311305
83200000	-60.7579921604423
83300000	-61.03405272194
83400000	-60.8722486761688
83500000	-60.4394355884459
83600000	-60.8689227704183
83700000	-60.9263975714214
83800000	-60.9087081041474
83900000	-60.8152704276633
84000000	-60.6371804820153
84100000	-60.6174237337779
84200000	-60.7529688059378
84300000	-60.3393515318414
84400000	-60.6551094030012
84500000	-60.7769020283112
84600000	-60.613093685398
84700000	-60.5403142104854
84800000	-60.4141760340854
84900000	-60.5169888178548
85000000	-60.6849343630871
85100000	-60.4497780567634
85200000	-60.2897594054277
85300000	-60.3621130541824
85400000	-60.4164383981103
85500000	-60.3557181363323
85600000	-60.4165705775828
85700000	-60.0329064781883
85800000	-60.0986721383746
85900000	-59.9946824588283
86000000	-60.1564491589615
86100000	-60.0327374401268
86200000	-59.8279170277091
86300000	-60.2253827371464
86400000	-59.8631636526357
86500000	-60.3317103371291
86600000	-59.9555940893467
86700000	-59.5931687200563
86800000	-60.6105854464861
86900000	-60.4376437459351
87000000	-60.6977419987542
87100000	-60.2981854509334
87200000	-60.3214825145728
87300000	-61.0865585415919
87400000	-60.7597921575978
87500000	-60.8740233052855
87600000	-60.6219997855944
87700000	-61.136424888667
87800000	-61.4210741497108
87900000	-60.9712118903693
88000000	-61.0385645214242
88100000	-60.8847700476264
88200000	-60.9906731068155
88300000	-60.8908503799411
88400000	-60.3681765835869
88500000	-60.5454844858469
88600000	-60.6681284672364
88700000	-60.4472670077094
88800000	-60.3568240029707
88900000	-60.4667966767009
89000000	-60.2590101632727
89100000	-60.3909789692954
89200000	-60.3187549400226
89300000	-60.3463069834213
89400000	-60.5794253707446
89500000	-60.5547047720541
89600000	-60.3494414236172
89700000	-60.4568750565487
89800000	-60.4675598433475
89900000	-60.4403104240707
90000000	-60.4794172919235
90100000	-60.2726515784809
90200000	-60.2375287437091
90300000	-60.1911971340854
90400000	-60.3269670473242
90500000	-60.2074376135728
90600000	-59.8810746440089
90700000	-60.1418610396825
90800000	-59.9359188897212
90900000	-60.3547382355512
91000000	-60.1158071816411
91100000	-59.7994264123272
91200000	-60.5511831835325
91300000	-60.2572601264805
91400000	-60.4399864946393
91500000	-60.2423811170363
91600000	-60.1522776741764
91700000	-61.0659204262609
91800000	-60.9400571539489
91900000	-60.8026467667648
92000000	-60.4898749549961
92100000	-60.9053452170339
92200000	-61.1056541198399
92300000	-60.6276799382557
92400000	-60.8351167791325
92500000	-60.7285657043645
92600000	-60.9208826242854
92700000	-60.8136803221507
92800000	-60.5192080819501
92900000	-60.5248705891526
93000000	-60.6608982205315
93100000	-60.3503494459822
93200000	-60.0333323152852
93300000	-60.1369818149534
93400000	-60.0175594725271
93500000	-60.0920975697534
93600000	-60.0722118470476
93700000	-59.8604299664025
93800000	-59.9840044520983
93900000	-59.9085090558166
94000000	-59.8302960879881
94100000	-59.9936747558168
94200000	-60.1490737448456
94300000	-60.2777732162543
94400000	-60.369276713391
94500000	-60.1339637448166
94600000	-60.1285414707642
94700000	-60.2198664726276
94800000	-60.5117326674475
94900000	-60.4201679152087
95000000	-60.1494084255669
95100000	-60.3391078783743
95200000	-60.2015124944155
95300000	-60.5073499373552
95400000	-60.2381400350529
95500000	-59.8984934931746
95600000	-60.6843848717295
95700000	-60.577865080236
95800000	-60.4173817099243
95900000	-60.2729088580955
96000000	-60.4423652843971
96100000	-61.0987400769557
96200000	-60.8431572961174
96300000	-60.7236841582046
96400000	-60.5278743684901
96500000	-60.9954816909082
96600000	-61.1393803150344
96700000	-60.6529681719787
96800000	-60.8234147848847
96900000	-60.8343351677397
97000000	-60.7367274035442
97100000	-60.3899465857363
97200000	-60.1921676401133
97300000	-60.1904552812224
97400000	-60.4047032802615
97500000	-60.171431994719
97600000	-59.8581043474091
97700000	-60.0754907506689
97800000	-59.8979853588899
97900000	-59.9122934373678
98000000	-59.9971467582162
98100000	-59.9476615946861
98200000	-60.0583057125835
98300000	-60.1552612969069
98400000	-59.8879767690697
98500000	-60.0491401334108
98600000	-60.2527976758108
98700000	-60.3729627858031
98800000	-60.3255269464046
98900000	-60.1270067118972
99000000	-60.119555395568
99100000	-60.1799278938023
99200000	-60.5456653076767
99300000	-60.4222539539628
99400000	-60.2076332108306
99500000	-60.7750351667948
99600000	-60.5653516414767
99700000	-60.5455652705276
99800000	-60.5225566001599
99900000	-60.5184628381602
100000000	-61.3648831764524
100100000	-61.1282378782433
100200000	-60.7064446430871
100300000	-60.545814003212
100400000	-60.8076602534274
100500000	-60.9698658974159
100600000	-60.4744153507108
100700000	-60.5519585217742
100800000	-60.3086365298664
100900000	-60.3020321221
101000000	-59.9156850576528
101100000	-59.7317213189345
101200000	-59.8179299973583
101300000	-59.9672559805466
101400000	-59.7253316646966
101500000	-59.4352398956136
101600000	-59.6525736219778
101700000	-59.5659527926591
101800000	-59.769940627362
101900000	-59.9183648560318
102000000	-59.97931984107
102100000	-60.2300535420616
102200000	-60.2227243466483
102300000	-60.0400029856339
102400000	-60.4621375589982
102500000	-60.7591529688227
102600000	-60.7570717300602
102700000	-60.7416741981177
102800000	-60.4478141802666
102900000	-60.3869729777121
103000000	-60.4926126532903
103100000	-60.6447785244224
103200000	-60.5113885615659
103300000	-60.4611021131677
103400000	-60.7470014073247
103500000	-60.3346113417819
103600000	-60.2085569048337
103700000	-60.3335072509367
103800000	-60.3238428842371
103900000	-61.1090257866413
104000000	-60.812344783775
104100000	-60.3050771636232
104200000	-60.2876012289697
104300000	-60.3949404585937
104400000	-60.4274787058701
104500000	-60.0150732113989
104600000	-60.2416603399601
104700000	-60.0750962244881
104800000	-59.9450589015431
104900000	-59.5593367447076
105000000	-59.4528527941536
105100000	-59.6211778987551
105200000	-59.8184591005898
105300000	-59.398451994144
105400000	-59.2397183060189
105500000	-59.4844280364266
105600000	-59.4554383085788
105700000	-59.6141659304675
105800000	-59.7556824029717
105900000	-59.9977597118495
106000000	-60.2340427551603
106100000	-60.1947689210265
106200000	-59.9777205589185
106300000	-60.4770101487618
106400000	-61.0219019063422
106500000	-60.9809595088199
106600000	-60.9696978382892
106700000	-60.704130982892
106800000	-60.6945817123786
106900000	-60.6406094327771
107000000	-60.6922157048667
107100000	-60.5572365202716
107200000	-60.6532341853773
107300000	-60.824225418041
107400000	-60.138103406121
107500000	-59.8885422958559
107600000	-59.9733642303924
107700000	-59.9878323293435
107800000	-60.4694616098718
107900000	-60.1701876233638
108000000	-59.8213170217265
108100000	-59.7191158478511
108200000	-59.6461581693024
108300000	-59.4790424121277
108400000	-59.3052327103433
108500000	-59.6470654412127
108600000	-59.5362244572643
108700000	-59.3732583183872
108800000	-59.1152505621669
108900000	-59.2649822128291
109000000	-59.3609955094409
109100000	-59.7906368989232
109200000	-59.6219795196091
109300000	-59.869937446097
109400000	-60.2116861099464
109500000	-60.0703456540839
109600000	-60.2642110843793
109700000	-60.8180737072347
109800000	-61.3379260146811
109900000	-61.3393803546186
110000000	-61.2653198213234
110100000	-60.948759891848
110200000	-61.2024570248096
110300000	-61.227649114524
110400000	-60.8976714897462
110500000	-60.822708356773
110600000	-60.8324405630097
110700000	-60.4593636307324
110800000	-59.7023792249732
110900000	-59.5745855845781
111000000	-59.4697090783772
111100000	-59.5783453678782
111200000	-59.6222988441273
111300000	-59.103191946593
111400000	-58.9892239966292
111500000	-59.131527667612
111600000	-59.121121536285
111700000	-59.280886302731
111800000	-59.4291519320081
111900000	-59.616897644665
112000000	-59.5309020894849
112100000	-59.4438693772731
112200000	-59.232963018849
112300000	-59.4941492150627
112400000	-59.9091880891921
112500000	-59.9535325936022
112600000	-59.7929582134434
112700000	-59.8682004763223
112800000	-60.0691021634996
112900000	-59.6778148754362
113000000	-60.2149224287441
113100000	-60.3837338095962
113200000	-60.9258315383962
113300000	-60.9089058754166
113400000	-60.5776728740025
113500000	-60.5184110891846
113600000	-60.9611778067016
113700000	-60.923023426149
113800000	-60.5130346380133
113900000	-60.6554291646536
114000000	-60.686054140344
114100000	-60.1909941123646
114200000	-59.6854203747143
114300000	-59.57885182715
114400000	-59.5589141312251
114500000	-59.9107161275343
114600000	-59.5838030415359
114700000	-59.1039797758818
114800000	-59.1780429496839
114900000	-59.2438409830481
115000000	-59.2003177030534
115100000	-59.43479846182
115200000	-59.6651012744127
115300000	-59.8073649643079
115400000	-59.8987963958272
115500000	-59.745237979208
115600000	-59.7113097027136
115700000	-60.079669809772
115800000	-60.5511817034671
115900000	-60.4810214944956
116000000	-60.5546155137903
116100000	-60.5950913679099
116200000	-60.630256730762
116300000	-60.2557610329914
116400000	-60.5984325569285
116500000	-60.643640976064
116600000	-61.0936347986601
116700000	-60.684148682548
116800000	-60.1235693957767
116900000	-60.1247973424077
117000000	-60.2434637139517
117100000	-60.0725884082337
117200000	-59.7747313913978
117300000	-59.9600593971008
117400000	-59.8948716541697
117500000	-59.526382152115
117600000	-59.0675054010414
117700000	-59.0942165977677
117800000	-59.2242731466492
117900000	-59.611334549313
118000000	-59.2638454927055
118100000	-59.1841690724147
118200000	-59.4550081731752
118300000	-59.3822607228494
118400000	-59.3966144993645
118500000	-59.7440444832723
118600000	-60.2400747505156
118700000	-60.2400567706949
118800000	-60.3201940693115
118900000	-60.2872831207316
119000000	-60.4719335893197
119100000	-60.879933168073
119200000	-60.945442996187
119300000	-60.7982761815794
119400000	-61.1133890317533
119500000	-60.8444380849725
119600000	-60.2678213693207
119700000	-59.9537496136066
119800000	-60.2175228251397
119900000	-60.1776592727569
120000000	-60.1785397781432
120100000	-59.7813432700599
120200000	-59.2565178222967
120300000	-59.3375068952732
120400000	-59.1946716939389
120500000	-59.0742280411808
120600000	-59.0814971911946
120700000	-59.4960793702624
120800000	-59.2544680147684
120900000	-59.0473391300011
121000000	-58.9384629475101
121100000	-59.1796011733048
121200000	-59.437454927622
121300000	-59.9491974579664
121400000	-59.8926703477704
121500000	-60.275920766483
121600000	-60.4650532825661
121700000	-60.2459180986738
121800000	-60.4232853528878
121900000	-61.0124089185499
122000000	-61.5320046973568
122100000	-61.1869814273176
122200000	-61.2432955400638
122300000	-60.8893921227083
122400000	-60.7408111731083
122500000	-60.3800181764799
122600000	-60.1014870254085
122700000	-60.0475080606911
122800000	-60.3480465559227
122900000	-59.8578994765969
123000000	-59.3941797966785
123100000	-59.344188882833
123200000	-59.436458880899
123300000	-59.3310106629977
123400000	-59.509799614616
123500000	-59.6446495951985
123600000	-59.6788919404874
123700000	-59.901820153888
123800000	-59.5843477181257
123900000	-59.7252922003399
124000000	-60.0731470082787
124100000	-60.5352955342565
124200000	-60.3455615909045
124300000	-60.4159412901412
124400000	-60.5365274961695
124500000	-60.5246191505661
124600000	-60.3078369502493
124700000	-60.5764098271056
124800000	-60.5478207230858
124900000	-61.0448300524239
125000000	-60.6229710127669
125100000	-60.1349359240282
125200000	-60.0566248567225
125300000	-60.0231088493901
125400000	-59.8492147721592
125500000	-59.6034861880781
125600000	-59.8474592173314
125700000	-59.6359586919015
125800000	-59.2614657997604
125900000	-59.0306277762059
126000000	-59.1304911750652
126100000	-59.1862365368311
126200000	-59.6677182903415
126300000	-59.6098125899559
126400000	-59.8721418378315
126500000	-60.1797647473066
126600000	-60.1502085797118
126700000	-60.0007567127069
126800000	-60.6980904362057
126900000	-61.2575337783591
127000000	-61.0472652079199
127100000	-61.1103470453565
127200000	-60.7779125201511
127300000	-60.5668864019526
127400000	-60.3044347997034
127500000	-60.1688044331242
127600000	-59.9621518379524
127700000	-60.2678268015031
127800000	-60.0590376805472
127900000	-59.4747772506434
128000000	-59.2023114511222
128100000	-59.4526137384087
128200000	-59.2833347540117
128300000	-59.5886271886422
128400000	-59.6756577912869
128500000	-59.7705360146313
128600000	-59.7636699172448
128700000	-59.4815100963754
128800000	-59.4241899025952
128900000	-59.5927551736602
129000000	-60.0608966625031
129100000	-60.1779137964162
129200000	-60.1738815229423
129300000	-60.4021057963497
129400000	-60.4998523049706
129500000	-60.0551624842676
129600000	-60.5027392247956
129700000	-60.7408817270968
129800000	-61.2829918307219
129900000	-60.8850397447161
130000000	-60.9273035610925
130100000	-60.4594781217432
130200000	-60.3398670131988
130300000	-59.9184909999086
130400000	-59.769840283202
130500000	-59.8516227662334
130600000	-60.1107405320477
130700000	-59.5339667557016
130800000	-59.1977150207919
130900000	-59.3649693565927
131000000	-59.3047715766389
131100000	-59.4999088792245
131200000	-59.8558120157886
131300000	-60.2075413218754
131400000	-60.2708935337554
131500000	-60.4174431193478
131600000	-60.0938726418326
131700000	-60.3970732742057
131800000	-60.7601978508817
131900000	-60.864765501894
132000000	-60.6257141372311
132100000	-60.9914466910124
132200000	-60.6383330918727
132300000	-60.0578829798356
132400000	-59.6888443274567
132500000	-59.9779834216191
132600000	-59.9631435728097
132700000	-60.0489645069398
132800000	-59.7431948290325
132900000	-59.4423117181528
133000000	-59.50137417241
133100000	-59.3347844709289
133200000	-59.1927210741921
133300000	-59.2881508363179
133400000	-59.814391941292
133500000	-59.7704161600459
133600000	-59.5609814620663
133700000	-59.5335541272709
133800000	-59.79035697779
133900000	-59.6377412838652
134000000	-60.2398501547043
134100000	-60.3137900007685
134200000	-60.7435565162931
134300000	-60.568334833701
134400000	-60.4706709182396
134500000	-60.2713511598828
134600000	-60.6247086622862
134700000	-60.651917054889
134800000	-60.3337149398316
134900000	-60.3803325883636
135000000	-60.457472712971
135100000	-59.7643181006166
135200000	-59.3065668751751
135300000	-59.2714445806515
135400000	-59.347543339564
135500000	-59.5406062541774
135600000	-59.4336447573998
135700000	-59.4268535247088
135800000	-59.3129355799495
135900000	-59.5886598060785
136000000	-59.3089614837674
136100000	-59.6910057732946
136200000	-60.1269778631988
136300000	-60.4613719370916
136400000	-60.1878478238297
136500000	-60.4495403546994
136600000	-60.4133493049711
136700000	-60.3882125048971
136800000	-60.2383068215716
136900000	-60.5735397469461
137000000	-60.5103268966709
137100000	-60.664903453197
137200000	-60.2179372016598
137300000	-59.9912283752903
137400000	-60.1191191059086
137500000	-60.0291254053713
137600000	-59.9277677418802
137700000	-59.868367062254
137800000	-60.2893781916198
137900000	-60.1219619541637
138000000	-59.8679581188885
138100000	-59.8606870757196
138200000	-60.0317073510654
138300000	-59.9557617162406
138400000	-60.3121200436266
138500000	-60.4525262705597
138600000	-60.8062298719094
138700000	-60.6712417452641
138800000	-60.5362707068744
138900000	-59.9801711072869
139000000	-60.3299723217853
139100000	-60.3721702282821
139200000	-60.0636194457755
139300000	-60.0411458678895
139400000	-60.2903283797753
139500000	-59.9075608631039
139600000	-59.4633354233914
139700000	-59.4341293148269
139800000	-59.4624215964357
139900000	-59.6533086769192
140000000	-59.9672360931426
140100000	-59.994021299658
140200000	-59.9885905696595
140300000	-60.3576810451472
140400000	-59.7993458661467
140500000	-60.0212482681826
140600000	-60.1765877097538
140700000	-60.5839269630381
140800000	-60.3391722307418
140900000	-60.6200121868876
141000000	-60.5582739832703
141100000	-60.1805755404184
141200000	-59.7349250002638
141300000	-60.0265845576366
141400000	-59.9647626259292
141500000	-60.313450050943
141600000	-59.9536949370525
141700000	-59.8110025995953
141800000	-59.5871566678567
141900000	-59.3175764515772
142000000	-59.124696339961
142100000	-59.1891438489718
142200000	-59.6384925401327
142300000	-59.8436313303325
142400000	-59.5949091192646
142500000	-59.6249223288917
142600000	-59.8199100448775
142700000	-59.6958824025968
142800000	-60.1372983543632
142900000	-60.5718218878532
143000000	-61.1175285596094
143100000	-60.972133629218
143200000	-60.9792351556018
143300000	-60.3143443655263
143400000	-60.2134373797327
143500000	-59.9735863139967
143600000	-59.7844495225082
143700000	-59.6420522003427
143800000	-60.0620958231897
143900000	-59.5741641476204
144000000	-59.1744258978335
144100000	-59.0549948254883
144200000	-59.2921167055719
144300000	-59.1955404243912
144400000	-59.6624166423711
144500000	-60.0224448222612
144600000	-60.2829811655382
144700000	-60.4134455606476
144800000	-60.2394876032721
144900000	-60.2914716193923
145000000	-60.3648815227349
145100000	-60.685693731026
145200000	-60.6739630533167
145300000	-60.9169394098298
145400000	-60.8504161345396
145500000	-60.3168693267657
145600000	-59.6972169897734
145700000	-59.9137873075179
145800000	-59.7467088997361
145900000	-59.8155035483947
146000000	-59.6180246076054
146100000	-59.9412049718327
146200000	-59.626529053496
146300000	-59.3843913675529
146400000	-59.2242252006352
146500000	-59.4383676456685
146600000	-59.5821231171205
146700000	-60.1767223185534
146800000	-60.143421919582
146900000	-60.3978298410277
147000000	-60.3914189342018
147100000	-60.4130481530119
147200000	-60.1196908117133
147300000	-60.4993260644518
147400000	-60.6878139721671
147500000	-60.525995936348
147600000	-60.4414609171405
147700000	-60.6113188843711
147800000	-60.0187038876783
147900000	-59.4948357890443
148000000	-59.4874764191678
148100000	-59.4218789778757
148200000	-59.6953535714909
148300000	-59.8147097168818
148400000	-59.8250529222117
148500000	-59.8359571978321
148600000	-60.15755749282
148700000	-59.6863398598578
148800000	-59.9007699869936
148900000	-60.2777504861091
149000000	-60.8731517649671
149100000	-60.4989979210877
149200000	-61.0298869798017
149300000	-60.8449973248634
149400000	-60.6170343098917
149500000	-60.0427488160031
149600000	-60.3289208143794
149700000	-60.1331098888706
149800000	-60.3859108787658
149900000	-60.0423484665314
150000000	-60.0161229509651
150100000	-59.7421493401236
150200000	-59.565672449655
150300000	-59.3860628128404
150400000	-59.4441552223404
150500000	-59.6339005873558
150600000	-60.0261312580439
150700000	-60.0514323411313
150800000	-60.2405167608706
150900000	-60.3232380169604
151000000	-60.073676548248
151100000	-60.0830209127132
151200000	-60.3927820667337
151300000	-60.6118270151104
151400000	-60.4681492405095
151500000	-60.5779444534202
151600000	-60.2930961303573
151700000	-59.9233554424471
151800000	-59.4604643883365
151900000	-59.4273193964764
152000000	-59.327084064362
152100000	-59.8392686993459
152200000	-59.8515131936864
152300000	-59.8278482676784
152400000	-59.6443767837083
152500000	-59.9615514873528
152600000	-59.4032143217562
152700000	-59.7985440126839
152800000	-60.1711054068544
152900000	-60.5146649218363
153000000	-60.2665198473841
153100000	-60.5669739239058
153200000	-60.3209134243056
153300000	-59.8773763795431
153400000	-59.5760366098568
153500000	-59.9217642946229
153600000	-59.7987608151981
153700000	-60.0707828944686
153800000	-59.9266441020728
153900000	-59.75992024034
154000000	-59.6982887492614
154100000	-59.3300495058038
154200000	-59.3171887074723
154300000	-59.4181949353951
154400000	-59.9411185190212
154500000	-60.1148758331766
154600000	-60.1569505457681
154700000	-60.3099555089846
154800000	-60.4440534433625
154900000	-60.1334840288742
155000000	-60.3949151330269
155100000	-60.5906075624054
155200000	-60.9455517148856
155300000	-60.5956125599362
155400000	-60.796820907929
155500000	-60.3905125614634
155600000	-59.9736391251812
155700000	-59.6208255599391
155800000	-59.6261122984782
155900000	-59.4551431243948
156000000	-59.9332681959564
156100000	-59.8857948464516
156200000	-59.9014776388227
156300000	-59.9088043707633
156400000	-60.3027159938316
156500000	-59.8200559829162
156600000	-60.2771942365512
156700000	-60.5486581321588
156800000	-60.9245159078382
156900000	-60.5431517303294
157000000	-60.9549373297064
157100000	-60.5464574766725
157200000	-60.1273500954481
157300000	-59.7791331275773
157400000	-59.9407398566538
157500000	-59.8076470870961
157600000	-60.0212977116877
157700000	-59.9368148688084
157800000	-59.9651442621806
157900000	-59.7828137823393
158000000	-59.6959796222537
158100000	-59.7287614758873
158200000	-59.8460964966873
158300000	-60.0336685007449
158400000	-60.3654394151821
158500000	-60.4885796688252
158600000	-60.586138901893
158700000	-60.3073718309224
158800000	-59.9169517384892
158900000	-60.0919998797117
159000000	-60.1610510975225
159100000	-60.1136041954728
159200000	-59.9954534913069
159300000	-60.2373835254148
159400000	-60.165685509719
159500000	-59.7801264260466
159600000	-59.643054217949
159700000	-59.6989550993521
159800000	-59.7934590714018
159900000	-60.1778356729867
160000000	-60.3141424350392
160100000	-60.4890111318728
160200000	-60.41690305414
160300000	-60.6307602352308
160400000	-60.0825834668808
160500000	-60.265435558435
160600000	-60.1997372052641
160700000	-60.2246272859034
160800000	-59.8372570331582
160900000	-60.3338815032516
161000000	-60.0685046787198
161100000	-59.7894843472952
161200000	-59.4357361998101
161300000	-59.8667205813008
161400000	-59.3758134895052
161500000	-59.7935181672147
161600000	-59.9552828012221
161700000	-60.4073094872755
161800000	-60.2835028685912
161900000	-60.5166305216012
162000000	-60.4238357157107
162100000	-60.2488679224733
162200000	-60.1752903845875
162300000	-60.511006078208
162400000	-60.4297514677089
162500000	-60.6599578775436
162600000	-60.371217470877
162700000	-60.1846780457367
162800000	-59.9105096667583
162900000	-59.6757446966128
163000000	-59.6021873957804
163100000	-59.5761048342432
163200000	-59.8264391006532
163300000	-60.0721564852033
163400000	-60.1117651757322
163500000	-60.2145382881716
163600000	-60.3344349783963
163700000	-60.1708410655753
163800000	-60.0818587081281
163900000	-60.3144873733353
164000000	-60.4176286717898
164100000	-60.2222021330913
164200000	-60.303139036798
164300000	-60.1567562239821
164400000	-59.7716483463482
164500000	-59.3754232746788
164600000	-59.303220049998
164700000	-59.1916738758018
164800000	-59.5854036700794
164900000	-59.7965740049596
165000000	-59.8907412085311
165100000	-59.880348815436
165200000	-60.360384364231
165300000	-59.8769341020201
165400000	-60.1392570891732
165500000	-60.1845876663082
165600000	-60.6049765792641
165700000	-60.331716788736
165800000	-60.7433047058249
165900000	-60.4040694242665
166000000	-59.957723968814
166100000	-59.515504894696
166200000	-59.8467768825502
166300000	-59.4922082846945
166400000	-59.7496002823183
166500000	-59.7530268212538
166600000	-60.2241567566747
166700000	-59.9823626721034
166800000	-59.9458538298348
166900000	-59.9555150540937
167000000	-60.1838998174449
167100000	-60.2046425041067
167200000	-60.7407788585265
167300000	-60.7982963016068
167400000	-60.9135454366553
167500000	-60.6603447768923
167600000	-60.7239013946657
167700000	-60.1419015943675
167800000	-59.9978852505843
167900000	-59.946520301337
168000000	-59.9156992740469
168100000	-59.6388387339162
168200000	-60.1724964247129
168300000	-59.9410653072351
168400000	-59.892524670041
168500000	-59.7801521973843
168600000	-60.0842976402853
168700000	-59.817815605443
168800000	-60.35021359112
168900000	-60.4900478598587
169000000	-60.7744935339592
169100000	-60.5241454666581
169200000	-60.8698534103534
169300000	-60.3159376398885
169400000	-59.9922850997038
169500000	-59.7384446591404
169600000	-59.9333171815981
169700000	-59.7864686132898
169800000	-59.9761618154578
169900000	-59.9686210391827
170000000	-60.0268493888153
170100000	-59.9565711838159
170200000	-59.9012980412096
170300000	-59.9988915032425
170400000	-60.0180585372367
170500000	-60.1662567064765
170600000	-60.322558622177
170700000	-60.4574968655453
170800000	-60.5101077497967
170900000	-60.317722975312
171000000	-59.8843733234619
171100000	-59.8134036772612
171200000	-59.4874782683621
171300000	-59.4661497397923
171400000	-59.464460360819
171500000	-59.7732532131535
171600000	-59.8790486945518
171700000	-59.8820965139063
171800000	-59.9510999160367
171900000	-59.8744291121545
172000000	-59.8779853099881
172100000	-60.0845272292688
172200000	-60.2296741786509
172300000	-60.5153803206058
172400000	-60.4671654300189
172500000	-60.5066884249441
172600000	-60.3356388882458
172700000	-60.0683350494383
172800000	-59.7999038911185
172900000	-59.7547520980261
173000000	-59.665844021693
173100000	-59.9164770495148
173200000	-60.2359461087825
173300000	-60.3299865894631
173400000	-60.3346316175042
173500000	-60.7211701669639
173600000	-60.0352141217973
173700000	-60.112059752134
173800000	-59.9569398640721
173900000	-60.1843870092391
174000000	-59.8951896181036
174100000	-60.3411305869466
174200000	-60.0927460700809
174300000	-59.8570838587012
174400000	-59.3941530007452
174500000	-59.5036343046191
174600000	-59.1919625970341
174700000	-59.6262353695924
174800000	-59.7433443865192
174900000	-60.2907503062805
175000000	-60.1553082802362
175100000	-60.3396766104568
175200000	-60.3284956726827
175300000	-60.1077846050767
175400000	-59.719613349116
175500000	-60.2722674132968
175600000	-60.1066650417842
175700000	-60.0618998494521
175800000	-59.8608425606903
175900000	-59.9691805645995
176000000	-59.6557004049197
176100000	-59.3948803374927
176200000	-59.370852250596
176300000	-59.3789026526058
176400000	-59.480515149046
176500000	-59.9392780936355
176600000	-60.0030188748155
176700000	-60.1530843408673
176800000	-60.2447267378939
176900000	-60.6859597363786
177000000	-60.2244072635501
177100000	-60.4016395548268
177200000	-60.3065386966875
177300000	-60.4820771163953
177400000	-59.9340578914487
177500000	-60.494892094108
177600000	-60.3305109119692
177700000	-60.2628584880563
177800000	-59.974033309621
177900000	-60.3158471831788
178000000	-59.7395622547323
178100000	-60.0434755116401
178200000	-60.0216402799792
178300000	-60.5166501260863
178400000	-60.1639615941742
178500000	-60.7854183008782
178600000	-60.3877634190044
178700000	-60.1160913568229
178800000	-59.4728002452344
178900000	-59.7823775208821
179000000	-59.3708360080158
179100000	-59.6440300094179
179200000	-59.6069209618966
179300000	-59.8743101966716
179400000	-59.7048205422456
179500000	-59.7816059721608
179600000	-59.7815409003461
179700000	-59.8186306901235
179800000	-59.7214825650611
179900000	-60.406753141507
180000000	-60.334343630246
180100000	-60.4152874506037
180200000	-60.3107985577942
180300000	-60.4370658859195
180400000	-59.7933532056582
180500000	-59.5365680458103
180600000	-59.4285413973781
180700000	-59.427806994284
180800000	-59.2592311730234
180900000	-59.76183504872
181000000	-59.7564631124452
181100000	-59.8523477838792
181200000	-59.8744811165559
181300000	-60.2615391210752
181400000	-59.8267396585057
181500000	-60.1944696104053
181600000	-60.2411751278011
181700000	-60.529665516779
181800000	-60.0915912534531
181900000	-60.6446105767843
182000000	-60.3624786683863
182100000	-60.1974762703847
182200000	-59.6975039048259
182300000	-60.0254481503478
182400000	-59.4590452994559
182500000	-59.876425717367
182600000	-59.9116215549098
182700000	-60.2773367265336
182800000	-60.0136523110109
182900000	-60.4222038024029
183000000	-60.1436011687614
183100000	-60.0035479518362
183200000	-59.5006485170243
183300000	-59.8990379960306
183400000	-59.5548256568426
183500000	-59.7853254277499
183600000	-59.7065452193065
183700000	-59.9414582757394
183800000	-59.8264361072874
183900000	-59.8074964990955
184000000	-59.8191375724265
184100000	-59.7724520476406
184200000	-59.7003019533123
184300000	-60.4239262006904
184400000	-60.4888790465527
184500000	-60.518546505652
184600000	-60.5490616535975
184700000	-60.7101907558041
184800000	-60.1814888674241
184900000	-59.917054488191
185000000	-59.8777953922388
185100000	-59.8748033644889
185200000	-59.6693864239298
185300000	-60.1221207075804
185400000	-60.0671007319505
185500000	-60.0326431261503
185600000	-59.8938419191623
185700000	-60.2502486734292
185800000	-59.7786656179881
185900000	-60.0290918817848
186000000	-59.9723626656867
186100000	-60.2423956094461
186200000	-59.833171003693
186300000	-60.3406354030727
186400000	-60.1612119282643
186500000	-60.1248184830995
186600000	-59.7366960517701
186700000	-60.1407893296413
186800000	-59.6187745902894
186900000	-60.0446339914897
187000000	-60.0342249350944
187100000	-60.5156799208144
187200000	-60.338904785874
187300000	-60.8239691243252
187400000	-60.5762489482895
187500000	-60.287793821053
187600000	-59.7880077758454
187700000	-59.9724949498439
187800000	-59.4595246754695
187900000	-59.6637290421354
188000000	-59.6251863920868
188100000	-59.7706897754971
188200000	-59.718566084632
188300000	-59.8179851024925
188400000	-59.8088296694583
188500000	-59.6968742523622
188600000	-59.7141111004676
188700000	-60.0970924413731
188800000	-60.1597183228463
188900000	-60.2733223852262
189000000	-60.3611176606937
189100000	-60.3377795324612
189200000	-60.1535029691331
189300000	-59.8947846555329
189400000	-59.7657074256384
189500000	-59.6771929199224
189600000	-59.7616322679688
189700000	-60.0272502929263
189800000	-60.2443612951629
189900000	-60.2166335208895
190000000	-60.4923048904116
190100000	-60.5872951079558
190200000	-60.4069224439275
190300000	-60.267506043693
190400000	-60.0597312531251
190500000	-60.0353376517326
190600000	-59.9020734855593
190700000	-59.9489509760232
190800000	-60.042148125956
190900000	-59.9157006420062
191000000	-59.872504046632
191100000	-59.8510719826418
191200000	-59.7068982503827
191300000	-59.9365781815678
191400000	-60.0260884110216
191500000	-60.1786535260907
191600000	-60.4060498101754
191700000	-60.5637643889252
191800000	-60.4428808137691
191900000	-60.263243897269
192000000	-60.1285541727883
192100000	-59.8767461020403
192200000	-59.6651584802244
192300000	-59.825525747065
192400000	-59.8231278204476
192500000	-59.7152812107986
192600000	-60.2154312348929
192700000	-60.1845167056052
192800000	-60.114245531264
192900000	-59.9141664179928
193000000	-60.1615874713809
193100000	-59.8753515410266
193200000	-59.9029332066723
193300000	-59.8907967985801
193400000	-60.0196253139185
193500000	-59.6281684400843
193600000	-60.1394769520359
193700000	-59.9546969179323
193800000	-60.0126792159607
193900000	-59.69120346316
194000000	-60.2342969171087
194100000	-59.8189930419656
194200000	-60.1632413243188
194300000	-60.0780411764491
194400000	-60.4492594732737
194500000	-60.0452912060117
194600000	-60.5134543976582
194700000	-60.1128397027457
194800000	-60.1423674448169
194900000	-59.7429847744187
195000000	-60.1728380280444
195100000	-59.5298159521289
195200000	-59.9572533018026
195300000	-59.7831944243031
195400000	-60.203884885469
195500000	-59.9948116473822
195600000	-60.400018179785
195700000	-60.2141153470533
195800000	-60.1258990308142
195900000	-59.7417578190958
196000000	-60.0008601710475
196100000	-59.5284433917017
196200000	-59.9035505596754
196300000	-59.8571425955614
196400000	-60.1394671840093
196500000	-60.0227951525672
196600000	-60.125578865959
196700000	-60.0928192275487
196800000	-59.9929555693752
196900000	-59.9536469934515
197000000	-60.2365999256379
197100000	-60.0673368330541
197200000	-60.0577321340459
197300000	-60.0410734396692
197400000	-60.0022583934437
197500000	-59.8747988908028
197600000	-59.6627703618438
197700000	-59.6997375694778
197800000	-59.4728865209176
197900000	-59.5678203592591
198000000	-59.6604280011845
198100000	-59.9202345750454
198200000	-59.8917749480528
198300000	-60.163245568895
198400000	-60.1984298918995
198500000	-60.3334604528925
198600000	-60.0588754626906
198700000	-59.9558580732391
198800000	-59.7558296230272
198900000	-59.900176703146
199000000	-59.8615068457535
199100000	-60.1502291704185
199200000	-60.095362559048
199300000	-60.3335675554057
199400000	-60.277724162424
199500000	-60.4662430176689
199600000	-60.3440961831163
199700000	-60.3034184184934
199800000	-60.2743061908356
199900000	-60.5513160960847
[truncated: 2,096 more rows]
