# Supplementary material for: Highly efficient photonic radar by incorporating MDM-WDM and machine learning classifiers under adverse weather conditions
Source: PLoS One. 2024 Apr 1;19(4):e0300653. doi: 10.1371/journal.pone.0300653 (PMC10984395; doi:10.1371/journal.pone.0300653)
Supplement: S1 File — (ZIP) [file pone.0300653.s001.zip › Visibility_Dataset_optical/Medium Fog/Target 3.txt]

0	-71.8214657281988
100000	-71.6782646291351
200000	-71.3559648732004
300000	-70.1152339371673
400000	-69.6833029899672
500000	-69.4231494484884
600000	-69.8824867939687
700000	-69.4746451791112
800000	-69.0913929829335
900000	-69.4441050670522
1000000	-69.610627461955
1100000	-70.2578177468917
1200000	-70.1333921312911
1300000	-69.6237690817817
1400000	-70.1339223868803
1500000	-70.3172359835542
1600000	-70.6748306599657
1700000	-70.6278550356906
1800000	-70.5137979342088
1900000	-70.6447642766628
2000000	-70.7389728058035
2100000	-70.7554128059666
2200000	-70.5142045765208
2300000	-70.1624083288451
2400000	-70.0215404078168
2500000	-70.3873363931867
2600000	-70.5443901020906
2700000	-70.0410978007793
2800000	-69.7615548139352
2900000	-69.5121509323483
3000000	-69.7646295317323
3100000	-70.0572742067695
3200000	-69.6735260438506
3300000	-69.6989557907762
3400000	-69.5890559692219
3500000	-70.2262589601496
3600000	-70.1950449297681
3700000	-69.3830508602026
3800000	-69.5649545429043
3900000	-69.17129628546
4000000	-69.7942951101547
4100000	-69.7805630054639
4200000	-69.1126552660674
4300000	-69.2436403552072
4400000	-69.1509176681726
4500000	-69.5852100558653
4600000	-69.2797833637147
4700000	-68.9322682704813
4800000	-69.3721679071762
4900000	-69.6003538058191
5000000	-70.3041234526876
5100000	-70.309910717922
5200000	-69.6393415866475
5300000	-69.9057635063696
5400000	-70.0015929728294
5500000	-70.2909999874972
5600000	-70.2012658782112
5700000	-69.9301174013861
5800000	-69.7795838767327
5900000	-69.6670277139617
6000000	-69.6615759034616
6100000	-69.6056475671603
6200000	-69.1037901636596
6300000	-69.0598830510723
6400000	-69.2716945428268
6500000	-69.3679518257989
6600000	-69.2817319733427
6700000	-68.9829241089783
6800000	-68.9313146750411
6900000	-69.0910297277419
7000000	-69.4471595823866
7100000	-69.3423425471279
7200000	-69.1683653445831
7300000	-69.2628489735562
7400000	-69.7510160569577
7500000	-69.89763920579
7600000	-69.4318844849631
7700000	-69.2660816890071
7800000	-69.0663851421012
7900000	-69.4919779449295
8000000	-69.5404476632773
8100000	-69.1793670325249
8200000	-69.046013992947
8300000	-69.1208814160589
8400000	-69.3683565701863
8500000	-69.1125771838807
8600000	-68.8744952089564
8700000	-68.927116814498
8800000	-69.1600018075859
8900000	-69.5039029175641
9000000	-69.3588797741474
9100000	-69.0305952702403
9200000	-68.9443636128946
9300000	-69.0896419225039
9400000	-69.1247045254173
9500000	-68.8446580366598
9600000	-68.8717342225027
9700000	-68.7629528568841
9800000	-68.8090592979364
9900000	-68.7850463216705
10000000	-68.9719537780569
10100000	-68.7216346496906
10200000	-68.891286660156
10300000	-69.0767063560436
10400000	-69.1523602937313
10500000	-69.3275167520634
10600000	-69.3126095763075
10700000	-69.4832630008872
10800000	-69.4748509147138
10900000	-69.8344686707519
11000000	-69.8148765920034
11100000	-69.4709754954136
11200000	-69.8589179041288
11300000	-69.6731510278433
11400000	-69.9357002328897
11500000	-69.8024764847773
11600000	-69.4211403744789
11700000	-69.4309210408586
11800000	-69.3055426072364
11900000	-69.5131100740529
12000000	-69.5544436867925
12100000	-69.3104810373364
12200000	-69.5926796280622
12300000	-69.358799892239
12400000	-69.6915477635053
12500000	-69.7268887162102
12600000	-69.4876337366887
12700000	-69.7793488570099
12800000	-69.7744135221556
12900000	-69.6196184414094
13000000	-69.870175331139
13100000	-69.4855340116668
13200000	-69.822640899997
13300000	-69.6568295740021
13400000	-69.2670275806819
13500000	-69.5900407328993
13600000	-69.1793762882255
13700000	-69.35814671073
13800000	-69.3217074240159
13900000	-69.4318506038033
14000000	-69.9014938058586
14100000	-69.4853054851907
14200000	-69.6052630632367
14300000	-69.5731437069069
14400000	-69.3382669476561
14500000	-70.1472543694247
14600000	-69.8965250744587
14700000	-70.0234782289171
14800000	-70.2286298973137
14900000	-69.8519369432965
15000000	-70.3131305775546
15100000	-70.3670227236339
15200000	-70.3975139729941
15300000	-70.6596947511027
15400000	-70.371828185532
15500000	-70.9634191898059
15600000	-71.0039767963587
15700000	-71.2334500398281
15800000	-71.6828358677529
15900000	-70.8061980651535
16000000	-71.2353747248084
16100000	-71.4191620484543
16200000	-71.5236657509235
16300000	-72.1895328942186
16400000	-71.7202487943857
16500000	-71.8044888669363
16600000	-71.7898980001338
16700000	-71.6802977350041
16800000	-71.064564431575
16900000	-70.9797843368874
17000000	-71.559601541302
17100000	-71.7098795431348
17200000	-71.4222321393829
17300000	-70.9233383848122
17400000	-70.8056216788162
17500000	-70.7382112784958
17600000	-70.9493333241252
17700000	-70.9735005803078
17800000	-70.7516621463936
17900000	-71.3674571026995
18000000	-70.9983297081749
18100000	-71.1911116853526
18200000	-71.0911301690716
18300000	-70.7634082187511
18400000	-71.3612258387596
18500000	-71.0005253110377
18600000	-71.577047690411
18700000	-71.36183902148
18800000	-71.4329456825183
18900000	-71.8884671720776
19000000	-71.1649681290969
19100000	-71.8439337678809
19200000	-71.4149882642703
19300000	-71.2245827608398
19400000	-71.8285326141216
19500000	-71.6300691462347
19600000	-72.3491800374265
19700000	-71.8521059061417
19800000	-70.9322481446856
19900000	-71.0585098635672
20000000	-71.1517651681314
20100000	-71.8519128781275
20200000	-71.3408074328206
20300000	-71.1011088602483
20400000	-71.4982480284747
20500000	-71.4122513245366
20600000	-71.4980648261863
20700000	-71.0908616404594
20800000	-70.606806161172
20900000	-71.5977152779418
21000000	-71.6049949240787
21100000	-71.1981860199575
21200000	-71.236540952672
21300000	-70.921608460827
21400000	-71.5868156282189
21500000	-71.6319742360936
21600000	-71.3705089385922
21700000	-71.1325638631514
21800000	-71.2410315834925
21900000	-72.1024473417766
22000000	-72.1695939676287
22100000	-71.5521579991493
22200000	-72.0665803601476
22300000	-71.6272906290643
22400000	-72.1173865390116
22500000	-72.0614163423922
22600000	-71.7648719723702
22700000	-71.5562520523155
22800000	-71.3877626614108
22900000	-71.0688396797876
23000000	-71.1128178621923
23100000	-71.0429953491341
23200000	-71.5009142339458
23300000	-71.1244732557938
23400000	-71.0973124458304
23500000	-71.0745528397583
23600000	-71.2147511181415
23700000	-71.2145221516965
23800000	-71.5164867563458
23900000	-71.2110805350777
24000000	-71.1274700266232
24100000	-71.176382691067
24200000	-71.0887285540564
24300000	-70.8319502462835
24400000	-70.6950777913008
24500000	-70.7189011237623
24600000	-70.9527298294888
24700000	-70.7739465845315
24800000	-70.7905961639255
24900000	-70.8849947616143
25000000	-71.1344336902393
25100000	-71.2828040413847
25200000	-70.855632297649
25300000	-70.8158071384626
25400000	-70.8515249796049
25500000	-71.1272595034017
25600000	-71.0476088092321
25700000	-70.5313773462402
25800000	-70.2694931124035
25900000	-70.4503446396864
26000000	-70.4084805379522
26100000	-69.9703046524806
26200000	-70.1572598198511
26300000	-70.127756352757
26400000	-70.3628905172436
26500000	-70.5246908932926
26600000	-69.9689191634586
26700000	-70.1772711045361
26800000	-70.2727234039573
26900000	-70.6413849738014
27000000	-70.4876600807518
27100000	-70.38617553174
27200000	-71.1951861933228
27300000	-71.089647923669
27400000	-71.4528479674734
27500000	-71.0167970135877
27600000	-70.4855570059346
27700000	-71.0983350154843
27800000	-70.7555681686138
27900000	-71.1606976493939
28000000	-70.693154041506
28100000	-70.1879911356314
28200000	-70.2682728655856
28300000	-70.1683598367531
28400000	-70.2317826181034
28500000	-69.9329402936388
28600000	-69.7428857972901
28700000	-70.0967019170755
28800000	-70.1627601139923
28900000	-70.4006013442056
29000000	-70.2648540991818
29100000	-69.7332187775029
29200000	-70.0781178700988
29300000	-69.9349152257477
29400000	-70.0069919810954
29500000	-69.8685795241761
29600000	-69.8215757688919
29700000	-70.0777673795669
29800000	-70.2481944734628
29900000	-70.2122379141067
30000000	-70.2707671952482
30100000	-70.1337023309484
30200000	-70.8176111789956
30300000	-71.1304451047467
30400000	-71.3301296632377
30500000	-71.0395738853322
30600000	-71.2167826073576
30700000	-71.4172909575991
30800000	-71.6998945722048
30900000	-71.6510273521188
31000000	-71.1516498543765
31100000	-71.3450877500176
31200000	-71.4121187082136
31300000	-71.0962998619127
31400000	-71.1047487676394
31500000	-70.9587831340562
31600000	-71.4339663605841
31700000	-71.2817105789642
31800000	-71.1272617590941
31900000	-71.1065001344176
32000000	-70.5200417674956
32100000	-71.1616606135424
32200000	-71.1421954223829
32300000	-71.1156978421453
32400000	-71.7256981014445
32500000	-71.3736772429545
32600000	-71.778209433486
32700000	-71.3630238704038
32800000	-71.7359892151934
32900000	-71.8025340426266
33000000	-71.3440359681581
33100000	-72.0530280388152
33200000	-71.9937035390994
33300000	-72.2952565383647
33400000	-72.7212861671781
33500000	-71.4761275986693
33600000	-71.6370485887433
33700000	-71.6107230463631
33800000	-72.2856029867128
33900000	-72.2507875118768
34000000	-71.6979823243571
34100000	-72.1491657413221
34200000	-72.0535549775257
34300000	-72.0580156493856
34400000	-71.810020716178
34500000	-70.9645579386145
34600000	-71.9484512616806
34700000	-71.8354026448626
34800000	-71.7191673548596
34900000	-71.7039993408817
35000000	-71.0139433670461
35100000	-71.64671037275
35200000	-71.6093888088052
35300000	-71.6388408349099
35400000	-71.6230556172631
35500000	-71.2817405784769
35600000	-71.9809086780911
35700000	-71.5852666627597
35800000	-71.8080979500467
35900000	-71.9603313391445
36000000	-71.5220405148943
36100000	-72.1107583314298
36200000	-71.3937521129854
36300000	-71.5357465264258
36400000	-71.3514576351674
36500000	-71.0456583784592
36600000	-70.9075178261252
36700000	-70.6152295039944
36800000	-71.1002358624447
36900000	-71.138869805396
37000000	-70.8561943976126
37100000	-71.0543822882005
37200000	-70.671873852789
37300000	-71.1820694303334
37400000	-71.1412774927826
37500000	-71.1731918827597
37600000	-71.1610987633774
37700000	-71.3950354153672
37800000	-71.6197847848763
37900000	-71.2369401735236
38000000	-70.7899120717278
38100000	-70.8278517564308
38200000	-70.728765707173
38300000	-70.845893374324
38400000	-70.8172385063572
38500000	-70.3900579045464
38600000	-70.5655985521369
38700000	-70.8758338465221
38800000	-70.6700461786925
38900000	-70.1898019504504
39000000	-70.0482488312749
39100000	-70.2651643173061
39200000	-70.4295654692925
39300000	-70.4147128600172
39400000	-70.3731385843691
39500000	-70.2673542245163
39600000	-70.6966929637073
39700000	-70.5935250761884
39800000	-70.2772494616048
39900000	-70.3177650653842
40000000	-70.6062497286546
40100000	-71.1011388421533
40200000	-71.0102911820287
40300000	-70.8983521996415
40400000	-70.9031908325889
40500000	-71.2501605071049
40600000	-71.3581901613882
40700000	-71.0313790613022
40800000	-71.2111328936238
40900000	-71.4269914645551
41000000	-71.8901232185002
41100000	-71.3572211140427
41200000	-71.1907660935781
41300000	-71.3465433887287
41400000	-71.2458368022546
41500000	-71.3947802508671
41600000	-70.7991165319921
41700000	-70.7109372496212
41800000	-71.0665582257237
41900000	-70.7666151554127
42000000	-71.0364782462773
42100000	-70.5260990969686
42200000	-71.2924379025967
42300000	-71.5527398307865
42400000	-71.3580902342248
42500000	-71.4535748779918
42600000	-71.2578017628996
42700000	-71.5532395590816
42800000	-72.1511407788476
42900000	-71.8311007046704
43000000	-72.2188016328839
43100000	-72.1810435024814
43200000	-72.8609320516981
43300000	-72.6129773688103
43400000	-72.1062883802345
43500000	-72.5272221974065
43600000	-72.6914272020305
43700000	-72.8162650174754
43800000	-73.0731989245537
43900000	-72.67598281692
44000000	-72.9469852750064
44100000	-72.7448865262567
44200000	-71.7948396155536
44300000	-71.6633526962937
44400000	-71.9736398056973
44500000	-71.9158815247935
44600000	-71.7835268699534
44700000	-71.6583705210387
44800000	-71.5395638092864
44900000	-71.6620072664115
45000000	-71.4673903252323
45100000	-71.3825832179225
45200000	-71.2130241995881
45300000	-71.6846437923963
45400000	-71.8908877299786
45500000	-71.0677242090831
45600000	-71.3562574567287
45700000	-71.4316464595526
45800000	-71.4113487906237
45900000	-71.8489242862081
46000000	-71.2408293082358
46100000	-71.2918223774659
46200000	-71.4985880806104
46300000	-71.4401231964282
46400000	-71.6970798822996
46500000	-71.2216374374528
46600000	-71.6519542050391
46700000	-71.8352358872168
46800000	-71.3407137169963
46900000	-71.5689192260139
47000000	-71.0322817078547
47100000	-71.0200937965711
47200000	-71.4952971686896
47300000	-70.9907810926499
47400000	-71.3358194374606
47500000	-71.2903884117723
47600000	-71.6225845709583
47700000	-71.9842310163296
47800000	-71.4515992325829
47900000	-71.9188175540861
48000000	-71.6955237795167
48100000	-71.7706925276427
48200000	-72.5426169957569
48300000	-71.8896238185026
48400000	-72.4637923034524
48500000	-72.215408561619
48600000	-71.6072760187013
48700000	-71.6211430832599
48800000	-71.3751380981551
48900000	-71.6428410734938
49000000	-71.5581791319081
49100000	-71.5492127030788
49200000	-71.8288874218579
49300000	-72.0831456022454
49400000	-72.2222390909845
49500000	-72.1365472757921
49600000	-71.9531960832345
49700000	-72.6360472367655
49800000	-72.7389800837973
49900000	-72.817649286392
50000000	-72.7891118364694
50100000	-72.9933303595159
50200000	-73.101100061396
50300000	-73.4362433200332
50400000	-72.8386817623294
50500000	-73.0731254629351
50600000	-73.1987408426768
50700000	-73.3282867486979
50800000	-73.4155294840081
50900000	-73.0547006148719
51000000	-72.6158233040636
51100000	-72.9723721187316
51200000	-72.6311889632058
51300000	-72.7580296569564
51400000	-72.5117514916928
51500000	-72.1764815681166
51600000	-72.1922443368502
51700000	-71.5696474869608
51800000	-71.9025086331944
51900000	-71.895042222414
52000000	-72.0168068470875
52100000	-72.4280904880841
52200000	-71.5031602495613
52300000	-71.7342699263363
52400000	-71.7019752576922
52500000	-71.5204690074297
52600000	-71.8964672243386
52700000	-71.470623021361
52800000	-71.4477746452543
52900000	-71.352276840831
53000000	-71.4341586260942
53100000	-71.263318257686
53200000	-70.9399261522314
53300000	-71.1421824878092
53400000	-71.0557579148479
53500000	-71.0348546515625
53600000	-70.8829652938207
53700000	-71.0593133528703
53800000	-70.7498643209956
53900000	-71.1452382471567
54000000	-71.1161035221205
54100000	-70.8881961017174
54200000	-71.3717431713759
54300000	-71.1781085625637
54400000	-71.3214159380823
54500000	-71.3323054104706
54600000	-71.0756256333308
54700000	-71.4710850710027
54800000	-71.3182053966589
54900000	-72.033226566158
55000000	-71.8705674225553
55100000	-71.5817931860717
55200000	-71.9110868504673
55300000	-71.6886443264644
55400000	-71.7833097726317
55500000	-71.9282046398645
55600000	-71.6054070912082
55700000	-72.0180739443382
55800000	-72.0926654665153
55900000	-72.2966446659664
56000000	-72.1887176131415
56100000	-72.1411292148588
56200000	-72.4704268750749
56300000	-72.3529894070531
56400000	-72.2118207452064
56500000	-73.023382763107
56600000	-72.8505587973502
56700000	-72.9071534600453
56800000	-72.7337307452159
56900000	-72.8277918405469
57000000	-72.6398722896947
57100000	-72.7953385281233
57200000	-72.4096796006705
57300000	-72.4101948725804
57400000	-72.3772994041052
57500000	-72.4252556714884
57600000	-72.6330042154301
57700000	-71.8025637671072
57800000	-72.1192259159168
57900000	-72.2623352610248
58000000	-71.8945180529977
58100000	-71.9928051161838
58200000	-71.562079226382
58300000	-71.7500690717564
58400000	-71.5954107119229
58500000	-71.3685213348464
58600000	-71.6326835232294
58700000	-71.5720095650216
58800000	-72.6636734966616
58900000	-71.8076768229236
59000000	-71.4329877310866
59100000	-71.6956036637336
59200000	-72.0485417769636
59300000	-72.5087050278029
59400000	-72.0777879584285
59500000	-71.9019710681568
59600000	-72.106058967198
59700000	-72.1434625466273
59800000	-72.3391042993679
59900000	-71.3260303363683
60000000	-71.496631308358
60100000	-71.3291265887196
60200000	-71.3421019752883
60300000	-71.1992838307072
60400000	-70.9102298392189
60500000	-71.251955690359
60600000	-71.2662753146586
60700000	-71.4008515400742
60800000	-71.2963264112226
60900000	-71.0616662804908
61000000	-72.0826621698992
61100000	-71.6704692813116
61200000	-72.3024094050566
61300000	-71.6396862808403
61400000	-71.54312894097
61500000	-71.9830005121635
61600000	-71.9564148596959
61700000	-72.2913732711845
61800000	-71.4204211814514
61900000	-71.3639170553595
62000000	-71.6009067898317
62100000	-71.6575213446978
62200000	-72.4716446270065
62300000	-71.898708063282
62400000	-72.5785385215304
62500000	-72.8071073976163
62600000	-73.1802435293939
62700000	-73.4218518967315
62800000	-72.5374615024167
62900000	-73.4861272623606
63000000	-73.6423583250842
63100000	-73.4521381507929
63200000	-72.9917526926093
63300000	-72.8459546293009
63400000	-73.2900578612455
63500000	-73.1204737549087
63600000	-72.6284390794709
63700000	-72.3863196783256
63800000	-72.1973861275845
63900000	-72.6758145294137
64000000	-72.7171241375574
64100000	-72.3587887471737
64200000	-71.7832787978428
64300000	-71.9310201909529
64400000	-72.0613902405233
64500000	-71.9203520919377
64600000	-71.8980384393881
64700000	-71.799677011566
64800000	-71.9176624702695
64900000	-71.7304097449121
65000000	-71.9480230718028
65100000	-71.8043344160479
65200000	-71.4411134089312
65300000	-72.0365561073841
65400000	-71.8751194810841
65500000	-72.1424328041469
65600000	-72.2959099748071
65700000	-71.3970355633313
65800000	-71.7362123480092
65900000	-71.5330102325299
66000000	-71.7052828413703
66100000	-71.5386645091962
66200000	-71.3593930293735
66300000	-71.7435756316282
66400000	-71.619574375452
66500000	-71.4703898873912
66600000	-71.3022235945558
66700000	-71.0484939898297
66800000	-71.5758985559724
66900000	-71.7696166616467
67000000	-71.0673042852051
67100000	-70.9865913572071
67200000	-71.2880104536459
67300000	-71.3987293248799
67400000	-71.7287875639788
67500000	-71.3954000792552
67600000	-71.3436864500905
67700000	-71.4776021570477
67800000	-71.4729134734881
67900000	-71.9961107295406
68000000	-71.6949213593058
68100000	-71.8540865202894
68200000	-72.3508836311107
68300000	-71.8808736619428
68400000	-72.2512949320827
68500000	-72.2076033815516
68600000	-72.3435726512575
68700000	-72.7250007075867
68800000	-72.3555971994069
68900000	-72.674620957112
69000000	-72.5655091349955
69100000	-72.8680062680893
69200000	-73.5977097000183
69300000	-73.3273054455513
69400000	-72.8390979981769
69500000	-72.7790433459176
69600000	-72.8979733228063
69700000	-72.8980020484171
69800000	-72.7227621473366
69900000	-72.2633511119826
70000000	-72.4466546877985
70100000	-72.2834935917703
70200000	-71.8686885356603
70300000	-72.1534522510451
70400000	-71.8373016243463
70500000	-72.5967579626396
70600000	-72.2337811098905
70700000	-71.8109456574541
70800000	-71.9910079160874
70900000	-72.1541630554215
71000000	-72.5652929471791
71100000	-71.866218581876
71200000	-71.7083628054725
71300000	-72.0391190669867
71400000	-72.1747332830175
71500000	-72.7289759021666
71600000	-71.1370248987009
71700000	-70.959098924918
71800000	-71.2587280909545
71900000	-71.5227751232327
72000000	-71.457598589624
72100000	-70.913392395439
72200000	-71.0844747247776
72300000	-71.3611705958038
72400000	-71.3440588411723
72500000	-71.1811483751304
72600000	-70.8516882757769
72700000	-71.839350872169
72800000	-71.8810373402802
72900000	-71.7981381874726
73000000	-70.9455082997665
73100000	-71.1448160183673
73200000	-71.7494571253247
73300000	-71.925225446807
73400000	-71.9538143751829
73500000	-71.2683780036368
73600000	-71.4308725213026
73700000	-71.7375788499438
73800000	-72.3279485620019
73900000	-72.6300090475518
74000000	-71.5811251817286
74100000	-72.5724482168833
74200000	-72.3003722923643
74300000	-72.7332069791853
74400000	-72.6376727172537
74500000	-71.9052617107723
74600000	-72.6551497063327
74700000	-72.3883476470143
74800000	-71.9641890771463
74900000	-71.3588698329939
75000000	-71.5672394508192
75100000	-72.2229394259427
75200000	-72.1632198007139
75300000	-71.4091011139008
75400000	-71.0008915163029
75500000	-71.299378165666
75600000	-71.3234860089618
75700000	-71.305590820722
75800000	-70.8414350576449
75900000	-70.4517251895622
76000000	-70.8669965138174
76100000	-70.3314438561959
76200000	-70.6827906524455
76300000	-70.4745552879331
76400000	-71.0012117408175
76500000	-71.0273653215246
76600000	-70.332697279831
76700000	-70.8387729102818
76800000	-70.8794551419506
76900000	-71.1887125726155
77000000	-71.5330926134045
77100000	-71.0526611022722
77200000	-71.4126897870698
77300000	-71.3599058922958
77400000	-71.6976849011562
77500000	-71.3567859504264
77600000	-71.0270631858997
77700000	-71.19866368227
77800000	-71.1726587455197
77900000	-71.2396206204311
78000000	-71.0599754982205
78100000	-71.2713926134408
78200000	-71.4251045972728
78300000	-71.7633883608487
78400000	-71.7121507624755
78500000	-71.5094781308408
78600000	-71.8304719650939
78700000	-72.5137147469471
78800000	-73.267806063747
78900000	-71.6746439237736
79000000	-71.5640655019517
79100000	-71.4715747714331
79200000	-71.9561864495628
79300000	-72.2896530229897
79400000	-71.2212625605295
79500000	-71.1644934969132
79600000	-71.2616716332516
79700000	-71.5238861435095
79800000	-71.4796719439018
79900000	-70.8341272899891
80000000	-71.6823126725493
80100000	-71.8355471941573
80200000	-71.9885631043189
80300000	-71.3948553144248
80400000	-71.2154888337772
80500000	-71.6848322311851
80600000	-71.8592736209867
80700000	-71.5155500867366
80800000	-70.7538703054972
80900000	-70.9994946706604
81000000	-71.0574836383798
81100000	-71.3543410121617
81200000	-71.0908709068862
81300000	-70.5566226162215
81400000	-71.0186285093574
81500000	-70.7117835936229
81600000	-71.0434430598232
81700000	-70.7839593048712
81800000	-70.4477139747955
81900000	-71.2202267156289
82000000	-70.8215424112146
82100000	-71.2602876479877
82200000	-71.001754725958
82300000	-71.2712957889789
82400000	-72.0258502980313
82500000	-71.3724477173437
82600000	-71.6468728947982
82700000	-71.5493604837474
82800000	-71.8273602112409
82900000	-72.2668598065107
83000000	-72.2829213085344
83100000	-71.9770668803544
83200000	-72.1292370095913
83300000	-72.3796695144624
83400000	-72.0223704755187
83500000	-71.8219718706896
83600000	-72.3695991768437
83700000	-72.7457682998519
83800000	-72.3412766198754
83900000	-71.8495055979435
84000000	-71.8348302944364
84100000	-71.9172026547274
84200000	-72.5686377741217
84300000	-71.8285204735764
84400000	-71.6578415776169
84500000	-71.9087695511134
84600000	-72.4146530492646
84700000	-72.6108446751089
84800000	-71.3397790772248
84900000	-71.4851534120306
85000000	-71.688754499409
85100000	-71.961116448314
85200000	-71.4835421304903
85300000	-71.1427611473114
85400000	-71.4032414230226
85500000	-71.5197724078528
85600000	-71.4153248782576
85700000	-70.9339168223592
85800000	-70.7872583166256
85900000	-71.4496137623082
86000000	-71.854815604165
86100000	-71.8868960514654
86200000	-70.3766590129922
86300000	-70.7663338614723
86400000	-71.0690921200561
86500000	-71.4182617584685
86600000	-71.2903977372142
86700000	-70.757299172427
86800000	-71.2640150359591
86900000	-71.2602873883496
87000000	-71.405793651774
87100000	-71.0189703407478
87200000	-70.8843801963837
87300000	-72.4549027973934
87400000	-72.424513068994
87500000	-71.726169442909
87600000	-71.6276707043429
87700000	-71.9663698518494
87800000	-72.6045205209231
87900000	-72.6019991632638
88000000	-72.1720162383501
88100000	-72.1260519935473
88200000	-72.0986308571817
88300000	-71.9234838836084
88400000	-72.0332517944386
88500000	-71.9999180914941
88600000	-72.3584220293247
88700000	-71.9067753440286
88800000	-71.4132769081621
88900000	-71.5807079015247
89000000	-71.6513108541685
89100000	-72.0626303928345
89200000	-71.2820389014268
89300000	-71.1736216071408
89400000	-71.4610280316009
89500000	-71.6340972131809
89600000	-71.1086351582381
89700000	-70.7381503466246
89800000	-70.8286191019232
89900000	-70.6941882390522
90000000	-70.7401191055462
90100000	-70.3295027294622
90200000	-70.0322201112399
90300000	-70.3613181399767
90400000	-70.5664563321345
90500000	-70.5493548733949
90600000	-69.7630638299798
90700000	-70.0750112361927
90800000	-70.5526603547463
90900000	-70.9593320355495
91000000	-71.2490099022291
91100000	-70.3230505466745
91200000	-70.7048367606258
91300000	-70.9199414327567
91400000	-71.328762890535
91500000	-71.1526270969923
91600000	-70.9831147246869
91700000	-71.673013555228
91800000	-71.6216130440869
91900000	-71.1486654610048
92000000	-71.0441402947092
92100000	-71.2389654508449
92200000	-72.005857093404
92300000	-71.7834255221749
92400000	-71.4879404544411
92500000	-71.2500189162684
92600000	-71.3393567704957
92700000	-71.0903113649408
92800000	-70.9303988529774
92900000	-70.9805483904739
93000000	-71.4726395020792
93100000	-70.6604290254506
93200000	-70.2374263800644
93300000	-70.4101232981656
93400000	-70.616154527372
93500000	-70.6954393121732
93600000	-70.0441359487403
93700000	-69.7536272535181
93800000	-70.1632920403861
93900000	-70.6161260031432
94000000	-70.389245365821
94100000	-69.8509124379662
94200000	-70.3155835165635
94300000	-70.6274166504618
94400000	-70.751274957704
94500000	-69.8981091845863
94600000	-69.9986249044641
94700000	-70.5846731652567
94800000	-71.1422787391959
94900000	-71.0608914820087
95000000	-69.9642156125874
95100000	-70.2138590971618
95200000	-70.7081455327467
95300000	-70.9243167737035
95400000	-70.9672704345942
95500000	-70.3997861239588
95600000	-71.3594167302249
95700000	-71.6032089662198
95800000	-71.6111587810937
95900000	-71.2634570918601
96000000	-71.4756208427367
96100000	-72.6237211962721
96200000	-72.3158500993742
96300000	-71.7010177450388
96400000	-71.5149818560622
96500000	-71.7427123913461
96600000	-71.9284020223162
96700000	-71.8838313688984
96800000	-71.5538451346392
96900000	-71.4390348995889
97000000	-71.4062718312578
97100000	-70.802656409289
97200000	-70.8278310217612
97300000	-71.0897151356291
97400000	-71.7405167507661
97500000	-71.0044258381963
97600000	-70.4675676371518
97700000	-70.2465111944319
97800000	-70.2612462888532
97900000	-70.4418345791714
98000000	-69.930150445458
98100000	-69.9345494976146
98200000	-69.9216307620404
98300000	-70.1863699039242
98400000	-69.8600486987926
98500000	-69.502915996428
98600000	-70.1046665899574
98700000	-70.4559631071317
98800000	-71.087935706097
98900000	-70.3016008783794
99000000	-70.4116236001834
99100000	-71.3538993120804
99200000	-71.9431686199491
99300000	-72.3580555861673
99400000	-71.4060983379483
99500000	-71.801867704544
99600000	-72.4147504896927
99700000	-71.905901063832
99800000	-71.8669953922372
99900000	-71.2662583857702
100000000	-71.9255711324001
100100000	-71.7024381805363
100200000	-70.8927055267097
100300000	-70.4906442149968
100400000	-70.6914161572909
100500000	-70.7471084442916
100600000	-70.3799995810091
100700000	-70.0641807613137
100800000	-70.248922501659
100900000	-69.9475259575676
101000000	-69.7913118984701
101100000	-69.9678572521497
101200000	-69.9993994500747
101300000	-70.3435105220869
101400000	-69.6701750831019
101500000	-69.2181457149029
101600000	-69.6586411738352
101700000	-70.0310631017793
101800000	-70.3182188180576
101900000	-69.7877124310894
102000000	-69.9439668278549
102100000	-70.3160628360314
102200000	-70.335719990576
102300000	-69.9167207909688
102400000	-70.0579244652243
102500000	-70.8864327268655
102600000	-71.3360821670702
102700000	-71.3637392222578
102800000	-70.2960063372198
102900000	-70.4588924343532
103000000	-71.3111364039725
103100000	-71.491915350158
103200000	-71.7872570633633
103300000	-71.1313910976907
103400000	-71.8273801234845
103500000	-71.9304745328805
103600000	-71.6981244827463
103700000	-71.5838870560936
103800000	-71.5941977013687
103900000	-72.2306397508155
104000000	-71.7696633492547
104100000	-70.8081102962824
104200000	-70.7212190023558
104300000	-70.7885712416976
104400000	-70.7474374921258
104500000	-70.701969629436
104600000	-70.4011639532572
104700000	-70.3350351740241
104800000	-69.9707594689989
104900000	-69.4880094298146
105000000	-69.6734244487748
105100000	-69.948090687101
105200000	-70.5286113675335
105300000	-69.9944778776823
105400000	-69.7137589762752
105500000	-69.8789794495476
105600000	-69.8882204638252
105700000	-70.2230979040268
105800000	-69.8905881311894
105900000	-70.3782289265399
106000000	-70.7264273554537
106100000	-70.9355982841785
106200000	-70.4721200258344
106300000	-70.5348725106898
106400000	-71.2386739177036
106500000	-71.6438087101523
106600000	-72.1147786515831
106700000	-71.7238781232487
106800000	-71.9568105529194
106900000	-72.2663703101938
107000000	-72.4967062657056
107100000	-72.5562399747387
107200000	-72.2560480708714
107300000	-72.2548797971074
107400000	-71.7726297867878
107500000	-71.0156961131685
107600000	-70.8931958885386
107700000	-70.9531449722714
107800000	-70.542741169463
107900000	-70.0258724502887
108000000	-69.620642845806
108100000	-69.5009241098693
108200000	-69.3156327756659
108300000	-68.886391042286
108400000	-68.8224866932391
108500000	-68.9813526639856
108600000	-69.4032736668097
108700000	-68.8890512606419
108800000	-68.6662274927794
108900000	-69.2031642793798
109000000	-69.6273210615105
109100000	-70.5469287794436
109200000	-69.6725562093575
109300000	-69.9733228028656
109400000	-70.8482132832721
109500000	-71.2681403576626
109600000	-71.3220697107199
109700000	-71.412236383575
109800000	-72.411144631925
109900000	-72.9617345266279
110000000	-72.4427038260643
110100000	-71.98215330463
110200000	-72.1657944175976
110300000	-73.4927983900845
110400000	-73.2976153859939
110500000	-73.1072761087319
110600000	-72.1381970183169
110700000	-71.8694206313535
110800000	-71.4405573298132
110900000	-70.596132990982
111000000	-70.552270298335
111100000	-70.7883395867839
111200000	-70.2234428560314
111300000	-69.7471938911406
111400000	-69.2851050214326
111500000	-69.3149290968107
111600000	-69.0124330974985
111700000	-69.0338332339219
111800000	-69.2700610952887
111900000	-69.2173195436798
112000000	-69.829582001462
112100000	-69.4473934075926
112200000	-69.3770869757286
112300000	-70.154549005693
112400000	-70.6707189726352
112500000	-71.5195204187505
112600000	-70.8323930925586
112700000	-71.4216867253926
112800000	-72.4531944933571
112900000	-72.0597409392543
113000000	-72.1250681777967
113100000	-72.1345088673555
113200000	-72.6827956494222
113300000	-72.5949120072931
113400000	-71.2358079369161
113500000	-70.794592994155
113600000	-71.0131150466806
113700000	-71.2037098090557
113800000	-70.7587586375987
113900000	-70.3517545435189
114000000	-70.279360958727
114100000	-70.1393045261618
114200000	-69.3714710319577
114300000	-69.315066652889
114400000	-69.4541621034398
114500000	-70.1371121014724
114600000	-69.3283779744523
114700000	-68.6336535461155
114800000	-68.8787096311746
114900000	-69.1008453699073
115000000	-69.3322261462036
115100000	-69.109769677194
115200000	-69.3880114463647
115300000	-69.9469470186223
115400000	-70.180752999191
115500000	-69.9333283077424
115600000	-70.0688132649874
115700000	-71.2579827988647
115800000	-72.4944348978607
115900000	-72.8027429826171
116000000	-72.314512548628
116100000	-72.4250518197414
116200000	-73.4260083949268
116300000	-72.5843151776055
116400000	-72.9607971461252
116500000	-72.9294447580839
116600000	-72.5821420679514
116700000	-71.9278134334158
116800000	-70.5392456025639
116900000	-70.4153328085406
117000000	-70.3515875874617
117100000	-70.0642859043047
117200000	-69.8096544805351
117300000	-69.5659462502845
117400000	-69.9908932810803
117500000	-68.9116531540128
117600000	-68.4085402619361
117700000	-68.702459546148
117800000	-69.0373525634981
117900000	-69.9247776035118
118000000	-69.0612514334005
118100000	-68.9211999756691
118200000	-69.4011041767219
118300000	-69.4908697062263
118400000	-69.8385658165414
118500000	-69.8258916963784
118600000	-71.0493744219315
118700000	-71.6371101025168
118800000	-71.4247688022693
118900000	-70.6861988879924
119000000	-70.887042377213
119100000	-71.7777111395964
119200000	-71.9252670588497
119300000	-71.9794167310303
119400000	-72.1048294900187
119500000	-71.360983529188
119600000	-70.5397012050674
119700000	-70.0634491799797
119800000	-70.3024819486657
119900000	-70.2804651844117
120000000	-70.0081237308807
120100000	-69.190394681764
120200000	-68.7990195220679
120300000	-68.8596496365321
120400000	-68.4757959129713
120500000	-68.2628772286408
120600000	-68.4676594449859
120700000	-68.9653703770711
120800000	-69.3899877676851
120900000	-68.666619683701
121000000	-68.761391686967
121100000	-69.4337712091436
121200000	-70.3663151633066
121300000	-71.0596614253436
121400000	-70.91983314159
121500000	-71.6005093166957
121600000	-72.2862673061296
121700000	-71.5626154874086
121800000	-71.479532003775
121900000	-71.6611893231618
122000000	-72.9594463112383
122100000	-73.0727961981957
122200000	-72.2515991008768
122300000	-71.4387552854695
122400000	-71.2186814787804
122500000	-70.6418033090245
122600000	-70.3663137774787
122700000	-70.3304438189902
122800000	-70.6385453438739
122900000	-69.7653608056686
123000000	-69.1156302121652
123100000	-68.6258148892178
123200000	-68.6212689288117
123300000	-68.8318248827273
123400000	-68.7137881331865
123500000	-68.8039556951766
123600000	-68.9048600206516
123700000	-69.1295743757794
123800000	-68.7246831879133
123900000	-69.0799061059645
124000000	-69.9385936370719
124100000	-70.7208880350356
124200000	-71.6409362289368
124300000	-71.5838721187491
124400000	-71.5712216407604
124500000	-71.5168548089033
124600000	-71.7006004628065
124700000	-72.2154434470995
124800000	-72.1825604253577
124900000	-72.3943849348407
125000000	-71.8103248914739
125100000	-70.4955207652634
125200000	-70.1853787201205
125300000	-70.1335336466028
125400000	-69.8535613499867
125500000	-69.6741661387445
125600000	-70.2423190215668
125700000	-70.3521667464777
125800000	-69.5246767519274
125900000	-69.2599917524043
126000000	-69.4957074113033
126100000	-69.7683234027802
126200000	-70.7559549673772
126300000	-70.3555019223396
126400000	-70.4185717811761
126500000	-70.6845603579089
126600000	-70.7197087725517
126700000	-70.5907620173008
126800000	-70.8562165860626
126900000	-72.1548611431059
127000000	-72.7035562797715
127100000	-72.7990768578996
127200000	-72.4270713662881
127300000	-71.8756356752172
127400000	-71.5759683245563
127500000	-71.4881464705324
127600000	-71.5375941093071
127700000	-71.8249420426188
127800000	-70.832141492831
127900000	-69.8934979195573
128000000	-69.308978857735
128100000	-69.2771024403239
128200000	-69.3022601382575
128300000	-69.2341167867799
128400000	-69.4660502893135
128500000	-69.6603222268305
128600000	-69.7267889931904
128700000	-68.9194196251807
128800000	-69.0017412192079
128900000	-69.611844780898
129000000	-70.4353661394142
129100000	-71.1885108860525
129200000	-70.8123062265902
129300000	-70.871987857699
129400000	-71.0378685908303
129500000	-70.4866593393267
129600000	-71.0655781733341
129700000	-71.1088343582131
129800000	-72.1491718972314
129900000	-71.6570902475618
130000000	-71.1644618009499
130100000	-70.424016581611
130200000	-69.7815134554699
130300000	-69.5504710576804
130400000	-69.3945303781817
130500000	-69.5977100137504
130600000	-70.04577746937
130700000	-69.2039571926635
130800000	-68.8582021085307
130900000	-69.0077844023708
131000000	-69.19043968765
131100000	-69.5016859818866
131200000	-69.9208768530176
131300000	-70.6475647756656
131400000	-71.1067085937156
131500000	-71.3139531738706
131600000	-70.4858234232791
131700000	-70.7500680448532
131800000	-71.3450913309344
131900000	-72.0585796655815
132000000	-72.178974509571
132100000	-72.0775238124114
132200000	-71.8446412942373
132300000	-71.0560186357164
132400000	-70.4171396184971
132500000	-70.486674241847
132600000	-70.2713593425938
132700000	-70.4213189131589
132800000	-69.9326089382675
132900000	-69.4381652908332
133000000	-69.1541430200061
133100000	-68.9360387792585
133200000	-68.9079536478501
133300000	-69.1264525823502
133400000	-69.7372034227309
133500000	-69.9901402983179
133600000	-69.6007202525262
133700000	-69.8102504196561
133800000	-70.3026511170389
133900000	-70.4934219421736
134000000	-71.4502281035227
134100000	-71.890585178549
134200000	-72.2847532814989
134300000	-72.377350478481
134400000	-71.6318196772685
134500000	-70.9995637282257
134600000	-71.2322630502966
134700000	-71.4453915789729
134800000	-71.4637860700985
134900000	-71.4570545393513
135000000	-71.2678699448992
135100000	-70.344848429569
135200000	-69.6880222201692
135300000	-69.5877479064011
135400000	-69.6979355144758
135500000	-69.9556104602137
135600000	-69.8966988718041
135700000	-69.850018267935
135800000	-69.5444912925132
135900000	-69.5481591583068
136000000	-69.3848494727779
136100000	-69.8543786759022
136200000	-70.6221000165746
136300000	-71.3560139064756
136400000	-71.508580875265
136500000	-71.3137248628024
136600000	-71.3410782205585
136700000	-70.9905798663478
136800000	-70.2757976408857
136900000	-71.0351284266822
137000000	-70.9718177004394
137100000	-70.4920875674194
137200000	-69.560684747787
137300000	-69.0326779855842
137400000	-68.8950051012213
137500000	-68.6478956235907
137600000	-68.472379177346
137700000	-68.6091171644857
137800000	-69.2670784562616
137900000	-69.64330333207
138000000	-69.1011105679768
138100000	-69.0818493803168
138200000	-69.6243609450479
138300000	-70.1522923016922
138400000	-71.2291695222519
138500000	-71.2425155682196
138600000	-71.66464102842
138700000	-72.3873171093211
138800000	-71.9176512703047
138900000	-71.5341671439683
139000000	-71.628661004183
139100000	-71.730049824572
139200000	-71.8627770773133
139300000	-71.8353272940897
139400000	-71.848680314692
139500000	-70.5722172296257
139600000	-69.9957861530851
139700000	-69.8347798114057
139800000	-69.7625430957856
139900000	-70.2189253552042
140000000	-69.9241268240428
140100000	-69.8612764291922
140200000	-69.7231122664886
140300000	-69.720102505087
140400000	-69.305416898843
140500000	-69.6413104463451
140600000	-70.2752841468943
140700000	-71.1564580605274
140800000	-71.4702700236685
140900000	-71.4336865811036
141000000	-71.0199125965359
141100000	-71.0282049899525
141200000	-70.661931493333
141300000	-71.6412228677595
141400000	-71.5921450117607
141500000	-71.6970068024593
141600000	-70.9584299584893
141700000	-70.729253873206
141800000	-70.3614947400228
141900000	-69.4706783858841
142000000	-69.3546338374155
142100000	-69.6371239493739
142200000	-70.2171982380396
142300000	-70.7133210389591
142400000	-70.0628055202237
142500000	-70.0235054671875
142600000	-70.4172617652548
142700000	-70.4335797939779
142800000	-71.0040742523179
142900000	-71.5314495450666
143000000	-72.4999553283486
143100000	-72.8934955675903
143200000	-71.9777322173726
143300000	-70.648567114577
143400000	-70.0966413243767
143500000	-69.9066264976143
143600000	-69.901650172585
143700000	-69.9633752883267
143800000	-70.1967742668298
143900000	-69.249386621519
144000000	-68.6267613771852
144100000	-68.5571138861307
144200000	-68.5609186010059
144300000	-68.6535997024714
144400000	-69.3174776982862
144500000	-69.7072960232324
144600000	-70.2150104628624
144700000	-70.2227502758847
144800000	-69.5763352980242
144900000	-69.7698584869185
145000000	-70.7544715511854
145100000	-71.3052027581864
145200000	-71.9123093764949
145300000	-71.9001752690422
145400000	-71.9480758622035
145500000	-71.3630859929629
145600000	-70.4433579303924
145700000	-70.484069270241
145800000	-69.9639354983568
145900000	-70.2232369094391
146000000	-70.1792140953593
146100000	-70.0231343336934
146200000	-69.7768224860913
146300000	-69.4181105609006
146400000	-69.364614198768
146500000	-69.6072039236524
146600000	-69.9863592357176
146700000	-71.0629975015946
146800000	-71.0745682844499
146900000	-71.6903344174596
147000000	-72.1745251534764
147100000	-71.5523867363557
147200000	-71.3530275546133
147300000	-71.876841012591
147400000	-71.7979455081151
147500000	-71.7760064012498
147600000	-71.7697148818981
147700000	-71.0213758322338
147800000	-70.2236619817717
147900000	-69.7825577615618
148000000	-69.6581984767938
148100000	-69.7065417571405
148200000	-70.126563894218
148300000	-70.2916534571839
148400000	-70.2078553847761
148500000	-70.2470656322214
148600000	-70.333330931001
148700000	-69.7306121881923
148800000	-70.4039484429521
148900000	-71.0840613006416
149000000	-72.0045573092827
149100000	-72.3006508122427
149200000	-72.3744776479835
149300000	-71.7531375997871
149400000	-71.5552389335855
149500000	-70.2486042046623
149600000	-70.516936150089
149700000	-70.4559198642436
149800000	-70.7205090621592
149900000	-70.24671919382
150000000	-69.6690316871144
150100000	-69.1734150853844
150200000	-68.7809385528299
150300000	-68.6833433153831
150400000	-69.0040237457297
150500000	-69.4107603604098
150600000	-70.5503229545903
150700000	-70.3235254430799
150800000	-70.3032011841308
150900000	-70.568322079341
151000000	-70.4198540944535
151100000	-71.1408711109045
151200000	-71.9367553724368
151300000	-72.1692251670968
151400000	-72.1844538069888
151500000	-71.9119542764513
151600000	-71.0212138430189
151700000	-70.2559064065145
151800000	-70.0909987334182
151900000	-70.0327394953034
152000000	-70.2106096815332
152100000	-70.7574048850802
152200000	-70.4635404510928
152300000	-70.2962371025638
152400000	-70.4074027654426
152500000	-70.5028238012402
152600000	-70.5735604900216
152700000	-71.2221439459513
152800000	-71.7024317145848
152900000	-72.6005599174352
153000000	-72.7580610991332
153100000	-72.5504907369998
153200000	-71.6083684463436
153300000	-71.0507392996865
153400000	-70.2515882612749
153500000	-70.5451189064722
153600000	-70.5368017191386
153700000	-70.4201467012848
153800000	-69.9809059210928
153900000	-69.8619533806868
154000000	-69.6639507016313
154100000	-69.0797315167648
154200000	-69.1797058681906
154300000	-69.5743559952513
154400000	-70.4085161396143
154500000	-71.3274340786542
154600000	-71.2786218316784
154700000	-71.1952983564911
154800000	-71.4699538387177
154900000	-70.9500185744947
155000000	-71.4665143516631
155100000	-71.5788744131289
155200000	-72.3673834935027
155300000	-72.2403593374626
155400000	-72.3348725069537
155500000	-71.8052846082723
155600000	-70.2962175814137
155700000	-69.8167625950248
155800000	-69.7772767621006
155900000	-69.8053645557407
156000000	-70.571691304885
156100000	-70.6392485628766
156200000	-70.5878357332979
156300000	-70.7513766130708
156400000	-70.7368358975698
156500000	-70.6857017193216
156600000	-70.8444595975108
156700000	-72.0182546023893
156800000	-72.9543824918679
156900000	-73.1718528970043
157000000	-72.7061311372814
157100000	-71.78594379749
157200000	-71.0069233783483
157300000	-70.613751823952
157400000	-70.6992087880185
157500000	-70.4805961398758
157600000	-70.5847727023337
157700000	-70.8234709208683
157800000	-71.0407731796648
157900000	-70.9767078308231
158000000	-70.6067649658397
158100000	-70.8861298498833
158200000	-71.5355460513593
158300000	-72.4050556429192
158400000	-73.2491895718284
158500000	-72.9331377699468
158600000	-73.0637698027499
158700000	-73.2205506627835
158800000	-71.1481711369053
158900000	-70.9148079967049
159000000	-70.241911415519
159100000	-70.2943214425339
159200000	-70.0992917792558
159300000	-70.1549482265295
159400000	-69.9329535398436
159500000	-69.2751666532244
159600000	-69.1765191479123
159700000	-69.3596361971507
159800000	-69.2516388086216
159900000	-70.3630957635636
160000000	-70.9524899927202
160100000	-71.6515593654315
160200000	-72.0283234416882
160300000	-72.0625847698368
160400000	-71.211050015789
160500000	-71.1295260777067
160600000	-71.6688915869232
160700000	-71.442883400827
160800000	-71.4825620866438
160900000	-71.4950444928361
161000000	-70.9364643101751
161100000	-70.4809018647359
161200000	-69.9682627579686
161300000	-70.010605379405
161400000	-69.7127805208771
161500000	-70.5375633945779
161600000	-71.004061131548
161700000	-71.5389581968803
161800000	-72.1560325875028
161900000	-71.56052935579
162000000	-71.3395554277953
162100000	-71.1347188145585
162200000	-71.0048807403774
162300000	-71.663610144298
162400000	-71.4967370051485
162500000	-71.7266620169076
162600000	-71.198808590449
162700000	-70.6853813306442
162800000	-70.4454412600775
162900000	-69.6434398808252
163000000	-69.8997431454683
163100000	-70.0716707234095
163200000	-70.9278857535369
163300000	-71.0558228484463
163400000	-71.1661728616466
163500000	-71.1514880022964
163600000	-71.5818818282162
163700000	-71.1507281642049
163800000	-71.2151328749788
163900000	-71.3114039846265
164000000	-72.0895633029254
164100000	-72.2737716035666
164200000	-72.3178347309218
164300000	-71.687041031485
164400000	-71.0860220194443
164500000	-70.4438778637369
164600000	-70.4350400951069
164700000	-70.4679397633508
164800000	-70.6469391583697
164900000	-71.1536642063096
165000000	-71.0564792665419
165100000	-71.1171020217637
165200000	-71.1080140380439
165300000	-70.7580928979187
165400000	-71.0630948910372
165500000	-71.4714231581943
165600000	-71.900942662789
165700000	-72.111666616637
165800000	-72.0548644677483
165900000	-72.2239727296723
166000000	-71.754174799095
166100000	-70.7493401964073
166200000	-70.93070820503
166300000	-70.0580173866621
166400000	-70.2495392943102
166500000	-70.2320704709744
166600000	-70.7761777772435
166700000	-70.8377616250151
166800000	-70.7632529589444
166900000	-70.7675328523455
167000000	-71.1218943893305
167100000	-70.7328004495592
167200000	-71.7737401919295
167300000	-71.9446979884386
167400000	-72.7005565230173
167500000	-72.5000573810809
167600000	-71.8981234833731
167700000	-71.0876056237672
167800000	-70.5687258421509
167900000	-70.097357709449
168000000	-70.1038403734463
168100000	-70.260760525164
168200000	-70.5095124148027
168300000	-70.3278025042856
168400000	-70.190827182959
168500000	-70.5903412986668
168600000	-70.7724047017951
168700000	-71.1264672293886
168800000	-71.891191017667
168900000	-72.5837362867505
169000000	-73.5857779061942
169100000	-73.5864934688802
169200000	-73.0367566465374
169300000	-72.7610372362659
169400000	-72.2440226621907
169500000	-71.942170698692
169600000	-71.9204247592452
169700000	-71.3399921770928
169800000	-71.4324160603187
169900000	-71.3160319194747
170000000	-71.3809531929707
170100000	-71.3343574951525
170200000	-71.3013555772259
170300000	-71.4749098157374
170400000	-71.1799785895822
170500000	-71.8624650601901
170600000	-72.100069144328
170700000	-72.0986470632186
170800000	-72.184425654255
170900000	-72.018393830762
171000000	-71.1505991930399
171100000	-70.9965994978929
171200000	-70.4699713262604
171300000	-70.3001477897859
171400000	-70.2421293184041
171500000	-71.2483918059508
171600000	-71.0332868760643
171700000	-70.8046395372127
171800000	-70.6974585418722
171900000	-71.3499790055737
172000000	-71.0191785083909
172100000	-71.7302376646119
172200000	-72.1447140505724
172300000	-72.2078070618667
172400000	-72.3962807902092
172500000	-72.4142377181118
172600000	-71.6479989569765
172700000	-71.0588765150178
172800000	-70.6550655719879
172900000	-70.5751928048604
173000000	-70.5490573421998
173100000	-70.7212266724763
173200000	-70.7397405175763
173300000	-70.530373993903
173400000	-71.006348228215
173500000	-71.1444531168305
173600000	-71.2524561278751
173700000	-71.4687892846621
173800000	-71.8871631038187
173900000	-72.059371474421
174000000	-72.2174652037294
174100000	-71.9820768864108
174200000	-71.7060175914906
174300000	-71.2260662539223
174400000	-70.6016217679416
174500000	-70.474388489647
174600000	-70.0658626103461
174700000	-70.0633732443852
174800000	-70.2111473694492
174900000	-70.7154639409906
175000000	-71.2552146899016
175100000	-71.077756679836
175200000	-71.0936803028751
175300000	-71.1240094752236
175400000	-71.1805152593654
175500000	-71.8488873178488
175600000	-71.6480851213823
175700000	-71.5469650160644
175800000	-71.2935206014925
175900000	-71.3110831573937
176000000	-70.9920903979243
176100000	-70.5603008283767
176200000	-70.6483569243008
176300000	-70.8324837802081
176400000	-71.2635623907087
176500000	-71.578686399881
176600000	-72.0277398497247
176700000	-72.1197848415055
176800000	-72.9255761486785
176900000	-73.007806408099
177000000	-72.8930380594419
177100000	-71.8174244152683
177200000	-71.3104422232023
177300000	-71.3770852760242
177400000	-71.3291365368557
177500000	-71.0531862485824
177600000	-70.7921597754923
177700000	-70.2400258462242
177800000	-70.4292651977464
177900000	-70.4275489565236
178000000	-70.380354713765
178100000	-70.5460022984589
178200000	-71.0502030793174
178300000	-72.2601128041209
178400000	-72.245749582788
178500000	-72.2130041996216
178600000	-72.0423005101045
178700000	-72.1293495932362
178800000	-71.9011158445172
178900000	-71.8937505147922
179000000	-71.0433960650403
179100000	-71.1805681057313
179200000	-71.1185226597589
179300000	-71.6240719419707
179400000	-71.3362437307934
179500000	-71.1476745619577
179600000	-71.0384168367313
179700000	-71.3520693179147
179800000	-71.2406920432705
179900000	-71.8641707024046
180000000	-71.9385477768806
180100000	-72.3527539713988
180200000	-72.2761734873418
180300000	-71.9482260074993
180400000	-71.7383175107715
180500000	-70.6870916607959
180600000	-70.4749734579947
180700000	-70.3871895920679
180800000	-70.6488116600654
180900000	-70.80806045508
181000000	-71.0258833001906
181100000	-70.749455613531
181200000	-71.2151719106562
181300000	-71.1677211200468
181400000	-71.1422348501603
181500000	-70.8486744733487
181600000	-71.3168394857518
181700000	-71.6011388447308
181800000	-71.8517303732689
181900000	-71.7999650374685
182000000	-71.6376333712973
182100000	-70.9900452781032
182200000	-70.7803021028331
182300000	-70.783746035937
182400000	-70.3529472387144
182500000	-70.7331804433906
182600000	-70.7955966349382
182700000	-71.4853275996784
182800000	-71.6886582924577
182900000	-71.690366716725
183000000	-71.2482926248751
183100000	-71.2685926306487
183200000	-70.9730448973308
183300000	-71.4152818545155
183400000	-70.8747031023404
183500000	-71.4457227319121
183600000	-71.2168670380087
183700000	-71.8220017146635
183800000	-71.8900412281043
183900000	-71.141393145429
184000000	-71.1060508517558
184100000	-71.5507809412265
184200000	-71.5779046729027
184300000	-72.0470543909252
184400000	-71.8107049340961
184500000	-71.6300080319819
184600000	-71.3148536903181
184700000	-71.1882151702236
184800000	-70.811577933328
184900000	-70.1504520620622
185000000	-70.4607068166531
185100000	-70.5075576250409
185200000	-70.5060430632057
185300000	-70.8885011530617
185400000	-71.4189866821728
185500000	-71.5189162268538
185600000	-72.2520338380459
185700000	-72.799879274087
185800000	-72.6692175847894
185900000	-72.1703613534062
186000000	-72.3340404023707
186100000	-72.1906157601662
186200000	-72.1576265457642
186300000	-71.6349444296469
186400000	-71.4052793960571
186500000	-70.8763037137267
186600000	-70.8509596939852
186700000	-70.9301470389155
186800000	-70.805167914111
186900000	-71.1569476195097
187000000	-71.3525445009862
187100000	-71.990782724458
187200000	-72.5334239246848
187300000	-72.4071474704489
187400000	-72.3394972303701
187500000	-71.7592692661118
187600000	-71.6611789041829
187700000	-71.6517388184918
187800000	-70.4781184827039
187900000	-70.5253958639976
188000000	-70.5887140210755
188100000	-71.1196250557111
188200000	-71.1007682199793
188300000	-71.1161607174052
188400000	-71.2021720175451
188500000	-71.5363419596073
188600000	-71.8328290807992
188700000	-72.3819982627802
188800000	-72.1669442841135
188900000	-72.9687836187154
189000000	-73.2338413434135
189100000	-73.0806750596148
189200000	-72.5659245400284
189300000	-71.9654699454054
189400000	-71.6304401888506
189500000	-71.7065972789985
189600000	-71.8636696047305
189700000	-71.8488944542809
189800000	-71.9613986106583
189900000	-72.0876351283312
190000000	-72.8385035477269
190100000	-72.6774558905157
190200000	-72.533771930554
190300000	-71.9851587395404
190400000	-71.8703449549767
190500000	-71.8650108140021
190600000	-71.7928674596698
190700000	-71.5040928943747
190800000	-72.0968418515258
190900000	-72.1088655601456
191000000	-72.2927074662741
191100000	-72.3380912434187
191200000	-72.0027388912274
191300000	-72.0291094562908
191400000	-71.9065926315009
191500000	-72.5312306325135
191600000	-72.8548987247152
191700000	-72.3954180747119
191800000	-72.4455288761457
191900000	-72.4488392654306
192000000	-72.1430514958278
192100000	-72.2646931356843
192200000	-71.6336087516792
192300000	-72.0906415669107
192400000	-72.1766595470767
192500000	-73.0450523778904
192600000	-73.1703337404572
192700000	-73.3304388951573
192800000	-73.4257307744643
192900000	-74.0384522863178
193000000	-73.1110985575714
193100000	-72.848573415777
193200000	-71.6919158304689
193300000	-71.655611376407
193400000	-71.5507463293414
193500000	-71.6429880387575
193600000	-71.465195616064
193700000	-71.5327323080217
193800000	-71.4768183518106
193900000	-71.8468131332937
194000000	-71.6941313905046
194100000	-72.244522867315
194200000	-72.3763672266465
194300000	-72.9899715558783
194400000	-73.6931313610837
194500000	-73.7382334801383
194600000	-73.3325456872275
194700000	-73.4171632835771
194800000	-73.3808994584244
194900000	-72.4160561209586
195000000	-72.4278016889035
195100000	-71.8644947771905
195200000	-72.0712224090455
195300000	-71.8486201268355
195400000	-72.4468564317169
195500000	-72.5408483839021
195600000	-72.6196338522751
195700000	-72.4005595871429
195800000	-72.4087108845893
195900000	-71.5129929378302
196000000	-72.2037445272064
196100000	-71.3896635099822
196200000	-71.7994451385959
196300000	-71.6589594147945
196400000	-72.2038233717687
196500000	-71.8540884120965
196600000	-71.8535673494691
196700000	-71.6931995776622
196800000	-72.1401764289848
196900000	-72.0365108831443
197000000	-72.6827203041026
197100000	-72.3080771428528
197200000	-72.8172355029055
197300000	-72.8382722445276
197400000	-72.956334560494
197500000	-72.6541492570715
197600000	-72.4941106109361
197700000	-72.3220154916351
197800000	-72.485784146111
197900000	-72.3661336546074
198000000	-72.5166940663553
198100000	-72.9558107971428
198200000	-72.8639657274493
198300000	-73.2544198621849
198400000	-73.1779384284288
198500000	-72.2838408804868
198600000	-71.8025744899635
198700000	-71.9248068019876
198800000	-71.1483979014137
198900000	-71.1622936054958
199000000	-70.9858356396169
199100000	-71.1895847368533
199200000	-70.9600956188473
199300000	-71.4010320700719
199400000	-71.4805585894922
199500000	-70.6804021154518
199600000	-57.8579604004904
199700000	-57.5927376468846
199800000	-57.5887507124297
199900000	-57.6096940542898
[truncated: 2,096 more rows]
