# Supplementary material for: Highly efficient photonic radar by incorporating MDM-WDM and machine learning classifiers under adverse weather conditions
Source: PLoS One. 2024 Apr 1;19(4):e0300653. doi: 10.1371/journal.pone.0300653 (PMC10984395; doi:10.1371/journal.pone.0300653)
Supplement: S1 File — (ZIP) [file pone.0300653.s001.zip › Visibility_Dataset_optical/Medium Fog/Target 4.txt]

0	-72.3817982488931
100000	-70.7749976718717
200000	-70.1869075085662
300000	-70.1296904747416
400000	-69.7419851432898
500000	-69.4848291842302
600000	-68.4911841198199
700000	-68.5612450141041
800000	-68.8282151573929
900000	-68.9151290119658
1000000	-69.1302699263623
1100000	-68.3592591352661
1200000	-68.9091336647652
1300000	-69.2927174051914
1400000	-69.2388498237312
1500000	-69.20085450279
1600000	-68.4932012983217
1700000	-68.713994977414
1800000	-69.1254657200477
1900000	-69.1052014348148
2000000	-68.5488783826479
2100000	-67.8217436369406
2200000	-68.2318210352027
2300000	-68.2606275566149
2400000	-68.2582779624556
2500000	-68.0469718665167
2600000	-67.5468480032353
2700000	-68.3083763882393
2800000	-68.8123703596493
2900000	-68.7776790580002
3000000	-68.4569920253379
3100000	-68.3894284790157
3200000	-69.1039504407459
3300000	-69.1954388690486
3400000	-69.3495656588169
3500000	-68.871036918258
3600000	-68.5397163542399
3700000	-69.3526726982023
3800000	-69.0484490510573
3900000	-68.7099115163079
4000000	-68.2857090506329
4100000	-68.2647669062345
4200000	-68.975322283651
4300000	-69.0074237081625
4400000	-69.1301615746901
4500000	-68.3320318295883
4600000	-68.6925204872568
4700000	-69.1505742103054
4800000	-69.0249603373381
4900000	-69.2591246248679
5000000	-68.6568234156581
5100000	-68.9062020084205
5200000	-69.2578946294844
5300000	-69.158814945854
5400000	-69.1673478868213
5500000	-68.1255817374311
5600000	-68.2429400255599
5700000	-68.3204431429226
5800000	-68.4098236119581
5900000	-68.511864950972
6000000	-67.7653495353332
6100000	-68.5006709420245
6200000	-68.7446457920155
6300000	-68.7509122426796
6400000	-68.7449403035899
6500000	-68.0512465313462
6600000	-68.5257352981369
6700000	-69.1695105895761
6800000	-69.1816516879387
6900000	-68.7518141410038
7000000	-67.934185905823
7100000	-68.3564900286981
7200000	-68.3827344308292
7300000	-68.2868051592672
7400000	-67.9997746107172
7500000	-67.3712779770324
7600000	-68.0395313524967
7700000	-68.4665862727789
7800000	-68.221814849153
7900000	-67.9712567660876
8000000	-67.9787045556668
8100000	-68.4650651682266
8200000	-68.7310342836906
8300000	-68.7598434818325
8400000	-68.4328580347028
8500000	-68.4254479153129
8600000	-69.009604710015
8700000	-68.9680250986123
8800000	-68.3274081467366
8900000	-67.9373137334905
9000000	-68.054831479508
9100000	-68.2787870277747
9200000	-68.6432249144277
9300000	-68.4666321013364
9400000	-67.7572920670438
9500000	-68.1149084606218
9600000	-68.1323722214033
9700000	-68.3743016907045
9800000	-68.2568155887695
9900000	-67.9404180164842
10000000	-68.3402440417138
10100000	-68.3342485292685
10200000	-68.5030790659239
10300000	-68.3943551881982
10400000	-67.7435707235787
10500000	-67.8008962527281
10600000	-67.7525646280972
10700000	-67.8686798733257
10800000	-67.9642416597714
10900000	-67.4672868355784
11000000	-68.1224926741434
11100000	-68.3294839245107
11200000	-68.1580918714753
11300000	-68.2252990019237
11400000	-67.9401700755582
11500000	-68.266990550308
11600000	-69.1169705317615
11700000	-69.123693559603
11800000	-69.1809638788997
11900000	-68.5550791578685
12000000	-68.7527324670706
12100000	-69.078677464056
12200000	-68.7030245448491
12300000	-68.8277568774478
12400000	-68.3947974730571
12500000	-68.4408331589111
12600000	-69.1495610373011
12700000	-68.6366763961352
12800000	-68.6382137603826
12900000	-68.7105394611878
13000000	-68.2646263910616
13100000	-68.9016315190351
13200000	-68.5878406013608
13300000	-68.7572470540995
13400000	-68.9247900890183
13500000	-68.5636644029705
13600000	-69.103372296842
13700000	-68.125858346806
13800000	-68.3114877486893
13900000	-68.314885182628
14000000	-67.7760182964311
14100000	-68.7476519947276
14200000	-68.1038109039106
14300000	-68.0015216013369
14400000	-68.0916804210642
14500000	-67.6081517308678
14600000	-68.1097211617393
14700000	-67.6159019804022
14800000	-68.1633107118318
14900000	-68.0259787300385
15000000	-67.8355981324023
15100000	-68.1703498258483
15200000	-67.6915759581219
15300000	-67.996742137283
15400000	-67.9000512980473
15500000	-67.8300823760379
15600000	-67.8987323668097
15700000	-67.9825016723063
15800000	-68.3304282327215
15900000	-68.5457055501636
16000000	-68.8390861664364
16100000	-68.2309020719907
16200000	-68.4280457874095
16300000	-68.9491413500077
16400000	-68.9237455581783
16500000	-69.5735181799325
16600000	-69.4093301319621
16700000	-69.9021966841298
16800000	-69.807917140433
16900000	-69.5925451616531
17000000	-69.8507274426491
17100000	-69.4145035932534
17200000	-70.6577105107072
17300000	-70.7896158190698
17400000	-70.2743298762319
17500000	-70.9084487373331
17600000	-70.1739619437868
17700000	-70.521919824396
17800000	-70.4882880226307
17900000	-69.706952987516
18000000	-70.1782208732425
18100000	-69.9180984867879
18200000	-70.6161115618731
18300000	-70.7163950850992
18400000	-70.0623799686189
18500000	-70.6389101670319
18600000	-69.7951418394392
18700000	-70.2470344278279
18800000	-70.4531353884581
18900000	-70.2446649766464
19000000	-71.4526510619158
19100000	-70.6302584164294
19200000	-70.5162558500069
19300000	-70.736182486292
19400000	-70.3401395161512
19500000	-70.9542805474373
19600000	-70.4871783348369
19700000	-70.9985009507047
19800000	-71.427854501617
19900000	-71.3837669884676
20000000	-71.7960143130786
20100000	-70.8761976583178
20200000	-71.2294033627614
20300000	-71.6292538561149
20400000	-71.4950607643742
20500000	-71.8780631791718
20600000	-71.4575621574076
20700000	-71.8729821952306
20800000	-71.8956812467792
20900000	-71.7925009179228
21000000	-71.2277466023635
21100000	-70.5694364257134
21200000	-71.2711202108729
21300000	-71.5845922007825
21400000	-71.7400953750036
21500000	-71.8128534719837
21600000	-70.9008086849379
21700000	-71.3312404011484
21800000	-70.9595561826884
21900000	-71.4288623701493
22000000	-70.7345649978049
22100000	-70.4151730089654
22200000	-71.252382298372
22300000	-71.1903115128029
22400000	-71.4377018255331
22500000	-71.2191620217694
22600000	-70.1184740935305
22700000	-70.5444399084329
22800000	-70.5460747640104
22900000	-70.8224154954702
23000000	-70.1774367703031
23100000	-70.1183173593917
23200000	-70.9475613737683
23300000	-70.7703952379908
23400000	-70.7595254950974
23500000	-70.346126030432
23600000	-69.6372187507471
23700000	-70.4399665447632
23800000	-70.4174944924344
23900000	-69.8533748455
24000000	-69.7842385788251
24100000	-69.7884544449608
24200000	-69.7938769896299
24300000	-69.6209767069203
24400000	-68.9651004931733
24500000	-68.9106126691654
24600000	-68.7686086447594
24700000	-69.1965662866007
24800000	-69.1321093227655
24900000	-69.0429250963866
25000000	-69.5022409754233
25100000	-69.4810276706748
25200000	-69.0887866615039
25300000	-69.4883605427546
25400000	-68.4866885208268
25500000	-69.1102094451138
25600000	-69.0876278463994
25700000	-68.8164518776249
25800000	-69.0190977686427
25900000	-68.7394461119237
26000000	-69.0086165978151
26100000	-69.0608745868931
26200000	-68.719468592177
26300000	-69.5413786516219
26400000	-69.2405234301017
26500000	-70.2390892086604
26600000	-70.2998715165554
26700000	-69.867839915526
26800000	-70.8062322752022
26900000	-69.8846104937522
27000000	-69.7829810688176
27100000	-69.6440413484215
27200000	-69.1276216003008
27300000	-69.6396057030509
27400000	-69.3586673353143
27500000	-69.3159013755036
27600000	-69.6965283417956
27700000	-69.3124638308307
27800000	-69.8217473912022
27900000	-69.387410962203
28000000	-69.713097897792
28100000	-69.780549058312
28200000	-69.7328553230281
28300000	-70.2963451628468
28400000	-69.4755448647304
28500000	-69.3672900086009
28600000	-69.7322441406594
28700000	-69.4565669574579
28800000	-69.5511890841283
28900000	-68.9368146293976
29000000	-69.0648348641477
29100000	-69.333921366732
29200000	-69.8337785960512
29300000	-69.9857095701217
29400000	-69.2391944680397
29500000	-70.0079483605351
29600000	-70.1179178068663
29700000	-70.2377883676927
29800000	-70.2884216218957
29900000	-69.6580965351817
30000000	-70.3490751369883
30100000	-70.4222888301764
30200000	-70.6829306527253
30300000	-70.0272980924405
30400000	-69.4315731365359
30500000	-70.1505071463124
30600000	-69.6375799372406
30700000	-69.9914445200502
30800000	-69.756040287975
30900000	-69.3319669714317
31000000	-70.2083174185738
31100000	-69.793974071306
31200000	-69.9576232422302
31300000	-69.0813320790432
31400000	-69.3107434016787
31500000	-69.479122482881
31600000	-69.1646379146425
31700000	-69.601813387943
31800000	-69.0574099559791
31900000	-69.0212786682053
32000000	-69.2051606523593
32100000	-68.8813645958492
32200000	-68.9061687462901
32300000	-68.6694938358021
32400000	-69.3853490162332
32500000	-69.4264404263764
32600000	-69.7339338926558
32700000	-69.3756537126177
32800000	-69.0675079831354
32900000	-69.4034844076568
33000000	-69.5435840895768
33100000	-69.8326366302794
33200000	-69.7629519862347
33300000	-69.9838844452846
33400000	-70.3986870212723
33500000	-70.5184556717827
33600000	-70.6456617697975
33700000	-69.8970693089735
33800000	-70.060141760804
33900000	-70.4950172418745
34000000	-70.7799325358949
34100000	-70.9818560336042
34200000	-71.0357277042514
34300000	-70.4058907042612
34400000	-70.4650213470363
34500000	-70.3407983422098
34600000	-70.3072616328414
34700000	-70.2687574523915
34800000	-70.2707550570787
34900000	-70.9552545298645
35000000	-71.0598710989129
35100000	-71.0801612038604
35200000	-71.1374450798243
35300000	-69.9092448192692
35400000	-70.3840410649094
35500000	-70.6757548105457
35600000	-70.6330614097897
35700000	-70.4031061532804
35800000	-69.9469135134914
35900000	-70.72548585711
36000000	-70.7960716433507
36100000	-70.5605405406908
36200000	-70.4502844668972
36300000	-69.5694932904578
36400000	-70.6103594929421
36500000	-70.9665372944073
36600000	-70.2813495266742
36700000	-70.3758565298872
36800000	-70.0989286026624
36900000	-69.6477147841043
37000000	-69.6074501160239
37100000	-68.6602269884603
37200000	-68.7555786372303
37300000	-68.5062763711624
37400000	-68.655966309133
37500000	-68.6384915910622
37600000	-68.5146198865201
37700000	-68.9317187933447
37800000	-68.8979109507116
37900000	-68.3605495731289
38000000	-69.0143921662615
38100000	-68.1993609978147
38200000	-68.8929268532969
38300000	-68.8248620083402
38400000	-68.4860348771928
38500000	-68.9141431763123
38600000	-68.6193913361504
38700000	-68.6951941820232
38800000	-68.7194416485882
38900000	-68.4885307810273
39000000	-69.4102088723914
39100000	-69.5477546441579
39200000	-70.2832950672596
39300000	-70.4414717452798
39400000	-70.2386447411804
39500000	-71.3108579292721
39600000	-70.9827766572359
39700000	-70.7157308990597
39800000	-70.3786330930162
39900000	-70.1611018093413
40000000	-70.5196852527839
40100000	-70.2748071811416
40200000	-69.7575562656252
40300000	-70.0962728799722
40400000	-70.0548443656066
40500000	-70.2531576981054
40600000	-70.1174450768341
40700000	-70.1135791151883
40800000	-69.7651137183233
40900000	-70.4288595321424
41000000	-70.5296889457908
41100000	-70.3353009493089
41200000	-70.2252232185366
41300000	-70.3854319727324
41400000	-70.7670981358052
41500000	-70.2404467662591
41600000	-70.2260005643172
41700000	-70.285705511424
41800000	-70.0752170662166
41900000	-71.4798306294801
42000000	-71.1907506672105
42100000	-71.3505470745665
42200000	-71.5051492233985
42300000	-70.8272798140918
42400000	-71.5397107398571
42500000	-71.0319767616007
42600000	-71.8511723251366
42700000	-72.0464149747909
42800000	-71.2287646890055
42900000	-71.9565356026829
43000000	-70.9021459944756
43100000	-71.0562667974322
43200000	-70.658491872755
43300000	-69.810886559516
43400000	-70.6916777263233
43500000	-70.331604799281
43600000	-70.4465611808095
43700000	-70.3340309311094
43800000	-69.8070126407567
43900000	-70.4538900540112
44000000	-69.9745251998512
44100000	-70.0341699713729
44200000	-70.1652854166933
44300000	-70.2506294117812
44400000	-71.3204812006695
44500000	-70.7611575727558
44600000	-70.1326281879261
44700000	-69.9296222756746
44800000	-69.7618393549182
44900000	-70.2533600227241
45000000	-70.1607753609233
45100000	-69.9864926843491
45200000	-70.0208500111591
45300000	-69.9673198564208
45400000	-70.2173946005702
45500000	-70.073069097451
45600000	-70.2289080636168
45700000	-69.781343952131
45800000	-70.0906945231054
45900000	-69.9809742225248
46000000	-69.9319059748328
46100000	-69.9439632529583
46200000	-68.9295514366262
46300000	-69.4172619667269
46400000	-68.7926804689214
46500000	-68.7171850315545
46600000	-68.8652710420129
46700000	-68.4829055752152
46800000	-69.4694990369603
46900000	-69.2970391232898
47000000	-69.622889392162
47100000	-69.7156767245115
47200000	-69.0220132369963
47300000	-70.7476037993058
47400000	-69.4396506517995
47500000	-69.9446078923778
47600000	-69.8815813565183
47700000	-69.372941234634
47800000	-70.1858656486485
47900000	-69.4506511952639
48000000	-69.4679853231582
48100000	-69.4552673655057
48200000	-69.0868285268325
48300000	-69.8640653328476
48400000	-69.4906030274392
48500000	-70.3543627512576
48600000	-70.0443790935231
48700000	-69.9916578277719
48800000	-70.6077429864573
48900000	-69.9415447836199
49000000	-70.2028387068244
49100000	-70.1208023440185
49200000	-70.0155712488882
49300000	-70.3824197705225
49400000	-70.0821265231631
49500000	-70.2048515340965
49600000	-70.4111945288442
49700000	-71.0469649931138
49800000	-71.1545630122152
49900000	-71.0757451905738
50000000	-71.7459321472561
50100000	-71.2386985754725
50200000	-71.7871370781283
50300000	-71.6474088114219
50400000	-71.7218785051965
50500000	-72.0280148196059
50600000	-71.4790870054676
50700000	-71.8214467767437
50800000	-70.6932704356145
50900000	-70.8572813007605
51000000	-70.781317828875
51100000	-69.640754263912
51200000	-70.4789849854872
51300000	-69.9550288447493
51400000	-70.0707955133248
51500000	-70.0411265104907
51600000	-69.4437291589209
51700000	-70.087917083875
51800000	-69.354371280001
51900000	-69.8144419715912
52000000	-69.8056889907992
52100000	-69.6354579206504
52200000	-70.8256146429167
52300000	-70.0540964707247
52400000	-69.7787062814743
52500000	-69.592314483068
52600000	-69.4888120833834
52700000	-70.1878703260739
52800000	-70.1082195819236
52900000	-70.3603137732668
53000000	-69.9574338781957
53100000	-69.9310851127306
53200000	-70.2410933319543
53300000	-70.2007394797412
53400000	-70.5159527828712
53500000	-70.2402677003666
53600000	-70.3768757797233
53700000	-70.4666763621171
53800000	-70.3945388798699
53900000	-70.4057952136896
54000000	-69.28792525498
54100000	-69.8029760270092
54200000	-69.177112700808
54300000	-69.184167170169
54400000	-69.2418226465399
54500000	-69.2205447193954
54600000	-70.0353241332546
54700000	-69.9023693264092
54800000	-70.0155435867188
54900000	-70.0913028678213
55000000	-69.6211359113932
55100000	-71.4352439451369
55200000	-70.0575329907812
55300000	-70.4971284233148
55400000	-70.2273512000737
55500000	-70.0598370895241
55600000	-70.6524060613817
55700000	-69.9807708409572
55800000	-69.8430703807632
55900000	-69.7880144465757
56000000	-69.6713718877212
56100000	-70.2804182681632
56200000	-70.2217642566827
56300000	-70.9062737985329
56400000	-70.6583476411404
56500000	-70.9398606758907
56600000	-71.2586100291518
56700000	-70.8913598116194
56800000	-70.9754879548905
56900000	-71.0325929942812
57000000	-71.0275341986395
57100000	-71.0835224009992
57200000	-71.0414669469401
57300000	-70.8113722045237
57400000	-71.4917433692521
57500000	-72.0035427605027
57600000	-71.8989545023422
57700000	-71.7753601264713
57800000	-71.7256230282499
57900000	-71.6521880729232
58000000	-71.8168447273593
58100000	-71.7174883124631
58200000	-71.7032174792212
58300000	-71.3688622659795
58400000	-71.4727580370055
58500000	-71.1890186816619
58600000	-70.6586071242465
58700000	-70.2621115355669
58800000	-70.114570078989
58900000	-69.9374953821497
59000000	-70.4711105503192
59100000	-70.4017220244785
59200000	-69.762961338984
59300000	-69.670984922953
59400000	-69.8731259832925
59500000	-70.0682713258705
59600000	-70.2217325313285
59700000	-69.8389439593645
59800000	-70.2825149652642
59900000	-70.321645921296
60000000	-70.6881538172624
60100000	-70.7509147477757
60200000	-69.6451910821945
60300000	-69.8212897095129
60400000	-69.798772777614
60500000	-69.8111439777703
60600000	-69.9637493940032
60700000	-69.5906874883353
60800000	-69.8485362559001
60900000	-69.5055826350069
61000000	-69.6786571859351
61100000	-69.6962650353186
61200000	-69.5141056409558
61300000	-70.278627620251
61400000	-70.2177080043947
61500000	-70.2895074876545
61600000	-70.1986035633663
61700000	-70.1587583913686
61800000	-70.3525159310126
61900000	-70.7440195797325
62000000	-70.7227513927285
62100000	-70.1933295844468
62200000	-70.4022398742049
62300000	-70.9197385763299
62400000	-71.2459758444912
62500000	-72.1399274885626
62600000	-71.1641776007673
62700000	-71.2958638859643
62800000	-71.3904627113587
62900000	-71.8370788565202
63000000	-72.0105833943176
63100000	-71.1081520310415
63200000	-71.5699278946795
63300000	-71.1824714763101
63400000	-71.0756554773564
63500000	-71.617021606519
63600000	-70.5393984853173
63700000	-71.5440175573344
63800000	-71.1094282022502
63900000	-71.0864176260422
64000000	-70.8774273719396
64100000	-70.6068656605087
64200000	-71.702745618699
64300000	-71.2544224730369
64400000	-71.602435835543
64500000	-71.3045182362578
64600000	-71.0163219193633
64700000	-72.2722632918331
64800000	-70.9599765267666
64900000	-71.2989334532724
65000000	-70.8824023060798
65100000	-71.257248365965
65200000	-71.9423977788311
65300000	-71.2984527661143
65400000	-71.9181718559652
65500000	-70.8745112504307
65600000	-70.7886870980576
65700000	-70.9281218700304
65800000	-70.4927364436777
65900000	-71.487292203289
66000000	-70.9548203257856
66100000	-71.1280903200681
66200000	-70.7115873993278
66300000	-70.4343946574792
66400000	-70.8843519194264
66500000	-70.4368710699332
66600000	-70.9864048519849
66700000	-71.1747046759015
66800000	-71.2393698062365
66900000	-71.5327197191129
67000000	-71.2243911343056
67100000	-71.9038677208892
67200000	-70.739391506959
67300000	-71.0380750144955
67400000	-70.0691746447866
67500000	-70.2511408111108
67600000	-70.6611006905958
67700000	-70.1233650592128
67800000	-70.3253954960433
67900000	-69.9147901313217
68000000	-70.0446515261555
68100000	-70.3230397820963
68200000	-69.8422495805802
68300000	-70.984455303618
68400000	-70.3725043053313
68500000	-71.1787219339337
68600000	-71.1735207106219
68700000	-71.0465143928406
68800000	-72.2384477318397
68900000	-71.8273839131385
69000000	-71.3619062081645
69100000	-70.9452082227074
69200000	-71.0179408523917
69300000	-71.5759843919459
69400000	-71.5899588342336
69500000	-71.6951822285403
69600000	-71.535969117214
69700000	-71.4991942690654
69800000	-71.6010399832119
69900000	-71.508234116778
70000000	-71.3310258893572
70100000	-71.049375366029
70200000	-71.1228996136942
70300000	-70.6422735818345
70400000	-70.6385481520341
70500000	-70.5910056763453
70600000	-71.0474029051684
70700000	-71.1367338854432
70800000	-70.0829131371151
70900000	-69.8785172119384
71000000	-69.881608952947
71100000	-70.2278554696576
71200000	-71.0719938162308
71300000	-70.8845642540373
71400000	-70.7221543256911
71500000	-70.6788721058566
71600000	-70.6577781961498
71700000	-70.8078814840312
71800000	-70.436756389563
71900000	-70.5077081514869
72000000	-70.7493203890276
72100000	-70.738587253423
72200000	-70.8352510266854
72300000	-70.9356719036014
72400000	-70.1959673113631
72500000	-70.2355646906037
72600000	-70.2303858377731
72700000	-70.3278766483239
72800000	-69.7532296898512
72900000	-70.1755974151175
73000000	-71.2700174561363
73100000	-70.8467059392366
73200000	-70.9443079948447
73300000	-69.9449137917365
73400000	-69.9173972188088
73500000	-71.0512665115563
73600000	-70.916646143647
73700000	-70.8927967458065
73800000	-70.1393110261499
73900000	-70.7085344564734
74000000	-70.9375001726111
74100000	-70.5786341180095
74200000	-70.8382234081952
74300000	-69.9296022569678
74400000	-70.4959103120839
74500000	-70.4156423495593
74600000	-70.2863710914903
74700000	-70.9252069973671
74800000	-70.5934610160897
74900000	-70.9052073869516
75000000	-70.9021194495973
75100000	-70.9959700767618
75200000	-71.121071856274
75300000	-71.2627040426181
75400000	-72.3016844001799
75500000	-71.3977375189887
75600000	-71.4253601854044
75700000	-71.4675207774129
75800000	-71.5483873483587
75900000	-71.9470025260807
76000000	-71.6287969893681
76100000	-71.5378332785546
76200000	-70.4736115081972
76300000	-70.571482127972
76400000	-70.5266811715616
76500000	-70.1404430796031
76600000	-70.964820233559
76700000	-70.4538798043084
76800000	-69.9631686925015
76900000	-69.8103240520713
77000000	-69.8372217985313
77100000	-70.4466456730267
77200000	-70.5141403255109
77300000	-70.5891497880253
77400000	-70.4997072292639
77500000	-70.547138080386
77600000	-71.0606082083874
77700000	-71.2372912736641
77800000	-71.0475501163916
77900000	-70.3838644324595
78000000	-70.2199768489954
78100000	-70.1877240676191
78200000	-70.1446930995894
78300000	-70.0866071893745
78400000	-70.089757725243
78500000	-69.9976691841141
78600000	-70.0465913476511
78700000	-69.8818287192521
78800000	-69.9048431173842
78900000	-70.5900652020211
79000000	-71.4493528055563
79100000	-71.5306724089563
79200000	-71.1412276414268
79300000	-71.1127274402307
79400000	-71.4419660918902
79500000	-72.5103067058054
79600000	-72.6944106027856
79700000	-71.5453913750059
79800000	-71.8950863177601
79900000	-71.1077963083283
80000000	-71.1347928407479
80100000	-71.5367295643531
80200000	-70.7980698980184
80300000	-71.2742801151968
80400000	-70.8708525982952
80500000	-70.7775063237729
80600000	-70.1576025741405
80700000	-70.1003635266841
80800000	-70.6383487724697
80900000	-70.0071578491037
81000000	-70.6147314354991
81100000	-70.28863721553
81200000	-70.3743393060968
81300000	-71.2881047007667
81400000	-70.6417101080582
81500000	-71.0425212379881
81600000	-70.3891682487238
81700000	-70.7442681146167
81800000	-70.9401650518459
81900000	-70.9194728054868
82000000	-71.6223942240727
82100000	-71.2770275821841
82200000	-71.0919970259313
82300000	-69.9603006607795
82400000	-69.8414577140569
82500000	-70.0052436534848
82600000	-70.0621604791967
82700000	-70.3803664037673
82800000	-70.3549457534781
82900000	-70.3521114754514
83000000	-70.3612506605838
83100000	-70.4298618093499
83200000	-70.6522107252375
83300000	-70.8986124867856
83400000	-71.7520235304372
83500000	-70.8988954473152
83600000	-71.1583144257176
83700000	-70.8986776911394
83800000	-70.9027990470588
83900000	-71.2160695095967
84000000	-70.3073746529167
84100000	-69.9062358151558
84200000	-69.8112128079728
84300000	-69.9256592689329
84400000	-70.1682254962004
84500000	-70.5071299945673
84600000	-70.3493658930691
84700000	-70.275897415146
84800000	-70.449934913751
84900000	-70.6850022338203
85000000	-70.5049968778587
85100000	-70.7209716773558
85200000	-71.3004418357657
85300000	-70.5557935555154
85400000	-70.4109764704274
85500000	-70.344080485688
85600000	-70.3222353101575
85700000	-71.4941471163123
85800000	-70.7834101140733
85900000	-70.8620102514766
86000000	-69.8595278026954
86100000	-70.0848884312939
86200000	-70.6970479783583
86300000	-70.3043159810079
86400000	-71.1328624131515
86500000	-70.4396024049434
86600000	-70.3578033064906
86700000	-70.3162440554379
86800000	-69.9547631928357
86900000	-70.7577478635555
87000000	-70.4904484914072
87100000	-71.388062599222
87200000	-70.98414526312
87300000	-71.0264450321205
87400000	-71.7457143537132
87500000	-71.4509819398302
87600000	-72.5671094104096
87700000	-70.9688795074692
87800000	-70.7803759154595
87900000	-70.4738725899662
88000000	-70.5654915991674
88100000	-70.7856353296654
88200000	-70.2544771124932
88300000	-70.5535217900985
88400000	-70.2259464408158
88500000	-69.9548061040568
88600000	-70.1458150877076
88700000	-70.0805274844217
88800000	-71.5370725938743
88900000	-71.5727347728667
89000000	-70.9097637519694
89100000	-70.6372944989554
89200000	-70.6758394691708
89300000	-71.6189375625479
89400000	-71.6641707206827
89500000	-70.6666992177721
89600000	-70.0211989224854
89700000	-69.681661884196
89800000	-69.738348524505
89900000	-69.4475023413398
90000000	-69.4683919443945
90100000	-69.9457459680087
90200000	-69.6964793299569
90300000	-69.6514063751341
90400000	-68.8481545947385
90500000	-68.811933704134
90600000	-69.6882900555593
90700000	-69.9876330176508
90800000	-70.1064229336114
90900000	-69.766241577972
91000000	-70.0451050700599
91100000	-69.7507425853401
91200000	-69.9338672137727
91300000	-69.7505197914758
91400000	-69.531267289966
91500000	-70.2682495506444
91600000	-69.8178532286651
91700000	-69.7912051953749
91800000	-70.2800650077661
91900000	-70.3020326977472
92000000	-70.7168784520486
92100000	-69.5558152545053
92200000	-69.8461682425427
92300000	-69.459884942908
92400000	-70.0999295150532
92500000	-70.381063753491
92600000	-70.496064324589
92700000	-71.0835107741348
92800000	-70.7949896396831
92900000	-70.4139779986782
93000000	-70.6644228814707
93100000	-70.6192148796672
93200000	-72.3053843394291
93300000	-72.2054202943431
93400000	-71.6703643103848
93500000	-70.6525672281163
93600000	-70.6785860764289
93700000	-70.7442974162883
93800000	-70.8098804145493
93900000	-70.2098588348317
94000000	-70.2316123258445
94100000	-69.9175632563881
94200000	-69.9092421695455
94300000	-69.8537748045879
94400000	-70.108795140012
94500000	-71.0124916742025
94600000	-71.2351512107649
94700000	-71.1701712801735
94800000	-70.5927155667169
94900000	-70.6192544105224
95000000	-71.7194185272067
95100000	-71.3211618835251
95200000	-71.2374514117174
95300000	-70.772471924936
95400000	-70.807447042516
95500000	-70.7845167599835
95600000	-70.9500338961224
95700000	-71.375937874484
95800000	-70.816828807455
95900000	-71.2714676403886
96000000	-70.9370394976057
96100000	-70.7101602860149
96200000	-71.0292122666928
96300000	-71.3916725896096
96400000	-71.9271259348892
96500000	-70.8825724861068
96600000	-70.7951358572755
96700000	-69.7199696735431
96800000	-69.8888289531843
96900000	-70.3594100176246
97000000	-70.3262160813936
97100000	-70.6272012034795
97200000	-70.3180826880324
97300000	-69.9537370184288
97400000	-69.9471027107179
97500000	-69.9310359332737
97600000	-70.8779215950489
97700000	-70.4120634281478
97800000	-70.4410623898646
97900000	-70.165578738372
98000000	-70.0592391736116
98100000	-70.2411621917092
98200000	-70.2479015867229
98300000	-70.1460222116356
98400000	-70.7526377728441
98500000	-70.3199980490293
98600000	-70.3898182397055
98700000	-69.5401111030776
98800000	-70.0969433475535
98900000	-71.0454714946913
99000000	-70.9753116475841
99100000	-71.143599675957
99200000	-70.2468185562138
99300000	-70.0805857966038
99400000	-70.6725895622657
99500000	-70.486030450087
99600000	-70.8972655416695
99700000	-70.4771838555636
99800000	-71.183214801845
99900000	-70.5800664448672
100000000	-70.9626571533689
100100000	-71.5219110515739
100200000	-71.143166038964
100300000	-72.3915719480173
100400000	-70.8243189918874
100500000	-70.4036269048755
100600000	-70.0745945397307
100700000	-70.2081961791175
100800000	-70.561336492319
100900000	-70.0734606698946
101000000	-70.475424104362
101100000	-70.1203746979681
101200000	-69.6269213632051
101300000	-69.86595710838
101400000	-69.8550559606594
101500000	-71.2973108271192
101600000	-71.5594803148409
101700000	-70.7652636241963
101800000	-70.3625292226908
101900000	-70.323153656975
102000000	-71.1656987611922
102100000	-71.0781076660979
102200000	-70.6199823443785
102300000	-70.2227386879499
102400000	-69.7843754177937
102500000	-69.7548638580236
102600000	-69.2118682704293
102700000	-69.3360651209078
102800000	-70.2197909855721
102900000	-70.1233253539437
103000000	-70.0335899164579
103100000	-69.128177665646
103200000	-68.9468204729001
103300000	-69.5490690812712
103400000	-70.1657708632173
103500000	-70.5632346180101
103600000	-70.2777773473112
103700000	-70.7209001491654
103800000	-69.2245031368469
103900000	-69.3464807108315
104000000	-69.5079559009931
104100000	-69.6310752894394
104200000	-70.5748585284545
104300000	-70.2640882557571
104400000	-69.9589965149924
104500000	-70.1434268227617
104600000	-70.1724515591227
104700000	-70.4732621300062
104800000	-70.2718090897583
104900000	-71.7267023403537
105000000	-71.1005945142933
105100000	-70.4853828793916
105200000	-70.3376300758544
105300000	-70.3606188926523
105400000	-71.0185707991294
105500000	-71.5291370244781
105600000	-70.1823658972938
105700000	-70.0820820028966
105800000	-69.9344022172145
105900000	-70.3049952869534
106000000	-70.420158938073
106100000	-70.6478280647343
106200000	-70.9268758927283
106300000	-70.5994445460723
106400000	-70.5879623216375
106500000	-70.4799874219738
106600000	-70.3774946658271
106700000	-71.857593650278
106800000	-71.1449490126013
106900000	-71.1534452768695
107000000	-70.9652470469168
107100000	-70.8945760559869
107200000	-71.2950649643945
107300000	-71.8759279769706
107400000	-72.4950836811374
107500000	-72.3748847066739
107600000	-72.0988889313064
107700000	-70.6833223585148
107800000	-70.4353013811572
107900000	-70.8431443704824
108000000	-70.8854654767408
108100000	-70.989055887061
108200000	-70.9959043405487
108300000	-70.8672601477047
108400000	-70.6427384449291
108500000	-70.2883498139055
108600000	-70.3589211527141
108700000	-70.8924055459314
108800000	-71.8362462285831
108900000	-71.5014326831284
109000000	-70.7775676678792
109100000	-70.5135162681948
109200000	-70.6232734737788
109300000	-70.8929148235214
109400000	-70.8998003929848
109500000	-70.5273521856189
109600000	-70.937925898242
109700000	-70.3205653473102
109800000	-70.1374936927379
109900000	-70.340828281553
110000000	-70.7128816054205
110100000	-71.8672252505144
110200000	-71.4500191192655
110300000	-71.384192636127
110400000	-70.5760971925592
110500000	-70.4922254763953
110600000	-71.0533673312782
110700000	-70.4304409130189
110800000	-71.0298419281281
110900000	-71.1006484100938
111000000	-70.6631517815005
111100000	-70.3555923080653
111200000	-70.3363116351006
111300000	-71.0578716420039
111400000	-71.1409500349285
111500000	-71.5045162417019
111600000	-71.6945379660202
111700000	-71.1435893094999
111800000	-71.4518446831465
111900000	-71.2275690733587
112000000	-71.1566431414923
112100000	-71.2597388292982
112200000	-70.9634825549492
112300000	-70.3107330021038
112400000	-69.7443268173758
112500000	-69.536307908901
112600000	-69.9264811860798
112700000	-69.8102531945323
112800000	-70.2818738019214
112900000	-70.137928639797
113000000	-70.0712902621591
113100000	-69.7976513313321
113200000	-70.1583146930397
113300000	-70.188762560042
113400000	-70.7807649188278
113500000	-71.5251074207167
113600000	-70.4584939421107
113700000	-70.2958526529642
113800000	-70.2370815554324
113900000	-70.2454891499921
114000000	-70.6568037514366
114100000	-70.7441389646886
114200000	-71.1848056323219
114300000	-70.9600980317515
114400000	-70.8332367160442
114500000	-70.9197052442177
114600000	-70.8877617523958
114700000	-72.2840080733
114800000	-72.7744241591766
114900000	-72.094344908886
115000000	-71.2932319427471
115100000	-70.8643718284728
115200000	-71.164155098449
115300000	-70.5957672538024
115400000	-70.8650042843844
115500000	-71.591241157257
115600000	-70.6818316914456
115700000	-70.6838287941759
115800000	-70.3336727837041
115900000	-69.9599854678127
116000000	-70.6298592229906
116100000	-70.9086209769573
116200000	-70.9549342985582
116300000	-70.8502030675086
116400000	-71.1906520116953
116500000	-70.378656064726
116600000	-70.4637530066663
116700000	-71.1048942677198
116800000	-71.1067803458007
116900000	-71.6019392305493
117000000	-70.6419191503135
117100000	-70.4853301924496
117200000	-70.2641978362068
117300000	-70.60810885649
117400000	-70.7234968608766
117500000	-70.9360261307775
117600000	-71.5922617458622
117700000	-70.7553876095047
117800000	-69.9493734055068
117900000	-69.8842529483263
118000000	-69.8683441408573
118100000	-70.9810652527422
118200000	-71.2769475153106
118300000	-71.3593304725349
118400000	-71.1268665975633
118500000	-70.0915292809457
118600000	-70.0141938172731
118700000	-69.716525379467
118800000	-70.298497035973
118900000	-71.0212832972995
119000000	-70.3439039301061
119100000	-70.3710745162887
119200000	-70.2739721630542
119300000	-69.8959891906509
119400000	-70.4343474665537
119500000	-70.5156081708004
119600000	-71.6680281619587
119700000	-71.8379669304541
119800000	-71.7153076226009
119900000	-70.0794846352229
120000000	-70.2879610820302
120100000	-70.8854626567378
120200000	-70.8231878834196
120300000	-70.9152419440605
120400000	-70.7075551147178
120500000	-70.1796072070675
120600000	-69.8025545475881
120700000	-69.3723693440878
120800000	-69.2960149003003
120900000	-69.9100663093569
121000000	-71.3183124162711
121100000	-71.1026654839823
121200000	-70.4988933437016
121300000	-70.5947541285317
121400000	-69.6477991637979
121500000	-69.9242476093782
121600000	-69.8281999033782
121700000	-70.0408524913455
121800000	-70.4724462349199
121900000	-69.9401807415641
122000000	-69.7329001737398
122100000	-69.7612627616255
122200000	-69.9880586566835
122300000	-70.7146151388172
122400000	-70.328490944553
122500000	-71.4102578293436
122600000	-70.9022147376495
122700000	-70.50304986206
122800000	-70.143182472344
122900000	-70.2544450278909
123000000	-70.9672116494148
123100000	-71.1991856683718
123200000	-70.5075682158665
123300000	-70.093577633262
123400000	-69.7491608951892
123500000	-70.1183053511706
123600000	-69.6710105382956
123700000	-70.246708701176
123800000	-71.0203867284867
123900000	-71.1632674063146
124000000	-71.0181821818358
124100000	-70.4869650012964
124200000	-70.2753466658674
124300000	-70.6183787493326
124400000	-70.7265863384964
124500000	-70.6808676967184
124600000	-70.596667761414
124700000	-70.9391057585867
124800000	-70.4809756772292
124900000	-70.7061215277778
125000000	-71.3197078750655
125100000	-71.4578994753015
125200000	-72.1676832764719
125300000	-71.5972937271775
125400000	-71.5780794494095
125500000	-71.0352550060625
125600000	-70.879269358981
125700000	-70.7614816969389
125800000	-71.0760274061518
125900000	-71.4956243581457
126000000	-71.3856693461641
126100000	-70.3805876874431
126200000	-70.2892397496124
126300000	-70.0759500748707
126400000	-70.6324201155475
126500000	-70.9372081197835
126600000	-71.429381999836
126700000	-71.8768923684439
126800000	-71.4205062629302
126900000	-71.3510476163285
127000000	-71.0832900788341
127100000	-71.2021980320409
127200000	-72.3478247937483
127300000	-71.5484766084793
127400000	-71.8198725501068
127500000	-71.8849700591772
127600000	-71.5611375598637
127700000	-71.8406699064653
127800000	-72.1824145265959
127900000	-73.1129698813284
128000000	-73.3270113432515
128100000	-72.9903499680821
128200000	-72.1440098777618
128300000	-71.6106226065524
128400000	-72.2448845643634
128500000	-71.5400493580684
128600000	-71.4375016905312
128700000	-71.7914717547173
128800000	-71.4909512792434
128900000	-71.0936111028799
129000000	-70.1029978215219
129100000	-69.8698972655165
129200000	-70.1330382174179
129300000	-70.4922718963897
129400000	-70.9308188212032
129500000	-70.6371514145376
129600000	-71.0651634536659
129700000	-70.6107015555839
129800000	-70.6180944748202
129900000	-70.8426238433784
130000000	-71.1811396569627
130100000	-72.3300378238704
130200000	-71.4610344753493
130300000	-71.7826318478891
130400000	-71.9497220837444
130500000	-71.4282260853865
130600000	-72.0426914162631
130700000	-72.3312143135184
130800000	-73.1667620286047
130900000	-73.2247764390926
131000000	-71.7762630997655
131100000	-71.5783130438284
131200000	-71.1977831032842
131300000	-72.3725183283967
131400000	-71.6447584329662
131500000	-71.6684885772093
131600000	-72.000522717195
131700000	-70.9209193558901
131800000	-70.8055647651274
131900000	-69.5140524350737
132000000	-69.3131748264782
132100000	-70.0892523430607
132200000	-70.0162331551763
132300000	-70.3301218591441
132400000	-70.1798042384689
132500000	-70.0613458847992
132600000	-69.9236423959935
132700000	-69.9836994125519
132800000	-70.8088591295677
132900000	-70.6644205336899
133000000	-72.2124851801451
133100000	-71.5842474037837
133200000	-71.2320629861905
133300000	-71.4139980345679
133400000	-70.8495340250014
133500000	-70.9023473173407
133600000	-71.7186824147888
133700000	-71.5420048095032
133800000	-71.3508436559199
133900000	-70.582587456899
134000000	-70.592718993459
134100000	-70.2698653398712
134200000	-71.0337513939536
134300000	-71.1503404493237
134400000	-71.1318123126856
134500000	-71.772489894052
134600000	-70.3632356989562
134700000	-70.1918595578611
134800000	-69.0477822471001
134900000	-68.9848616874512
135000000	-69.479369621551
135100000	-69.6172711425764
135200000	-70.0727162068418
135300000	-70.1274803380106
135400000	-69.5115635471915
135500000	-69.5970516454542
135600000	-69.2769458773103
135700000	-70.427914353689
135800000	-69.8148983472084
135900000	-71.3145589529221
136000000	-71.3252041324211
136100000	-70.3653029887559
136200000	-70.2961291732071
136300000	-69.5513843585308
136400000	-69.3648779394682
136500000	-70.1657716726384
136600000	-69.7986930301416
136700000	-70.1523237404238
136800000	-70.0671895979985
136900000	-70.1333548936297
137000000	-69.9767793913845
137100000	-70.0428916972029
137200000	-70.8170974364578
137300000	-70.9049014167306
137400000	-71.636870819946
137500000	-70.5156976862063
137600000	-69.9894502320672
137700000	-69.3290849569335
137800000	-69.0399148749389
137900000	-68.9856032722606
138000000	-69.5799287831378
138100000	-69.7720087977471
138200000	-69.8915724851983
138300000	-69.4599500422867
138400000	-69.3473349483014
138500000	-68.8054032618777
138600000	-69.5849479746591
138700000	-69.3827071559501
138800000	-70.3987182791826
138900000	-70.7667362509132
139000000	-69.9217136626638
139100000	-69.7204063964106
139200000	-69.3480993803569
139300000	-69.0365014018077
139400000	-69.4358726891147
139500000	-69.5489888431638
139600000	-70.330646493281
139700000	-70.5070413031275
139800000	-70.2596318472219
139900000	-70.252117322808
140000000	-69.4705890692025
140100000	-70.1071761436443
140200000	-70.074216203549
140300000	-70.4870491864881
140400000	-70.6265477013234
140500000	-69.801810983319
140600000	-69.5279724014101
140700000	-69.2148843607946
140800000	-68.8048334521066
140900000	-69.5373553805764
141000000	-69.4368677512839
141100000	-70.2630078768349
141200000	-70.5685790146893
141300000	-70.004877076448
141400000	-69.334333144948
141500000	-69.4000971951155
141600000	-70.0500699089625
141700000	-69.9371542745854
141800000	-70.2511296182188
141900000	-70.2898913351441
142000000	-70.0343318276387
142100000	-69.9958760468687
142200000	-69.2429188634433
142300000	-69.0208538344754
142400000	-69.4264738433948
142500000	-69.9268735497632
142600000	-70.1414031349273
142700000	-70.0095563273856
142800000	-70.4379465338516
142900000	-69.0462677990553
143000000	-69.2523268004454
143100000	-69.4378256152383
143200000	-69.6319256541206
143300000	-70.44315697238
143400000	-70.2242393152338
143500000	-70.5071245205246
143600000	-70.4707432438188
143700000	-69.7286316783254
143800000	-69.9668603813753
143900000	-69.9154569959833
144000000	-71.7173540358056
144100000	-72.0004236364633
144200000	-71.3440019147491
144300000	-70.7680142518481
144400000	-69.8680908475477
144500000	-70.3725793464245
144600000	-69.4585373685323
144700000	-69.7935342100014
144800000	-70.6503057920934
144900000	-70.5041670530574
145000000	-70.5512316540207
145100000	-70.2157645020798
145200000	-69.5196859193348
145300000	-69.4030550063053
145400000	-69.5292596550348
145500000	-70.4093109423732
145600000	-70.2436305270509
145700000	-71.1658186749056
145800000	-69.9735985745145
145900000	-69.6817589793643
146000000	-69.9071994428285
146100000	-69.7568316448997
146200000	-70.1003040238309
146300000	-71.0290598748985
146400000	-71.771240674412
146500000	-71.6356260974538
146600000	-70.8629027699348
146700000	-71.0579913672914
146800000	-70.5127530814585
146900000	-71.6485428453348
147000000	-71.8367718656604
147100000	-71.7057811179131
147200000	-71.6691413311851
147300000	-70.7470519116382
147400000	-70.6744046038013
147500000	-70.3386330531751
147600000	-70.4622944440051
147700000	-71.1587664021312
147800000	-71.1274407090174
147900000	-71.7137792877698
148000000	-71.8680473581341
148100000	-70.8483466387975
148200000	-70.5768720746513
148300000	-70.1785608534128
148400000	-70.9186333174105
148500000	-70.6091405532568
148600000	-71.2804914605478
148700000	-71.271450798557
148800000	-70.6969357862863
148900000	-70.736810325518
149000000	-70.6734406891013
149100000	-70.2739212405678
149200000	-70.9506391543008
149300000	-71.3407878842641
149400000	-72.1390688091814
149500000	-71.7063770436827
149600000	-71.9598996746898
149700000	-70.9929395305648
149800000	-71.0005814744338
149900000	-71.4628733559137
150000000	-70.8262310645544
150100000	-70.8720089880002
150200000	-71.4554716901626
150300000	-71.7323184270923
150400000	-71.5900801780074
150500000	-71.290590441437
150600000	-71.7569714594374
150700000	-70.7083837891928
150800000	-71.2464715953244
150900000	-71.3959661191441
151000000	-71.1836693635317
151100000	-71.8621038531343
151200000	-71.1903948995674
151300000	-71.0603435158249
151400000	-71.1277997060654
151500000	-71.1286280126093
151600000	-71.4621335431101
151700000	-71.452756655556
151800000	-73.0426589525297
151900000	-73.5508144478554
152000000	-72.5200786422856
152100000	-72.1553687373834
152200000	-71.585812837563
152300000	-72.6193880957733
152400000	-71.7930439458007
152500000	-71.9602604855584
152600000	-71.8397687849794
152700000	-71.5250876054749
152800000	-71.5861432374048
152900000	-70.6510369588164
153000000	-70.1308285595671
153100000	-70.7599932568397
153200000	-71.3351874925947
153300000	-71.7443992882507
153400000	-71.6170945428736
153500000	-72.3605690076322
153600000	-70.4870872456309
153700000	-70.5710711669844
153800000	-70.8015870925136
153900000	-70.6623901697648
154000000	-71.6199232447493
154100000	-72.3297353303873
154200000	-72.1241773264081
154300000	-71.9875577323249
154400000	-71.5723600068435
154500000	-71.7702602088441
154600000	-71.7711913928083
154700000	-74.4574092878266
154800000	-74.4440369136898
154900000	-73.5700756736578
155000000	-73.3894163032997
155100000	-71.9309049514345
155200000	-71.8976189863816
155300000	-71.8037303661038
155400000	-71.9596783658438
155500000	-72.5342541506116
155600000	-72.5367406515607
155700000	-72.6050141574591
155800000	-72.144938665136
155900000	-71.2891514900097
156000000	-71.6389737026425
156100000	-71.5111583240645
156200000	-72.6032664370625
156300000	-72.6115032189929
156400000	-72.9636968475025
156500000	-72.1059716847149
156600000	-71.4562910473524
156700000	-71.4454264841748
156800000	-71.2913702085506
156900000	-71.5292055939073
157000000	-72.1014294800985
157100000	-72.3243875978997
157200000	-72.6996567858088
157300000	-71.8872565160079
157400000	-71.8720179436633
157500000	-71.3359163422114
157600000	-71.8848347700886
157700000	-72.4185284715916
157800000	-71.5898875412412
157900000	-71.7160356015624
158000000	-71.8693292703014
158100000	-72.1970970335558
158200000	-71.831192912997
158300000	-71.5914892728143
158400000	-72.4827338903801
158500000	-70.6105372732267
158600000	-70.8910518915807
158700000	-70.1846120302214
158800000	-70.0540268584343
158900000	-70.4407601674943
159000000	-69.244437807863
159100000	-68.9257939200731
159200000	-68.2502748611617
159300000	-67.078949133118
159400000	-65.6686434354096
159500000	-61.5074104390342
159600000	-53.8849319732156
159700000	-53.8015014946415
159800000	-53.8098882221149
159900000	-53.8127722587809
160000000	-53.8012235953692
160100000	-53.8343556837533
160200000	-53.8407239996036
160300000	-53.8652219490742
160400000	-53.9127127003682
160500000	-53.9960996400785
160600000	-54.4841488680055
160700000	-68.2686319408645
160800000	-71.6554488988124
160900000	-72.2814819346056
161000000	-72.1757509427003
161100000	-72.1218266505605
161200000	-71.5409982749689
161300000	-71.8580114131246
161400000	-70.9310406509449
161500000	-71.163725778228
161600000	-71.2693960101016
161700000	-71.9263313092199
161800000	-71.694091613023
161900000	-71.8358899836149
162000000	-71.7797780747295
162100000	-72.0067168119503
162200000	-72.0483295442878
162300000	-72.7173388784129
162400000	-72.0730491398862
162500000	-73.3374537967384
162600000	-73.081300443856
162700000	-72.4701898826959
162800000	-72.2739699577409
162900000	-72.0489671521264
163000000	-72.1509036613511
163100000	-71.9397506967283
163200000	-71.7684154283894
163300000	-72.5308494238976
163400000	-72.0626731472164
163500000	-72.4260845312599
163600000	-72.0060772237915
163700000	-71.6774005066014
163800000	-71.9812897058643
163900000	-72.0927392175245
164000000	-72.5401392714019
164100000	-72.5591792001434
164200000	-72.7526417278337
164300000	-72.8193183085709
164400000	-72.9956470979747
164500000	-73.0912981856566
164600000	-73.429411708532
164700000	-73.2630644421519
164800000	-72.6679842122558
164900000	-72.7694858992667
165000000	-72.9928344819689
165100000	-72.7183628683055
165200000	-72.6690662437391
165300000	-72.221223223012
165400000	-72.2145482034622
165500000	-71.319823009114
165600000	-71.5543915049503
165700000	-71.2870619083703
165800000	-71.7801766662319
165900000	-73.0794758730398
166000000	-72.6046060817191
166100000	-71.8353369874494
166200000	-72.1935629063533
166300000	-70.7852267016254
166400000	-71.1439824625051
166500000	-71.1500830924002
166600000	-72.1662933456815
166700000	-71.9512313919199
166800000	-72.2241676038893
166900000	-72.2555433963689
167000000	-72.2114934002082
167100000	-71.4444593931097
167200000	-72.0656299399635
167300000	-71.727066139089
167400000	-73.5687643020309
167500000	-73.0736966897242
167600000	-72.8231430494309
167700000	-72.216036747889
167800000	-72.0944036151164
167900000	-71.7208674013177
168000000	-71.6472257812762
168100000	-71.4195637964861
168200000	-72.1379601879122
168300000	-71.929411269156
168400000	-71.9147256939354
168500000	-71.8902632611794
168600000	-71.8387960280226
168700000	-71.5936825072887
168800000	-71.8839378896289
168900000	-72.2421445765683
169000000	-72.5493427596551
169100000	-72.4397112782286
169200000	-72.7548085038392
169300000	-73.4603714693484
169400000	-72.8347897952358
169500000	-73.0120073966637
169600000	-72.8804721099119
169700000	-71.6735925772524
169800000	-72.1699597981069
169900000	-72.2525848971855
170000000	-72.2088692811409
170100000	-72.1961892283831
170200000	-72.1625361823999
170300000	-72.157785252048
170400000	-70.8502586325426
170500000	-71.216285958049
170600000	-71.2943299397908
170700000	-71.2091898675635
170800000	-72.6488096619654
170900000	-72.6309271413773
171000000	-72.0567146973452
171100000	-71.9287232329667
171200000	-71.0650014982227
171300000	-71.2058572887596
171400000	-71.0938310208096
171500000	-72.4813810311243
171600000	-72.1822012454317
171700000	-72.1527852921365
171800000	-72.3857592497117
171900000	-72.4171335028914
172000000	-71.4169424493456
172100000	-71.3998170504154
172200000	-71.4740461702609
172300000	-72.3641195984538
172400000	-71.8963882092101
172500000	-72.0252595155515
172600000	-71.875041045954
172700000	-72.2321207475645
172800000	-71.5426141669053
172900000	-71.4702382812524
173000000	-71.3722019842174
173100000	-71.3113658548995
173200000	-71.5973702499292
173300000	-71.6655771754784
173400000	-71.8409467172387
173500000	-72.3012111060846
173600000	-71.7374360453101
173700000	-71.9180955677139
173800000	-71.684246489733
173900000	-72.0216813185932
174000000	-71.9250238527072
174100000	-71.9711210766076
174200000	-73.3221337438875
174300000	-72.9100399165276
174400000	-72.474728139906
174500000	-72.4283018361349
174600000	-71.4652494020008
174700000	-71.9270306583548
174800000	-71.7925479298409
174900000	-72.3517038666658
175000000	-72.3240550570414
175100000	-72.4928137237861
175200000	-72.6647048206733
175300000	-71.7950672601226
175400000	-71.7829857741252
175500000	-72.0085152934166
175600000	-71.5184508353285
175700000	-72.3823887885645
175800000	-72.4028246169156
175900000	-72.6728443457167
176000000	-72.2330598555319
176100000	-72.4525567661102
176200000	-72.1980075060067
176300000	-72.1574101079435
176400000	-72.6595957713378
176500000	-72.3941344668723
176600000	-72.2362524774151
176700000	-72.6758461834038
176800000	-72.6113646820653
176900000	-72.442668411992
177000000	-71.5221466709853
177100000	-71.8335853483059
177200000	-71.7480650531877
177300000	-71.8174059679909
177400000	-71.5363296979843
177500000	-71.6566140184041
177600000	-72.4866819482835
177700000	-72.6346234409813
177800000	-72.1813323908427
177900000	-72.393310014932
178000000	-71.6449151235825
178100000	-72.4296100869877
178200000	-72.3796716438363
178300000	-72.8408874140555
178400000	-72.6880208334064
178500000	-72.7426851106708
178600000	-73.1730878443563
178700000	-72.5238478619223
178800000	-71.9157133760047
178900000	-72.495444540447
179000000	-71.3305912488556
179100000	-72.213796670046
179200000	-72.1127858416931
179300000	-72.0400812712036
179400000	-71.8892291399968
179500000	-72.2183795557633
179600000	-72.4173895277952
179700000	-72.2970546137403
179800000	-72.3841906835936
179900000	-73.006008077585
180000000	-72.0096564286492
180100000	-73.3824729002406
180200000	-73.440447925627
180300000	-73.6795983763681
180400000	-72.877833942656
180500000	-72.7725019468816
180600000	-72.5761543160139
180700000	-72.3037749719985
180800000	-71.9248459101381
180900000	-72.0324367378855
181000000	-71.9464595587589
181100000	-72.7024341182958
181200000	-72.6104591244102
181300000	-72.5458061091277
181400000	-72.1844479077203
181500000	-72.5565965699688
181600000	-72.4580262226515
181700000	-72.728064536554
181800000	-72.921206813894
181900000	-73.0258532061483
182000000	-73.5556925012841
182100000	-73.9598116576478
182200000	-73.9661218262498
182300000	-74.1339230480121
182400000	-72.0842286669173
182500000	-72.3442345620198
182600000	-72.2271434911855
182700000	-72.5941716051087
182800000	-72.2748523324216
182900000	-72.4654565988342
183000000	-72.9415477696343
183100000	-72.3663369072547
183200000	-72.2984241650929
183300000	-72.5241766524013
183400000	-71.4653333230999
183500000	-73.1844977346662
183600000	-73.1770958840398
183700000	-73.820845068066
183800000	-73.4309546233814
183900000	-73.3799884928501
184000000	-73.3126159329855
184100000	-73.1386155018777
184200000	-72.6983483882828
184300000	-72.4379579845638
184400000	-71.4435945997103
184500000	-72.5233509909655
184600000	-72.1060720723723
184700000	-72.2800769099298
184800000	-72.1821761749894
184900000	-72.0288485051189
185000000	-71.8835172805568
185100000	-71.9387848515545
185200000	-71.7483777556385
185300000	-72.3811704327723
185400000	-72.7531385715999
185500000	-73.8413407087254
185600000	-73.5505085087515
185700000	-74.0768235454288
185800000	-72.4696766438733
185900000	-72.2395165183185
186000000	-72.4532145021483
186100000	-72.2037723368635
186200000	-72.1704873539946
186300000	-71.7756197890174
186400000	-72.0993413329683
186500000	-71.9445240563091
186600000	-71.605381921939
186700000	-71.7798211172662
186800000	-71.330610345721
186900000	-72.4339544917156
187000000	-72.5386720110761
187100000	-72.6872052949864
187200000	-73.3935610180985
187300000	-73.4474234737334
187400000	-74.5471249526823
187500000	-73.3411548868582
187600000	-73.2928050017514
187700000	-73.8937991860093
187800000	-71.7913368915555
187900000	-72.3125216026249
188000000	-72.4328760115758
188100000	-72.6455806678109
188200000	-72.4818966746303
188300000	-72.6324095180717
188400000	-72.5276894863245
188500000	-72.3453718508715
188600000	-72.5797470170423
188700000	-72.5620578014898
188800000	-72.468225339692
188900000	-74.57528642924
189000000	-74.7456476561376
189100000	-74.4504104762574
189200000	-74.0505351018072
189300000	-74.0157754194974
189400000	-72.9151273292617
189500000	-72.9658930506365
189600000	-72.9617102331456
189700000	-72.6511343405041
189800000	-72.534066657534
189900000	-72.7946331702648
190000000	-73.0765756596831
190100000	-72.8822662096188
190200000	-72.886365893733
190300000	-73.2073474465626
190400000	-72.6379011851269
190500000	-73.4508330738254
190600000	-73.3284555852054
190700000	-73.5392890640644
190800000	-74.5738800304111
190900000	-75.3028115105863
191000000	-74.4503049716862
191100000	-74.2414168112614
191200000	-73.0012426738614
191300000	-73.2054738831497
191400000	-72.4196504378181
191500000	-73.0748741654795
191600000	-73.0843908999036
191700000	-72.9322267614565
191800000	-72.6883759257972
191900000	-72.8964211998005
192000000	-72.5216132452524
192100000	-72.7805564073758
192200000	-72.6244558713542
192300000	-73.8636633220215
192400000	-73.6590110544422
192500000	-74.3494529019536
192600000	-74.6049334106444
192700000	-74.3907964562807
192800000	-74.1804744954236
192900000	-74.0312749385203
193000000	-73.6222121205969
193100000	-73.8318085460877
193200000	-73.5068398743728
193300000	-73.3847004471213
193400000	-73.0864353354372
193500000	-72.8542747099457
193600000	-73.1688407867532
193700000	-72.9733307478292
193800000	-73.1568927442639
193900000	-73.1967150323117
194000000	-73.5867735531211
194100000	-73.5329444679117
194200000	-73.6665728349352
194300000	-73.9438866550065
194400000	-74.5040947124839
194500000	-74.4002374010663
194600000	-74.4939397533212
194700000	-74.4636605921124
194800000	-73.8824559154186
194900000	-73.1074743612645
195000000	-73.6167825276215
195100000	-73.3223796942256
195200000	-73.4634963227799
195300000	-73.5239232320536
195400000	-73.1965208551605
195500000	-72.996996849791
195600000	-73.4828764246977
195700000	-73.8542459854584
195800000	-73.8144484262057
195900000	-73.4182006302493
196000000	-74.229843166356
196100000	-73.6751134020515
196200000	-73.8429258770595
196300000	-74.0655061120673
196400000	-74.0115649467759
196500000	-74.7000330302395
196600000	-73.7913052705266
196700000	-73.4782076457457
196800000	-72.9239916024616
196900000	-72.7143142130068
197000000	-73.7422715038236
197100000	-73.7583767063301
197200000	-73.8934031525062
197300000	-73.9487243137561
197400000	-73.5689966541194
197500000	-73.687177373633
197600000	-73.7762171772327
197700000	-74.4557240847321
197800000	-74.5054347915631
197900000	-74.7321233413641
198000000	-73.892340610903
198100000	-73.4048682178331
198200000	-73.4114530045429
198300000	-73.8005674615564
198400000	-73.7258185339188
198500000	-74.003954410985
198600000	-73.8457767382328
198700000	-72.5451593377676
198800000	-72.7154539808501
198900000	-72.7541669692821
199000000	-72.9752282078778
199100000	-73.407519600888
199200000	-73.9625123322234
199300000	-74.1245758502735
199400000	-73.7234604192109
199500000	-73.9723587599671
199600000	-74.2071512375175
199700000	-73.8666193892352
199800000	-74.5804281361307
199900000	-74.4703402521975
[truncated: 2,096 more rows]
