# Supplementary material for: Highly efficient photonic radar by incorporating MDM-WDM and machine learning classifiers under adverse weather conditions
Source: PLoS One. 2024 Apr 1;19(4):e0300653. doi: 10.1371/journal.pone.0300653 (PMC10984395; doi:10.1371/journal.pone.0300653)
Supplement: S1 File — (ZIP) [file pone.0300653.s001.zip › Visibility_Dataset_optical/Strong scintillations/Target 1.txt]

0	-66.6293438291214
100000	-66.2993636537835
200000	-65.7508027199972
300000	-65.1915497933007
400000	-65.0502132501959
500000	-64.7899972039685
600000	-65.4317997321536
700000	-66.4056067188955
800000	-64.7472025751101
900000	-63.5854437699704
1000000	-63.7287631710632
1100000	-63.2290932325993
1200000	-63.2681430632434
1300000	-63.4983370893177
1400000	-63.5379173723054
1500000	-63.4291004671067
1600000	-62.8760791288955
1700000	-63.0211215034812
1800000	-62.9448389315529
1900000	-63.6859493099394
2000000	-64.8343724662583
2100000	-64.1939438018476
2200000	-64.9561754656301
2300000	-64.3897776761143
2400000	-64.360996868619
2500000	-64.4836843615413
2600000	-64.3573447450879
2700000	-64.8989810390314
2800000	-64.9387140504253
2900000	-65.2455404125729
3000000	-65.6117376529256
3100000	-65.5433846897653
3200000	-65.4381614195283
3300000	-65.2074927033687
3400000	-65.3701449125055
3500000	-65.1840921970664
3600000	-64.7739981214314
3700000	-64.5720653187081
3800000	-65.0494659200192
3900000	-65.2675645430943
4000000	-64.1426637967826
4100000	-63.7592657173145
4200000	-63.5706908365847
4300000	-64.225504398547
4400000	-64.1353963016887
4500000	-64.0363347080518
4600000	-63.4884811765716
4700000	-63.7102578030728
4800000	-64.1885870410699
4900000	-63.6623974633995
5000000	-62.9845017656138
5100000	-63.4338576350818
5200000	-63.7183925768333
5300000	-63.744860816279
5400000	-63.6871166797771
5500000	-63.4864612194993
5600000	-63.5526970264867
5700000	-64.2400992160847
5800000	-64.3855464537306
5900000	-64.3629146587079
6000000	-64.2644305068149
6100000	-65.2759169534841
6200000	-65.8182032693954
6300000	-65.6592509438021
6400000	-65.7900942147068
6500000	-64.9363606532877
6600000	-65.5257254071542
6700000	-66.2222886130009
6800000	-65.3511160474419
6900000	-65.1720727895343
7000000	-64.6559363967238
7100000	-65.3524150885278
7200000	-65.4241219578067
7300000	-64.9105472443034
7400000	-64.5694528978168
7500000	-63.3547431299176
7600000	-64.0018822078858
7700000	-64.0750925678152
7800000	-63.9808925383632
7900000	-64.0310965382853
8000000	-63.9379885773727
8100000	-64.0026227847326
8200000	-64.0040912399658
8300000	-63.9358421712079
8400000	-63.9099303007646
8500000	-64.1305192859247
8600000	-65.6874582263001
8700000	-65.7107308649324
8800000	-65.2338642127349
8900000	-64.1681326156691
9000000	-64.2410276557777
9100000	-64.2827670732998
9200000	-64.6379924713611
9300000	-64.5570621669168
9400000	-63.6407343551248
9500000	-63.9527078854718
9600000	-63.6356135533215
9700000	-63.7346851181621
9800000	-63.4599126215315
9900000	-63.1512449963403
10000000	-64.053005479159
10100000	-64.2797661081902
10200000	-64.3623380131469
10300000	-64.3719293137584
10400000	-62.9710854131279
10500000	-63.2445326023119
10600000	-63.3290744689426
10700000	-63.6148721183478
10800000	-63.5115808356134
10900000	-62.8339376348054
11000000	-63.3939920190246
11100000	-63.1066871574424
11200000	-62.8150074301204
11300000	-62.5940933527662
11400000	-62.0889605875832
11500000	-62.6788944335168
11600000	-63.0672913221776
11700000	-62.3986148263115
11800000	-62.2534826830071
11900000	-62.2728950586056
12000000	-63.0166283926096
12100000	-62.9795502725313
12200000	-62.8305316263457
12300000	-62.3933943515114
12400000	-62.573722908952
12500000	-62.8007592765337
12600000	-63.4744212243748
12700000	-62.9964284549241
12800000	-63.6874252590957
12900000	-63.9416085597135
13000000	-63.7305003694532
13100000	-63.5509896249177
13200000	-63.1663284404388
13300000	-63.3828968309252
13400000	-64.1414044677421
13500000	-63.7750981309198
13600000	-63.6769506151674
13700000	-63.0886999907516
13800000	-63.6448222599131
13900000	-63.5241414207078
14000000	-63.5148506915884
14100000	-63.4814394954152
14200000	-62.8488572834305
14300000	-63.0471504748815
14400000	-63.0792519236415
14500000	-63.2673607731029
14600000	-63.2720760952498
14700000	-62.9841056578129
14800000	-63.4605641311617
14900000	-62.9987519267371
15000000	-63.0941041000734
15100000	-62.7589069633445
15200000	-62.4403128449964
15300000	-63.2110837998594
15400000	-62.9659050255113
15500000	-62.4605895733544
15600000	-62.2068870698436
15700000	-62.4397819775866
15800000	-62.9785265354532
15900000	-62.163376681596
16000000	-62.268422480025
16100000	-61.9492800502759
16200000	-62.3279977380484
16300000	-62.7979802821384
16400000	-62.2673234798182
16500000	-62.3863282611603
16600000	-62.5489019990055
16700000	-62.9391563948184
16800000	-63.0493554526793
16900000	-62.1903635140399
17000000	-62.9587526590419
17100000	-62.9413241848753
17200000	-63.1321038656226
17300000	-62.7337412324265
17400000	-62.3985990209384
17500000	-62.7309592378056
17600000	-62.9714483975998
17700000	-63.4884603918114
17800000	-62.963626402526
17900000	-62.63579651832
18000000	-63.4876107407506
18100000	-62.8452773002894
18200000	-62.82350781957
18300000	-62.4581983560572
18400000	-62.5688056534592
18500000	-62.6991859429996
18600000	-62.8710564256413
18700000	-62.4348002701289
18800000	-62.174417237581
18900000	-62.422360792565
19000000	-62.6273381703396
19100000	-62.6250925370685
19200000	-62.6961098313873
19300000	-62.7016978581371
19400000	-63.2625578171074
19500000	-63.5181441871867
19600000	-63.7989024982841
19700000	-62.9430331322815
19800000	-63.1036521050485
19900000	-63.5296905925563
20000000	-63.3243176544144
20100000	-63.4923221358774
20200000	-63.5364326444943
20300000	-64.3590597988021
20400000	-64.9435228912229
20500000	-64.7238161786537
20600000	-64.2083692572449
20700000	-63.8213121215007
20800000	-64.723852413235
20900000	-65.0865625653782
21000000	-64.6962760135002
21100000	-64.8026387743598
21200000	-64.1135147905
21300000	-63.5440624436291
21400000	-63.5081960089941
21500000	-63.175413181153
21600000	-63.0685617746194
21700000	-63.1846861225486
21800000	-63.5617535243481
21900000	-63.6900138011697
22000000	-63.3142397172926
22100000	-62.8563626859358
22200000	-63.2114916934764
22300000	-63.6174876799754
22400000	-64.2485736318747
22500000	-63.9663950117845
22600000	-63.4595826698883
22700000	-63.7345730713946
22800000	-64.0235499318307
22900000	-63.7454886443919
23000000	-63.5010303766815
23100000	-63.7513826446741
23200000	-64.4876815739606
23300000	-64.4593736025198
23400000	-63.5570795556687
23500000	-63.4756519027774
23600000	-63.1145936388007
23700000	-63.1147625938154
23800000	-63.1415675414734
23900000	-62.6966537386355
24000000	-62.5489320756399
24100000	-62.4332164869429
24200000	-62.2604064737041
24300000	-62.352869041215
24400000	-62.0286616393749
24500000	-62.1575512211642
24600000	-62.004685212252
24700000	-62.4162502367626
24800000	-63.0981291221115
24900000	-62.5962632021231
25000000	-63.1613493422527
25100000	-63.5176316259167
25200000	-63.7615358065198
25300000	-64.2167908707616
25400000	-62.9249328791919
25500000	-63.1320880257286
25600000	-63.5686054132675
25700000	-63.6798499812552
25800000	-63.3941122121007
25900000	-62.9959989765991
26000000	-63.6291334768042
26100000	-63.050473769447
26200000	-63.1717628564037
26300000	-63.1281828729703
26400000	-62.4473179629331
26500000	-63.2972227323718
26600000	-62.8859930807744
26700000	-63.0011657505795
26800000	-62.7078780147669
26900000	-62.7796054819366
27000000	-62.8768797640575
27100000	-62.8548224610171
27200000	-63.4479150723778
27300000	-62.5792076969053
27400000	-62.4960458877315
27500000	-62.4765209644128
27600000	-62.4984441655084
27700000	-63.013218407349
27800000	-62.8789323126527
27900000	-63.5488499172952
28000000	-63.0757954395049
28100000	-63.2226417139558
28200000	-62.7059601901592
28300000	-62.193487457501
28400000	-62.8135093099712
28500000	-62.981887698404
28600000	-63.3038285610251
28700000	-63.5162980374175
28800000	-63.3336078488429
28900000	-63.0584268383257
29000000	-62.9705174016918
29100000	-63.1950527725443
29200000	-63.0324634342838
29300000	-63.4624492330741
29400000	-63.8294914268718
29500000	-63.880577319303
29600000	-63.7189718334593
29700000	-64.2093381608168
29800000	-64.0370550461652
29900000	-63.4416089133294
30000000	-64.2932917768431
30100000	-63.5066550241102
30200000	-64.0140233525135
30300000	-63.6868556893619
30400000	-63.1108797732745
30500000	-62.8230133298135
30600000	-62.7129544283243
30700000	-62.8177208609656
30800000	-62.4865676812012
30900000	-62.415682986449
31000000	-63.0818010722848
31100000	-62.746173636471
31200000	-63.0162544664712
31300000	-62.5851774766749
31400000	-63.1119518357325
31500000	-63.4960331027005
31600000	-63.8791483271309
31700000	-63.6748845068659
31800000	-63.7851575406075
31900000	-64.4062603034317
32000000	-64.5169728287322
32100000	-64.4822958718186
32200000	-64.0483391612513
32300000	-63.7297648478778
32400000	-63.9862933919778
32500000	-63.2095777337006
32600000	-63.4318989657
32700000	-63.2294770644338
32800000	-63.2939996984172
32900000	-63.0795708072374
33000000	-62.587785191436
33100000	-62.6976088365018
33200000	-62.2405423394074
33300000	-62.2960219034775
33400000	-62.8954493130009
33500000	-62.4890572281933
33600000	-63.1370336313074
33700000	-62.7822741680115
33800000	-62.7459873837795
33900000	-62.6707972089107
34000000	-62.8776238468874
34100000	-62.9495698660881
34200000	-62.8441048315155
34300000	-62.6861350715018
34400000	-63.1573920446885
34500000	-62.7703090373558
34600000	-63.1801009473754
34700000	-63.203411499998
34800000	-63.2345030413398
34900000	-63.7791588919402
35000000	-64.1554420745146
35100000	-63.9768597575454
35200000	-64.3226757051031
35300000	-63.8807954906542
35400000	-64.9478665951583
35500000	-64.9769820178523
35600000	-65.5703766063843
35700000	-66.2657632674574
35800000	-65.4153189917041
35900000	-66.0287893523766
36000000	-65.4726405631618
36100000	-65.3733989363677
36200000	-65.2691018625232
36300000	-64.8864410679163
36400000	-65.6950732410371
36500000	-65.3902332836848
36600000	-64.5844508676689
36700000	-64.4667015336622
36800000	-64.2237030637655
36900000	-64.20893246226
37000000	-63.5976841071826
37100000	-63.5694618957472
37200000	-63.7003672732694
37300000	-63.6064164272147
37400000	-63.6580332214833
37500000	-63.6891075080591
37600000	-63.6685918218651
37700000	-64.2730483506345
37800000	-63.8729947172744
37900000	-63.5209891220185
38000000	-63.7692380199421
38100000	-64.4278466309003
38200000	-64.905327518653
38300000	-64.507455051571
38400000	-64.6360547308623
38500000	-65.1420290841706
38600000	-64.3807875634381
38700000	-63.9438724295381
38800000	-63.6206176896045
38900000	-63.4805068778202
39000000	-64.0156157386035
39100000	-64.1139175905987
39200000	-63.7040349100767
39300000	-63.5304865594905
39400000	-63.8274428249878
39500000	-63.9480746182046
39600000	-63.926929873804
39700000	-63.4264416062031
39800000	-63.4246508430848
39900000	-63.8877155427978
40000000	-64.6882558337643
40100000	-64.6098389464915
40200000	-64.1412435125043
40300000	-64.7103962208105
40400000	-64.8305080417435
40500000	-64.7093000322916
40600000	-64.8862373264516
40700000	-64.0085581943129
40800000	-65.2661668041235
40900000	-65.877455879051
41000000	-65.7245119977182
41100000	-65.0078018318171
41200000	-64.6743712350597
41300000	-64.7325060726695
41400000	-64.7098592782107
41500000	-63.8364236493953
41600000	-64.0457872074749
41700000	-63.489908895323
41800000	-64.2708797462363
41900000	-64.1373362176684
42000000	-64.2494990055897
42100000	-64.1472942582559
42200000	-64.3966727995767
42300000	-63.6969910035298
42400000	-63.9246106991631
42500000	-63.4644649101924
42600000	-64.3476808272274
42700000	-63.394652423671
42800000	-63.1268669167422
42900000	-62.680876825375
43000000	-62.559627559483
43100000	-62.5891332759942
43200000	-62.3115453032393
43300000	-62.0538966623386
43400000	-62.6960527914136
43500000	-62.8353918216526
43600000	-62.7965325114242
43700000	-62.3052055150963
43800000	-62.9609300970486
43900000	-63.7535012889562
44000000	-64.2301216317102
44100000	-64.0278584720014
44200000	-63.8793924309137
44300000	-64.3809695216608
44400000	-64.9064788023344
44500000	-65.0688047344697
44600000	-64.5009457148153
44700000	-65.1321356908986
44800000	-66.0987000444979
44900000	-65.74364418465
45000000	-65.7953419505869
45100000	-64.9312889003268
45200000	-65.785732142217
45300000	-65.8164923073469
45400000	-63.9262739363867
45500000	-63.4150498253048
45600000	-62.4955258327147
45700000	-62.6514663673223
45800000	-62.7318486224762
45900000	-62.4888276132926
46000000	-62.4876914378851
46100000	-61.9328637486419
46200000	-62.2505031162092
46300000	-62.1937592745778
46400000	-61.6103088805574
46500000	-62.4637564048469
46600000	-62.4116663011198
46700000	-62.9555818565557
46800000	-62.889026022079
46900000	-62.2241819036336
47000000	-62.329275431314
47100000	-62.3790397332422
47200000	-62.785873118862
47300000	-62.1772498418739
47400000	-61.7014674459517
47500000	-62.2582022238649
47600000	-62.0851556984152
47700000	-62.6269969727043
47800000	-62.641672383038
47900000	-62.3360375357428
48000000	-62.5738710113036
48100000	-62.1980261165225
48200000	-62.3027370101373
48300000	-62.2548569175351
48400000	-63.0603806229846
48500000	-63.5107949252063
48600000	-63.4188315206321
48700000	-63.8996977913392
48800000	-63.7140638517059
48900000	-63.3888271699035
49000000	-63.0081116961761
49100000	-63.1976743825304
49200000	-63.8410418046391
49300000	-63.8165398713036
49400000	-63.9157341867072
49500000	-63.3394322008002
49600000	-63.5926559602672
49700000	-63.8623365177223
49800000	-63.4227445849267
49900000	-63.0725778020298
50000000	-62.824593698969
50100000	-63.4329387671286
50200000	-63.7037824587466
50300000	-63.0162112932481
50400000	-62.9411859428139
50500000	-62.7332357165225
50600000	-63.1462136867513
50700000	-63.0341894145166
50800000	-62.9527703255801
50900000	-63.4046129124658
51000000	-63.8800033245188
51100000	-64.6809264182154
51200000	-64.9447108469186
51300000	-64.4331332486082
51400000	-65.1828623488802
51500000	-64.7607183451894
51600000	-64.9503181864547
51700000	-63.939324620206
51800000	-63.7027964728387
51900000	-63.8017517668062
52000000	-63.4414159010355
52100000	-63.1083255063455
52200000	-63.1427991174561
52300000	-63.334544171169
52400000	-62.5837373337015
52500000	-62.5019055233129
52600000	-62.7861742632795
52700000	-62.8056177762587
52800000	-63.0465393585327
52900000	-62.7239818928105
53000000	-62.7138718581486
53100000	-62.9749820368435
53200000	-63.2151188479537
53300000	-62.7702466118166
53400000	-62.212929464713
53500000	-63.0291717139659
53600000	-63.2044153042043
53700000	-62.8277336753943
53800000	-62.5937090856116
53900000	-62.7969742385003
54000000	-62.7772957145874
54100000	-62.8627788441584
54200000	-62.4521644301873
54300000	-61.9244637070165
54400000	-61.9126159028961
54500000	-62.3564034605037
54600000	-62.070020923022
54700000	-61.747820378969
54800000	-62.0669252447589
54900000	-61.9364987578277
55000000	-61.455389942816
55100000	-61.6039812376981
55200000	-61.5683427530842
55300000	-61.77075803234
55400000	-61.8921610814719
55500000	-62.3376046075582
55600000	-62.4224222627942
55700000	-62.4988865029336
55800000	-62.0868351533111
55900000	-62.0905318922536
56000000	-62.6486403865215
56100000	-63.3710287136514
56200000	-63.8587034592058
56300000	-63.0371713657108
56400000	-63.1997233290813
56500000	-63.8313764641168
56600000	-62.8525083632456
56700000	-62.9551582781852
56800000	-62.7126079938616
56900000	-63.4872025082583
57000000	-63.6521292255293
57100000	-63.4220465737194
57200000	-63.6715957065583
57300000	-63.0274172234229
57400000	-63.6402367815061
57500000	-63.2953779174871
57600000	-62.4143764046731
57700000	-63.0467724670011
57800000	-62.6750652523886
57900000	-62.6024268427931
58000000	-62.6945037544829
58100000	-62.3980339246327
58200000	-62.1947102466962
58300000	-62.0882188597974
58400000	-62.1785031461696
58500000	-62.1997715472366
58600000	-61.9828136539257
58700000	-62.6694421272478
58800000	-62.6054950267396
58900000	-62.7364371118752
59000000	-63.3577174330922
59100000	-63.4393706087602
59200000	-63.1831630993754
59300000	-62.8785307415092
59400000	-62.600950378125
59500000	-62.4818724058848
59600000	-62.6749085526746
59700000	-62.9254957512582
59800000	-63.185907175646
59900000	-63.5317079001977
60000000	-63.7168440594197
60100000	-63.8731438468955
60200000	-63.4523983001523
60300000	-64.1194979948773
60400000	-64.9367784571006
60500000	-64.8189813072498
60600000	-65.4602652904951
60700000	-64.5518797320416
60800000	-63.6471796457097
60900000	-63.1699060892059
61000000	-62.9120151020519
61100000	-62.9363060231521
61200000	-62.8538845473855
61300000	-62.9019962054086
61400000	-62.698500117621
61500000	-62.1281044986873
61600000	-62.3927848608664
61700000	-62.5013762418859
61800000	-61.430500448346
61900000	-61.9667807169627
62000000	-61.9589570659248
62100000	-62.1026233978625
62200000	-61.9344342566325
62300000	-61.7248173988638
62400000	-61.9866048269497
62500000	-61.501266704932
62600000	-61.6682754128586
62700000	-61.7105047567764
62800000	-61.3439528114163
62900000	-62.6061387698371
63000000	-62.8401211057207
63100000	-62.4214572178001
63200000	-62.4885183039965
63300000	-62.4634835238939
63400000	-62.7171104153243
63500000	-62.6283531990911
63600000	-63.1596138319678
63700000	-63.7760316259786
63800000	-63.7237109802786
63900000	-64.2892106383544
64000000	-64.6258557789537
64100000	-64.5067247812792
64200000	-64.4457463173694
64300000	-64.3197562566956
64400000	-64.0559650211532
64500000	-64.0820424373536
64600000	-64.0914902861111
64700000	-64.0158749878418
64800000	-63.7831440246703
64900000	-63.3944959153831
65000000	-63.3708619052701
65100000	-62.9891246367426
65200000	-62.1872592883657
65300000	-63.0533548886672
65400000	-62.4797560670074
65500000	-62.7799541208275
65600000	-62.7203387122885
65700000	-62.4906918827594
65800000	-62.7889475073609
65900000	-62.7842042017033
66000000	-62.6027814579989
66100000	-62.4177667047884
66200000	-62.4702301562555
66300000	-50.1379451714794
66400000	-50.0854030884395
66500000	-50.0387950493621
66600000	-50.0040908231023
66700000	-49.9954908252527
66800000	-50.0067390926856
66900000	-50.0094790512798
67000000	-49.9819489627171
67100000	-49.9755288328514
67200000	-49.9962548092189
67300000	-49.993383685083
67400000	-60.9006916283693
67500000	-61.2375546973893
67600000	-62.0597982037701
67700000	-62.4112779803368
67800000	-62.4078377151662
67900000	-62.2494187167021
68000000	-62.2266952891917
68100000	-62.6794903633913
68200000	-63.5551838292903
68300000	-63.0930335913195
68400000	-63.4860277441077
68500000	-63.2811799390362
68600000	-63.2387563512851
68700000	-63.6961800773744
68800000	-63.276041168096
68900000	-63.691517027794
69000000	-63.4572965353061
69100000	-63.4918009788236
69200000	-63.4668970265741
69300000	-62.6628972156692
69400000	-63.0776507864567
69500000	-62.4817948935911
69600000	-62.5145826340897
69700000	-62.9349438941038
69800000	-62.9912169436146
69900000	-63.7774472495733
70000000	-62.9247330927391
70100000	-62.4333265061711
70200000	-61.9453909001954
70300000	-61.807099376019
70400000	-62.4235541761483
70500000	-62.4058695004616
70600000	-62.8209408278536
70700000	-63.0528686835472
70800000	-63.0475812215443
70900000	-62.9089293125185
71000000	-62.5718121275713
71100000	-62.2343004568953
71200000	-63.0874253003376
71300000	-62.9202003523177
71400000	-63.3524354892494
71500000	-63.1458421208171
71600000	-62.774013797815
71700000	-62.9303263728814
71800000	-63.1158366616189
71900000	-62.3339328588153
72000000	-62.562722914897
72100000	-62.9057849577577
72200000	-63.3943374026059
72300000	-63.5137176915716
72400000	-63.9028782327559
72500000	-63.6906986616083
72600000	-64.0117744974809
72700000	-64.4645744216509
72800000	-64.1498457959017
72900000	-63.824620893646
73000000	-64.2331580265245
73100000	-63.9804321678907
73200000	-62.987626237259
73300000	-63.1469486727477
73400000	-63.173944609401
73500000	-62.7135159202219
73600000	-62.9387847050107
73700000	-62.6548076540558
73800000	-62.5181001310624
73900000	-62.4443494275999
74000000	-62.6259483958977
74100000	-63.1268539831056
74200000	-62.8425777143356
74300000	-63.4203299502819
74400000	-63.6091449049854
74500000	-63.4786002007043
74600000	-64.493533558169
74700000	-64.3645663326604
74800000	-63.7075597757555
74900000	-63.361261052305
75000000	-63.6058155953508
75100000	-63.5966399171393
75200000	-63.6522907358239
75300000	-62.9195277880966
75400000	-63.160175253561
75500000	-63.4677666928814
75600000	-63.279271186063
75700000	-63.0231011438243
75800000	-62.5818776066454
75900000	-62.5697446283041
76000000	-62.7551149559464
76100000	-62.8196509533838
76200000	-62.5819599193094
76300000	-62.5767389332228
76400000	-63.181577918856
76500000	-63.2460056283479
76600000	-63.0337722624103
76700000	-63.2406427686312
76800000	-63.2308100203596
76900000	-63.5143150920333
77000000	-64.2986578564355
77100000	-64.0932064873233
77200000	-63.8892131952453
77300000	-64.0573447037135
77400000	-63.9175607534756
77500000	-64.6753338518765
77600000	-64.4612596519585
77700000	-64.2034867020971
77800000	-63.6299425834982
77900000	-63.6000266350278
78000000	-63.696360471564
78100000	-63.6963986509536
78200000	-63.4166555697296
78300000	-63.6754749147828
78400000	-62.7318472440554
78500000	-62.5064632921444
78600000	-61.9955028145932
78700000	-61.8752355820321
78800000	-62.0928186403846
78900000	-62.2483913236031
79000000	-62.441751514391
79100000	-61.6357236253923
79200000	-61.7547910706741
79300000	-61.971300811059
79400000	-61.5007189578989
79500000	-62.2635907879715
79600000	-62.494845736856
79700000	-62.8494024697574
79800000	-62.9208954541657
79900000	-62.6657847927283
80000000	-62.7701896459242
80100000	-62.6835274799258
80200000	-63.3417900938446
80300000	-63.1818226368866
80400000	-63.6102132122663
80500000	-64.1376954349245
80600000	-64.0789255457986
80700000	-63.9445389030674
80800000	-63.255872625707
80900000	-63.2758018896894
81000000	-63.4753438641569
81100000	-63.2525722964903
81200000	-63.3412995461298
81300000	-63.4288869676836
81400000	-63.6063006224931
81500000	-63.4578834072026
81600000	-63.6497201652623
81700000	-63.6715718128967
81800000	-63.4322709551957
81900000	-64.4828596536425
82000000	-64.553896561303
82100000	-64.4999083623256
82200000	-64.235298803086
82300000	-64.2476282844819
82400000	-64.7839938995407
82500000	-64.6603360222247
82600000	-64.5711290526935
82700000	-64.2957504520145
82800000	-64.4744590689811
82900000	-64.9389469574689
83000000	-64.4585365390115
83100000	-64.2696785173388
83200000	-64.1065202971937
83300000	-64.0743461564648
83400000	-63.8285643604715
83500000	-63.1435879896308
83600000	-63.2434143007267
83700000	-63.2688402388204
83800000	-63.1161430173952
83900000	-62.9785551612718
84000000	-62.1423666484386
84100000	-62.3217339443212
84200000	-62.0271438655669
84300000	-61.8317999218889
84400000	-62.1975190122038
84500000	-62.2154143754084
84600000	-62.4323244373572
84700000	-62.2641591469895
84800000	-62.3364229586468
84900000	-62.4860222563667
85000000	-62.5069631140742
85100000	-62.5756078909926
85200000	-62.6055895905823
85300000	-63.1791768487926
85400000	-63.5794117695611
85500000	-63.5753523065969
85600000	-63.8258770429231
85700000	-63.3967341892057
85800000	-63.5328764854592
85900000	-63.4914674003259
86000000	-63.6561753002282
86100000	-63.6404702835725
86200000	-63.218747771429
86300000	-63.1020064087468
86400000	-62.890205525147
86500000	-63.1357639639091
86600000	-62.7390277561052
86700000	-62.2470855276967
86800000	-63.0652319018781
86900000	-62.7961519150852
87000000	-62.7534426684698
87100000	-62.0065469935359
87200000	-62.1204384724098
87300000	-63.3728432564688
87400000	-63.2754554083139
87500000	-62.8346209705368
87600000	-62.3393931024628
87700000	-62.120162002494
87800000	-62.561184049505
87900000	-62.4229322921646
88000000	-62.3941233430478
88100000	-62.1392173204873
88200000	-62.6670837224919
88300000	-62.2229908920199
88400000	-61.8150046528234
88500000	-61.8944330448371
88600000	-61.8012561722817
88700000	-61.8928904275847
88800000	-62.521322631415
88900000	-62.2166277438227
89000000	-62.0091464101485
89100000	-62.2972942911786
89200000	-62.0240837299835
89300000	-62.1717188590883
89400000	-62.0414038163338
89500000	-62.3110106452027
89600000	-62.4162672335194
89700000	-63.061236736048
89800000	-62.9453628030559
89900000	-62.389720823906
90000000	-62.6822715082465
90100000	-62.5522665973191
90200000	-62.4978691749259
90300000	-62.5033283840939
90400000	-62.190917264865
90500000	-62.8067463778575
90600000	-62.3191283793693
90700000	-62.2206240428029
90800000	-62.1670299769224
90900000	-62.6727777346036
91000000	-63.0339965601927
91100000	-63.0566254453652
91200000	-63.4398283516295
91300000	-62.7327459986662
91400000	-63.4137270810633
91500000	-63.3518255930508
91600000	-63.1849520706758
91700000	-63.961569396151
91800000	-64.0530174190992
91900000	-64.1474350195479
92000000	-64.0685495922214
92100000	-64.3652345324619
92200000	-64.2335366423009
92300000	-63.553265453172
92400000	-64.3687988258611
92500000	-63.7983758184054
92600000	-63.9891758106253
92700000	-63.6370339461567
92800000	-63.5855807257919
92900000	-63.4776070894687
93000000	-63.5462587067477
93100000	-62.6917844218466
93200000	-62.3028521487477
93300000	-62.4382615142632
93400000	-62.5650324566662
93500000	-62.342997649425
93600000	-62.5357576969661
93700000	-62.5903812856894
93800000	-62.7186229249198
93900000	-62.5819952196437
94000000	-62.2559555378765
94100000	-61.5223816653894
94200000	-61.9467236458469
94300000	-62.0695344626913
94400000	-62.1052793219906
94500000	-62.2836308571779
94600000	-62.5974676189037
94700000	-62.8556635851664
94800000	-63.0014423473845
94900000	-63.1353745424001
95000000	-62.8005464619882
95100000	-63.4115419304576
95200000	-62.7891830014823
95300000	-62.9700276199987
95400000	-63.1591299396786
95500000	-62.8621021974093
95600000	-63.1527515122719
95700000	-63.0487087022233
95800000	-62.6982138960578
95900000	-62.7326197312104
96000000	-62.8561516768934
96100000	-63.3224856448834
96200000	-62.6951970248778
96300000	-64.2268943280559
96400000	-64.1529905172195
96500000	-64.1748291665421
96600000	-64.3458506479437
96700000	-64.0328567139674
96800000	-63.9671254713249
96900000	-63.9717140877626
97000000	-63.6764937120446
97100000	-63.0744839973369
97200000	-62.8378547023128
97300000	-62.9770973266066
97400000	-63.3947708105678
97500000	-62.7786855992081
97600000	-62.8505533354532
97700000	-62.8960220391729
97800000	-63.0631683463016
97900000	-63.232761520365
98000000	-63.0042138409416
98100000	-62.7283933084034
98200000	-63.3514873112107
98300000	-63.4401402150483
98400000	-63.3419307899756
98500000	-63.0240283932137
98600000	-63.3180122564353
98700000	-62.2528113565688
98800000	-62.2046838603155
98900000	-61.2877967615636
99000000	-61.2845388865357
99100000	-61.4964527551505
99200000	-61.8308579069019
99300000	-61.6184388043852
99400000	-61.6587775355445
99500000	-61.9400513366145
99600000	-62.0112422227729
99700000	-62.1398205298511
99800000	-63.1781395062959
99900000	-63.0138349146761
100000000	-64.607379962352
100100000	-64.3801147843966
100200000	-64.1489172265735
100300000	-64.3751452855676
100400000	-64.2596717820424
100500000	-64.3586567861361
100600000	-64.3407329730987
100700000	-63.7947997105713
100800000	-63.4816162379401
100900000	-63.494270287496
101000000	-63.5180312625572
101100000	-63.5995606598831
101200000	-63.7291295838593
101300000	-64.4597487023573
101400000	-63.1380892354133
101500000	-62.3917794870354
101600000	-62.5400842607148
101700000	-62.2827036979002
101800000	-62.769087324044
101900000	-63.0630429245451
102000000	-62.8858167412838
102100000	-63.1848644233734
102200000	-62.8920459335859
102300000	-62.8007754686647
102400000	-62.7830892012325
102500000	-63.5702793773398
102600000	-64.6425431917536
102700000	-64.5088344616377
102800000	-64.5321407887689
102900000	-64.6406610867397
103000000	-64.5047475799977
103100000	-64.3323876154411
103200000	-63.7722660064378
103300000	-64.0051645949678
103400000	-64.1262883482327
103500000	-63.1854048952288
103600000	-62.7983314129823
103700000	-62.789242130923
103800000	-62.6442420080725
103900000	-63.0833921821677
104000000	-63.1366757533358
104100000	-62.7084470526088
104200000	-62.7453596576426
104300000	-63.1896305683484
104400000	-63.0706041135914
104500000	-62.6853743877435
104600000	-62.7946024791668
104700000	-63.3067579970071
104800000	-62.980989085499
104900000	-62.9870027465259
105000000	-62.8480812192581
105100000	-62.7135167637819
105200000	-63.4910109515634
105300000	-63.2259505882505
105400000	-62.6091791979821
105500000	-62.7714831214302
105600000	-62.7600381570237
105700000	-63.2869723670219
105800000	-62.6471475354915
105900000	-62.827437493766
106000000	-62.842666936826
106100000	-62.5894514748751
106200000	-62.3261430920928
106300000	-62.1301052038051
106400000	-62.3593898115962
106500000	-62.7544365375117
106600000	-62.7759789456822
106700000	-63.2219800164067
106800000	-63.0241968979826
106900000	-64.0666837420937
107000000	-64.1719013340135
107100000	-64.1832391481221
107200000	-64.3063455360752
107300000	-64.6510925379934
107400000	-63.9379581234897
107500000	-63.8409083981825
107600000	-63.4073557492592
107700000	-63.3605115577129
107800000	-63.1070634785333
107900000	-62.9078093010707
108000000	-61.8420833144163
108100000	-61.6225555311044
108200000	-61.6967792461103
108300000	-61.7552842669496
108400000	-61.4729659451593
108500000	-61.9525247077559
108600000	-61.9906742298146
108700000	-61.9373863168519
108800000	-61.670808924172
108900000	-61.9054809390141
109000000	-62.3536748458004
109100000	-62.9017331984919
109200000	-63.0545458868454
109300000	-63.2093190711167
109400000	-63.4761093067018
109500000	-63.4997708343555
109600000	-63.7565568277003
109700000	-63.6638694589728
109800000	-64.3113670846601
109900000	-64.3725374595082
110000000	-64.18205968228
110100000	-63.6886067119987
110200000	-64.3098985788621
110300000	-64.7875843929972
110400000	-64.3575944436288
110500000	-64.3744944698414
110600000	-64.3659161744388
110700000	-63.8213010915088
110800000	-63.613747667097
110900000	-63.5099973459309
111000000	-63.7202311483068
111100000	-63.7918199286309
111200000	-63.3161151468274
111300000	-63.1161863602672
111400000	-62.646079846908
111500000	-62.6659389556245
111600000	-62.2820283062719
111700000	-62.0328439898947
111800000	-61.86788379184
111900000	-61.689507412878
112000000	-61.5557352584289
112100000	-61.2212777252088
112200000	-61.2021260036712
112300000	-61.6882877295353
112400000	-61.4618496536925
112500000	-61.7691664559485
112600000	-61.8766607586368
112700000	-62.2372624560391
112800000	-62.9887336869417
112900000	-63.3005407059104
113000000	-63.8089945408652
113100000	-64.3277214908057
113200000	-65.1196384532045
113300000	-65.1400781033508
113400000	-63.7543712566461
113500000	-64.0420080144993
113600000	-63.6354670386904
113700000	-63.5458965102793
113800000	-63.0987798025202
113900000	-62.8665730171934
114000000	-62.7851706978516
114100000	-62.4340384060242
114200000	-61.8336721415142
114300000	-61.8201871204601
114400000	-61.7301529794322
114500000	-62.3754780828115
114600000	-62.099969961438
114700000	-62.0321331629386
114800000	-62.1541379043343
114900000	-62.1104177491604
115000000	-62.1869390386116
115100000	-61.5781440645192
115200000	-62.0606685141866
115300000	-62.5274594040728
115400000	-62.6673251603555
115500000	-62.3211646359445
115600000	-62.2127881832456
115700000	-62.8516122362157
115800000	-63.0092855652182
115900000	-62.8967035620943
116000000	-62.8965346086054
116100000	-63.0184206203939
116200000	-64.2459542563469
116300000	-63.8442645209667
116400000	-63.4060863735825
116500000	-63.3362888353879
116600000	-63.2217066691078
116700000	-62.4604941551664
116800000	-61.9706891548007
116900000	-62.3528169034825
117000000	-62.2119689440647
117100000	-62.2005224038891
117200000	-62.0254710117892
117300000	-62.0591137847999
117400000	-61.7791729404748
117500000	-61.0516638648788
117600000	-60.7058161981703
117700000	-61.0708113666538
117800000	-61.6809588805306
117900000	-61.7488902049092
118000000	-61.498839929934
118100000	-61.6803408742282
118200000	-61.9858020813234
118300000	-62.0106152198812
118400000	-62.1462288424318
118500000	-62.5743026556477
118600000	-64.2797904003405
118700000	-65.0263512603844
118800000	-65.165349668821
118900000	-65.2336845086213
119000000	-65.8484154576913
119100000	-66.1273977697906
119200000	-66.022092241514
119300000	-65.8722111721236
119400000	-66.1689796532336
119500000	-65.0160756573007
119600000	-64.2450110660078
119700000	-63.7682679117857
119800000	-63.152367400838
119900000	-63.1377856204834
120000000	-63.0109283328154
120100000	-62.2753359478861
120200000	-61.9783243179218
120300000	-61.6907090374818
120400000	-61.3953078037669
120500000	-61.1685756487957
120600000	-61.4571857324201
120700000	-61.8878646784684
120800000	-61.969890718818
120900000	-62.3694637791836
121000000	-62.2980934452497
121100000	-62.5993741185116
121200000	-63.2468065731962
121300000	-63.5755251224473
121400000	-63.1881950243717
121500000	-63.7981969078019
121600000	-64.2045543441953
121700000	-63.3877851981539
121800000	-63.5705390005944
121900000	-63.7952566377282
122000000	-63.9349790679134
122100000	-63.4685595499038
122200000	-63.6500278236317
122300000	-63.6112582809467
122400000	-63.0328076284769
122500000	-63.5107457337613
122600000	-63.2956686653409
122700000	-63.154910280001
122800000	-64.128074762338
122900000	-63.1089260792972
123000000	-62.8405763236003
123100000	-62.7744528042262
123200000	-62.7627812197416
123300000	-62.6984277582397
123400000	-62.4243844491545
123500000	-63.0527984966501
123600000	-62.9175892840699
123700000	-63.022200446969
123800000	-62.6252722578457
123900000	-62.352982254255
124000000	-63.0205273085427
124100000	-63.0852611673532
124200000	-63.1815875343489
124300000	-63.7042478611946
124400000	-63.5370152991187
124500000	-64.0310814331809
124600000	-63.2466248032635
124700000	-63.8198840559099
124800000	-63.7899947383257
124900000	-64.3820682520733
125000000	-63.3845136117253
125100000	-63.2231510558307
125200000	-63.2317586086799
125300000	-62.4792657554667
125400000	-62.3413793228351
125500000	-61.7622032107502
125600000	-61.5888680858911
125700000	-62.0483652563574
125800000	-61.7785587944913
125900000	-61.6357418223578
126000000	-61.3877750242306
126100000	-61.5663703177001
126200000	-61.8619832423493
126300000	-62.0830714087189
126400000	-62.7644746119034
126500000	-62.8117104165819
126600000	-63.4635707582832
126700000	-63.6539685572598
126800000	-63.8135192416876
126900000	-64.0783678267172
127000000	-64.1304218954105
127100000	-64.7926990620698
127200000	-63.8092698565751
127300000	-63.3610580979916
127400000	-62.9633717604794
127500000	-62.9834762452026
127600000	-62.7862904028955
127700000	-63.0912123795712
127800000	-62.0649620357602
127900000	-61.8421458487672
128000000	-61.7882604026352
128100000	-61.8639327528091
128200000	-61.4227072831316
128300000	-62.5874320876878
128400000	-62.7145660593876
128500000	-61.6154985326279
128600000	-61.5485416310952
128700000	-60.7567071651809
128800000	-60.5345196512063
128900000	-61.4760952781739
129000000	-61.2848349553453
129100000	-61.3269425963211
129200000	-61.4231231116974
129300000	-61.9369123705826
129400000	-61.406910092359
129500000	-61.2125428944151
129600000	-62.5567440316799
129700000	-62.6171868892142
129800000	-64.389055387794
129900000	-64.8185084279931
130000000	-63.8218785600765
130100000	-63.3406849583311
130200000	-63.1324285598177
130300000	-62.4850476352061
130400000	-61.9979881786558
130500000	-62.7048136601368
130600000	-62.6118201173126
130700000	-61.6383469028029
130800000	-61.3586552753969
130900000	-61.2420367878636
131000000	-61.1437341905435
131100000	-61.5555668364207
131200000	-62.1230175921252
131300000	-62.4383931563517
131400000	-62.8336826742409
131500000	-63.3135918868935
131600000	-62.9938470036764
131700000	-63.2506705575498
131800000	-64.6558772867065
131900000	-65.0007970680377
132000000	-64.7712790132811
132100000	-64.9704551554045
132200000	-64.211002882192
132300000	-63.7695845921527
132400000	-63.0661570180745
132500000	-62.9147751334663
132600000	-63.0070792271484
132700000	-62.9599665262169
132800000	-62.8849850653965
132900000	-61.9322280549502
133000000	-61.7975472302762
133100000	-61.9260992444302
133200000	-61.7863982189652
133300000	-62.0152865794166
133400000	-62.3314053578783
133500000	-62.2864453694302
133600000	-62.282774012117
133700000	-62.234402851959
133800000	-62.3707348351384
133900000	-62.340845835519
134000000	-63.5489265469649
134100000	-63.8043819658145
134200000	-63.9816446596064
134300000	-64.3061536201236
134400000	-64.4032020831074
134500000	-64.6613979791392
134600000	-65.3268176890493
134700000	-66.0419545589791
134800000	-65.0444837428466
134900000	-65.2486391353796
135000000	-65.4457522792865
135100000	-64.1025215127006
135200000	-64.1520094292464
135300000	-64.155700106886
135400000	-63.7677009769315
135500000	-64.044975693669
135600000	-63.5425456148319
135700000	-63.5643687813757
135800000	-62.67102858498
135900000	-62.7174416011647
136000000	-62.7896040474843
136100000	-62.8603981599399
136200000	-63.6976744720653
136300000	-63.6042178017609
136400000	-63.5088828074169
136500000	-63.7559651728744
136600000	-63.6630061460958
136700000	-63.8507190560109
136800000	-63.9466179560032
136900000	-64.8786819311319
137000000	-65.1979245028551
137100000	-64.9696208565536
137200000	-65.1713612600183
137300000	-63.5892142774544
137400000	-63.5755470408943
137500000	-63.4516280503032
137600000	-63.2984370506083
137700000	-62.9648385197289
137800000	-62.9793804295924
137900000	-62.6085977044247
138000000	-62.2582905630605
138100000	-62.3758516516636
138200000	-62.4841082223142
138300000	-62.4552678405255
138400000	-63.1541430692699
138500000	-63.1190406939779
138600000	-63.3371830110802
138700000	-63.5083348558923
138800000	-63.4181113647993
138900000	-63.2856189577581
139000000	-63.5475592371258
139100000	-63.3347791769755
139200000	-63.4260209546348
139300000	-63.4394403909586
139400000	-63.6752857666512
139500000	-63.4972518132359
139600000	-62.8590907586541
139700000	-62.6644922586142
139800000	-62.5939673922743
139900000	-62.9664922355713
140000000	-62.8432694210903
140100000	-62.8646592407457
140200000	-63.3245528094238
140300000	-63.4146554573103
140400000	-62.7241608245779
140500000	-62.6145618193994
140600000	-63.2101132340456
140700000	-63.62089995078
140800000	-63.6463405809203
140900000	-63.7632730049431
141000000	-63.7908089764258
141100000	-64.0658404808835
141200000	-64.139951644064
141300000	-63.7935086433156
141400000	-63.7684492778249
141500000	-64.057381478517
141600000	-63.886395768037
141700000	-62.4028354186904
141800000	-62.6094642389261
141900000	-62.0225422211347
142000000	-62.0098142059148
142100000	-61.8909752991369
142200000	-61.9675245123327
142300000	-61.9844927525022
142400000	-62.0924059470956
142500000	-62.1090247519342
142600000	-62.4349030167234
142700000	-62.3853888923571
142800000	-63.9226723796709
142900000	-64.1216177623342
143000000	-65.3124194870207
143100000	-64.7833842595214
143200000	-65.1724757526218
143300000	-65.2943690386036
143400000	-64.3217184218591
143500000	-64.6874785106024
143600000	-64.7363110050487
143700000	-64.6921541830787
143800000	-64.7121243771382
143900000	-63.9707776262266
144000000	-63.6996087508341
144100000	-63.2681631080544
144200000	-63.5389078997281
144300000	-63.2476669018485
144400000	-63.146827068385
144500000	-64.1056856506195
144600000	-64.2512523677569
144700000	-64.2127927059337
144800000	-64.1081504036086
144900000	-64.1022695656323
145000000	-64.5792879131872
145100000	-64.5115872190591
145200000	-64.1628652795743
145300000	-64.3097121356047
145400000	-64.449571819484
145500000	-64.0427269256332
145600000	-62.4222892065069
145700000	-62.385316925017
145800000	-62.1416821571821
145900000	-62.113981822288
146000000	-62.2047268986459
146100000	-62.368858553424
146200000	-62.4406664106671
146300000	-62.7611407027324
146400000	-62.6407692808388
146500000	-62.8000569825643
146600000	-63.1080597237664
146700000	-64.6088340184
146800000	-64.2189464075989
146900000	-64.6845371503416
147000000	-65.0359494135623
147100000	-64.9473593302636
147200000	-64.5585472670591
147300000	-64.670593902373
147400000	-65.0723941309303
147500000	-64.9759646202827
147600000	-65.0749771217918
147700000	-65.4042676295382
147800000	-64.6336021993371
147900000	-65.1722529259535
148000000	-65.0542695555183
148100000	-64.2189387348337
148200000	-64.4855683971116
148300000	-64.1228679714686
148400000	-64.2386668652714
148500000	-63.5682301583953
148600000	-63.8933412805645
148700000	-63.3979125681207
148800000	-63.3027886485656
148900000	-63.5081203679594
149000000	-63.4546132838292
149100000	-63.4272597250849
149200000	-64.2103897965999
149300000	-63.5469934605773
149400000	-63.276555486305
149500000	-63.0114731780308
149600000	-63.4631069160114
149700000	-62.71303410675
149800000	-63.1347476318591
149900000	-62.9866147373222
150000000	-63.0503824267236
150100000	-63.0528761790325
150200000	-62.6598109710448
150300000	-62.4115923540072
150400000	-62.8990633941308
150500000	-63.3915693880613
150600000	-63.477638233733
150700000	-63.4920452302858
150800000	-64.3888176572799
150900000	-64.0137676109233
151000000	-63.9160099244995
151100000	-64.5181789577508
151200000	-64.0877460395508
151300000	-64.3300264174746
151400000	-64.5297095616992
151500000	-64.6345285757961
151600000	-64.5314983069339
151700000	-63.9827569212582
151800000	-63.5501449084593
151900000	-63.3295649176635
152000000	-63.1941455439325
152100000	-63.6946880858272
152200000	-63.0132552042389
152300000	-63.2595423653318
152400000	-62.9745750750799
152500000	-63.1027889230795
152600000	-63.0074403924226
152700000	-62.7497269400141
152800000	-62.9008636134148
152900000	-62.9272141627522
153000000	-62.7827019091238
153100000	-63.1106128413291
153200000	-62.9765440109497
153300000	-62.7128759157214
153400000	-61.6343918023319
153500000	-61.9233409855046
153600000	-61.8335277371334
153700000	-61.5571468812007
153800000	-61.82500256949
153900000	-61.9683059343282
154000000	-62.1719859250827
154100000	-61.7923742406658
154200000	-61.7653388200699
154300000	-61.4227324679579
154400000	-62.2043587261656
154500000	-63.5510607240408
154600000	-63.4989130913754
154700000	-63.6417621065712
154800000	-64.1346596572111
154900000	-63.7367959347753
155000000	-64.0761127772347
155100000	-64.0108711764203
155200000	-64.2995317677231
155300000	-63.8341460152736
155400000	-64.5733804789472
155500000	-63.8538074220036
155600000	-63.3341042768584
155700000	-62.6452388502689
155800000	-62.6282258622308
155900000	-62.0007717923305
156000000	-62.1794257118913
156100000	-62.163924027956
156200000	-62.3912423895642
156300000	-62.3702878584744
156400000	-62.4693444684061
156500000	-62.1726358261132
156600000	-62.5723512124106
156700000	-62.4984077061403
156800000	-63.3057311065889
156900000	-62.9977144782438
157000000	-63.8769905410829
157100000	-63.1616117786777
157200000	-62.689522534191
157300000	-62.5302248745345
157400000	-62.9269672707958
157500000	-63.200280989872
157600000	-63.5223827781819
157700000	-63.360727227413
157800000	-63.9827890272946
157900000	-63.9761008151953
158000000	-63.9154565394234
158100000	-63.8843624566484
158200000	-64.6805969870883
158300000	-64.8360028334656
158400000	-64.9273648005843
158500000	-65.0226444442955
158600000	-64.3781638979036
158700000	-63.6096954572794
158800000	-62.8038436598075
158900000	-62.5278050349001
159000000	-62.4133113650666
159100000	-62.1949497574669
159200000	-62.149093946603
159300000	-62.3836700292573
159400000	-62.4489795309967
159500000	-61.8694227629055
159600000	-61.4783585103506
159700000	-61.2994075796592
159800000	-61.3673555659326
159900000	-61.9463809607128
160000000	-62.2431384111324
160100000	-62.3779415471551
160200000	-62.8381755051037
160300000	-62.9587027713951
160400000	-63.0029994436844
160500000	-62.9207488966023
160600000	-63.5647372874087
160700000	-64.1912679764894
160800000	-65.2613805133803
160900000	-66.5007829512865
161000000	-65.8883260472838
161100000	-65.0910612001389
161200000	-64.6951730147216
161300000	-64.8796510981624
161400000	-64.3627087174312
161500000	-64.5415843877808
161600000	-65.1698336956122
161700000	-65.2191679622393
161800000	-65.3013979911172
161900000	-65.0758978362031
162000000	-64.4978904810237
162100000	-63.7283410125288
162200000	-63.4590638413603
162300000	-63.3211748528767
162400000	-63.2958228030829
162500000	-63.1305920068625
162600000	-62.87786723704
162700000	-62.4108410531344
162800000	-62.3132424792342
162900000	-62.3034377322176
163000000	-62.0666875108202
163100000	-62.2771450913995
163200000	-62.5425930529983
163300000	-63.3192040717806
163400000	-63.4842297791341
163500000	-63.1605151509793
163600000	-63.207417811963
163700000	-63.13512839508
163800000	-63.4952603666138
163900000	-63.3111900410102
164000000	-62.5715235621569
164100000	-62.7204567727522
164200000	-62.8076721924395
164300000	-63.2606386450821
164400000	-62.7879610198807
164500000	-62.0573990230621
164600000	-62.1170203585767
164700000	-62.1344210300392
164800000	-61.8034126575265
164900000	-61.2959195058801
165000000	-61.6450315405054
165100000	-61.8966270270714
165200000	-62.1604607835704
165300000	-61.9715426981418
165400000	-62.0084573659723
165500000	-62.1984967248999
165600000	-63.0980932684499
165700000	-63.0425898211804
165800000	-63.4469306973125
165900000	-63.8483454756779
166000000	-64.3176211490544
166100000	-63.866420683186
166200000	-64.2448617663944
166300000	-63.9290924069526
166400000	-64.2342377560304
166500000	-64.4319858036244
166600000	-64.1553147889152
166700000	-63.2648708650829
166800000	-63.304825419013
166900000	-63.4003509582388
167000000	-63.8651674987487
167100000	-63.6915226161923
167200000	-63.8806372848513
167300000	-64.0279785462124
167400000	-63.9275455508698
167500000	-62.9498609823813
167600000	-62.9134823282805
167700000	-62.5859279834906
167800000	-62.4433138227505
167900000	-62.1218649839861
168000000	-62.1088139970487
168100000	-61.7050557253128
168200000	-62.1377856534075
168300000	-62.219164458779
168400000	-62.2637946446501
168500000	-61.8878347952791
168600000	-62.3942586688929
168700000	-61.7242214714789
168800000	-62.246589853993
168900000	-62.7907026608369
169000000	-63.2616594336084
169100000	-62.6184620736195
169200000	-62.8403102853305
169300000	-61.984837088005
169400000	-61.302905787033
169500000	-60.7953591447832
169600000	-61.0958398346276
169700000	-61.2294311357983
169800000	-61.6586259712142
169900000	-61.7794114038721
170000000	-61.6795001431705
170100000	-61.6255148877505
170200000	-61.7692810575001
170300000	-61.9009325635122
170400000	-62.3944170727333
170500000	-63.1517898019469
170600000	-64.0117548072557
170700000	-64.3765476925266
170800000	-64.1177219640932
170900000	-64.2897428168193
171000000	-62.7363068637481
171100000	-63.0217841619844
171200000	-63.0201635737843
171300000	-63.2777567695486
171400000	-63.3865175465819
171500000	-63.944379505231
171600000	-63.722706512878
171700000	-62.5808211035946
171800000	-62.3647084816741
171900000	-62.0234928269682
172000000	-61.5439298524189
172100000	-62.4350167823438
172200000	-62.4003850800419
172300000	-62.1234756147702
172400000	-62.313981615346
172500000	-62.2961480326652
172600000	-62.0675891377782
172700000	-62.0020270921221
172800000	-63.0338896876938
172900000	-63.0901042018847
173000000	-63.6932505972638
173100000	-64.596361616562
173200000	-64.523323733369
173300000	-64.9004710673377
173400000	-65.0198984740035
173500000	-65.0307932470365
173600000	-64.114626845317
173700000	-64.0457405175253
173800000	-64.1412880028835
173900000	-63.7779061349743
174000000	-63.9367202293004
174100000	-63.6617226556041
174200000	-63.2681068037776
174300000	-63.0312293743961
174400000	-62.6721829700661
174500000	-62.9610733208214
174600000	-62.7363526851327
174700000	-63.3087074819916
174800000	-63.5301780852539
174900000	-63.7050535617987
175000000	-63.5356078202866
175100000	-63.6392094300217
175200000	-63.7726666948338
175300000	-63.2553906183347
175400000	-62.6618864939445
175500000	-63.0017450301199
175600000	-62.3809592753448
175700000	-62.1658745875542
175800000	-62.0097128339634
175900000	-62.1825024691179
176000000	-61.9421333960176
176100000	-61.8131187330994
176200000	-61.6017410264498
176300000	-61.6767870856769
176400000	-62.1369145111256
176500000	-63.1919889366638
176600000	-63.0185234073923
176700000	-63.7944540869497
176800000	-63.818796811981
176900000	-64.0534893586992
177000000	-63.1252691160952
177100000	-63.0194132840743
177200000	-62.9325216049682
177300000	-63.1563019362089
177400000	-63.0825166101025
177500000	-63.5042516313425
177600000	-63.1895079964608
177700000	-63.4197619024694
177800000	-62.5898086004524
177900000	-62.8981398826896
178000000	-62.5506847255348
178100000	-63.1528928026443
178200000	-63.2947348619466
178300000	-64.1044603078409
178400000	-63.6275989966776
178500000	-63.77763188621
178600000	-63.4096934834595
178700000	-62.6530763312559
178800000	-62.2619050185812
178900000	-62.7164522647671
179000000	-62.7330024246434
179100000	-62.8159830996542
179200000	-62.9110759865963
179300000	-63.3209199401414
179400000	-63.363275621805
179500000	-63.8346395845207
179600000	-63.8176949793361
179700000	-63.7666647119956
179800000	-64.089050310552
179900000	-63.8048541093205
180000000	-64.0089380111997
180100000	-63.6262240980072
180200000	-63.6578276482292
180300000	-63.3154640347463
180400000	-62.6944530333437
180500000	-62.149997695333
180600000	-62.0880994486733
180700000	-62.1745130394606
180800000	-62.4518871832635
180900000	-63.1502238567441
181000000	-63.657888280387
181100000	-64.0440158055901
181200000	-63.7714979484319
181300000	-64.1639676770882
181400000	-63.9529348824262
181500000	-64.384869476173
181600000	-64.2593012308813
181700000	-64.2608764506396
181800000	-64.1441690789117
181900000	-63.2711494473952
182000000	-62.4851910844931
182100000	-62.2889342194034
182200000	-61.726778088983
182300000	-62.2244797942786
182400000	-61.2387519349436
182500000	-61.6393543300781
182600000	-61.9519586102875
182700000	-62.1288794938483
182800000	-62.1853199358335
182900000	-62.2353249079744
183000000	-62.9125924468296
183100000	-63.1699869556853
183200000	-62.9984941999609
183300000	-63.6765879237453
183400000	-63.3446482101788
183500000	-63.5609655718123
183600000	-62.8370439644774
183700000	-62.4001082230024
183800000	-62.2820398813178
183900000	-61.8126615626913
184000000	-61.8108359448268
184100000	-61.7600075928175
184200000	-61.664239477496
184300000	-61.7873751288034
184400000	-61.5304423897975
184500000	-61.3015511676385
184600000	-62.0726256172918
184700000	-62.4461496044794
184800000	-62.4842504353796
184900000	-62.410064043662
185000000	-62.7383369905764
185100000	-62.77998978008
185200000	-62.1241193516319
185300000	-62.5469785208239
185400000	-62.6317024480798
185500000	-62.812676232011
185600000	-62.9792573724305
185700000	-63.0878720512968
185800000	-63.1848813309436
185900000	-63.114925503517
186000000	-63.0295210823346
186100000	-62.8672749803988
186200000	-62.3415679118476
186300000	-63.1224465047173
186400000	-63.2698479040301
186500000	-63.1671749875264
186600000	-62.4960060345074
186700000	-62.7298970748533
186800000	-62.3582969597459
186900000	-62.3814406971064
187000000	-62.5510288661776
187100000	-62.9857504386602
187200000	-62.6744822915726
187300000	-63.1431749250809
187400000	-62.8429493937319
187500000	-62.4449430995931
187600000	-62.3626637155596
187700000	-62.8545232582565
187800000	-62.6237428362207
187900000	-62.8167903640829
188000000	-62.8303206876638
188100000	-63.0163664100526
188200000	-63.0671454915026
188300000	-62.735914689397
188400000	-62.7473913873071
188500000	-62.4529883512051
188600000	-62.7047952887932
188700000	-63.1009420729751
188800000	-62.5298446101784
188900000	-62.5722246649482
189000000	-62.6686091002367
189100000	-62.5768869480186
189200000	-62.5342567193345
189300000	-62.5358152955945
189400000	-63.5203215469773
189500000	-63.0481401757327
189600000	-63.589929185568
189700000	-62.8394310335148
189800000	-62.9729407440683
189900000	-63.4247790952582
190000000	-62.7922009199344
190100000	-62.7084230129804
190200000	-62.7847684368564
190300000	-62.0833061145529
190400000	-61.7256148612741
190500000	-61.4595957528627
190600000	-61.6129499929864
190700000	-61.7042442411581
190800000	-62.1858918442993
190900000	-62.1580879986085
191000000	-62.1845145444032
191100000	-62.6297975816227
191200000	-62.4926178088345
191300000	-62.5609202601989
191400000	-62.6178065802513
191500000	-62.9055210495182
191600000	-63.0056673338261
191700000	-63.2644438606662
191800000	-62.6985021553095
191900000	-62.7328244264755
192000000	-62.4796421179603
192100000	-62.1874740760264
192200000	-62.2280014681462
192300000	-62.4920043170555
192400000	-62.3823789023661
192500000	-62.7621423996339
192600000	-62.9869315487521
192700000	-63.0301612800692
192800000	-62.500900894829
192900000	-62.7147037703155
193000000	-62.577226651708
193100000	-62.1456338381204
193200000	-62.7577777862699
193300000	-63.116022627965
193400000	-62.7414141764026
193500000	-62.3251298095885
193600000	-62.1337816667839
193700000	-62.169737414372
193800000	-62.4097473954677
193900000	-62.3720911122174
194000000	-62.6755740024339
194100000	-62.5790830079824
194200000	-63.1122907631804
194300000	-62.5691905069047
194400000	-62.4819075823944
194500000	-62.4659818504936
194600000	-62.3564082484402
194700000	-62.5191627718689
194800000	-62.3506448743998
194900000	-61.2557636355298
195000000	-61.7223975800596
195100000	-61.5413798610614
195200000	-61.8546091140335
195300000	-61.8435628603504
195400000	-62.0431178301969
195500000	-62.199731743141
195600000	-62.5501853934134
195700000	-63.20007476782
195800000	-63.2574922476245
195900000	-63.1388279953692
196000000	-63.2637657889595
196100000	-62.4756410508423
196200000	-62.3353118115324
196300000	-62.3182042519236
196400000	-62.5510119409523
196500000	-62.776871945353
196600000	-62.568843922092
196700000	-62.5596834254247
196800000	-62.5991288838117
196900000	-62.6983893609521
197000000	-62.5846916696666
197100000	-63.7350150072139
197200000	-64.1534442367811
197300000	-64.8203810274331
197400000	-65.0537535403511
197500000	-64.6638908436217
197600000	-64.5801266796491
197700000	-64.9380772549892
197800000	-64.6320752153857
197900000	-64.5081299048505
198000000	-63.3563818878319
198100000	-64.0363009883454
198200000	-63.637741210893
198300000	-63.8307354911874
198400000	-63.6317566192175
198500000	-63.6091521241873
198600000	-63.2663334329825
198700000	-62.9824090116689
198800000	-62.0980699217957
198900000	-61.8674539832478
199000000	-61.7207307788148
199100000	-62.7076515958375
199200000	-61.7517798848708
199300000	-61.9877656946296
199400000	-61.8880378259412
199500000	-61.8252758986161
199600000	-61.5152006853964
199700000	-61.8366681297031
199800000	-61.4028187904624
199900000	-61.989949254986
[truncated: 2,096 more rows]
