# Supplementary material for: Highly efficient photonic radar by incorporating MDM-WDM and machine learning classifiers under adverse weather conditions
Source: PLoS One. 2024 Apr 1;19(4):e0300653. doi: 10.1371/journal.pone.0300653 (PMC10984395; doi:10.1371/journal.pone.0300653)
Supplement: S1 File — (ZIP) [file pone.0300653.s001.zip › Visibility_Dataset_optical/Strong scintillations/Target 2.txt]

0	-62.8175948026065
100000	-61.8428469885395
200000	-61.6719122641022
300000	-60.3544468363746
400000	-60.1131462117486
500000	-59.6569413875347
600000	-59.1856116355707
700000	-58.9850846768297
800000	-58.7855284752648
900000	-58.8259495988056
1000000	-58.8422783319916
1100000	-59.1307913422709
1200000	-59.5745049910902
1300000	-59.4447848480995
1400000	-59.773195284789
1500000	-59.8014904506726
1600000	-59.6530952079473
1700000	-60.6555056071706
1800000	-60.7259660213842
1900000	-60.4270999965398
2000000	-60.4651601146875
2100000	-59.18094046009
2200000	-59.4526304046859
2300000	-59.2910701780422
2400000	-58.9640497761734
2500000	-58.9232511297477
2600000	-58.3815265800412
2700000	-58.3603855231184
2800000	-58.1773602611235
2900000	-57.8723654981972
3000000	-57.9135181760571
3100000	-57.8063652934353
3200000	-58.1635477201789
3300000	-58.2631471272478
3400000	-57.6881836555457
3500000	-57.8074028509968
3600000	-58.1048393333241
3700000	-58.4912003175753
3800000	-59.0117691554053
3900000	-58.8988635860318
4000000	-58.9084109895696
4100000	-59.1251995713834
4200000	-59.049931947129
4300000	-59.7343734460657
4400000	-59.3435822253983
4500000	-59.4857310937807
4600000	-59.2511467142311
4700000	-58.8878640930558
4800000	-58.9771851922603
4900000	-58.523443118453
5000000	-58.2713645253967
5100000	-58.8600063253498
5200000	-58.757342671337
5300000	-58.9894592697016
5400000	-58.847759525195
5500000	-58.8614553276576
5600000	-59.6123867396172
5700000	-59.836712902861
5800000	-59.9813861737484
5900000	-60.1867800823341
6000000	-60.05188551671
6100000	-60.9417804668587
6200000	-60.8837205148182
6300000	-60.3609151556107
6400000	-60.1968132277852
6500000	-59.2297457464017
6600000	-59.4718201434358
6700000	-59.4601186168752
6800000	-59.2904301314893
6900000	-59.4542251631829
7000000	-59.0982552695986
7100000	-59.4547636072275
7200000	-59.4559192407162
7300000	-59.0549412057576
7400000	-59.3116235954663
7500000	-58.933363119381
7600000	-59.8086017155339
7700000	-59.8908718513584
7800000	-59.3656594154229
7900000	-59.1247454421263
8000000	-58.9584859642047
8100000	-59.0881627424912
8200000	-59.349978629708
8300000	-59.2740714621022
8400000	-59.6578325617807
8500000	-60.121738111401
8600000	-60.8235376143206
8700000	-60.763563396973
8800000	-60.7580547893087
8900000	-60.1160779823328
9000000	-60.986280187444
9100000	-61.375554779054
9200000	-61.3329054218798
9300000	-61.230615863964
9400000	-60.8454506198439
9500000	-60.8473765556975
9600000	-60.445710749853
9700000	-60.0112094181717
9800000	-60.1727556734217
9900000	-59.3306916214306
10000000	-60.4178566126841
10100000	-60.1363020574222
10200000	-59.8769165498459
10300000	-59.9931502199085
10400000	-59.2370011850278
10500000	-59.4374869057785
10600000	-59.3741744980506
10700000	-59.6021283931712
10800000	-59.7566385943596
10900000	-59.2993709826066
11000000	-60.1366185104257
11100000	-59.7540982246318
11200000	-59.6058032265204
11300000	-59.3612907174173
11400000	-59.0721255467798
11500000	-59.6956839683474
11600000	-59.8732819061116
11700000	-59.8720171662554
11800000	-59.3627433916886
11900000	-59.747902047204
12000000	-59.9790308453347
12100000	-59.710573895702
12200000	-59.9962603522216
12300000	-60.0729236530436
12400000	-60.3378769249868
12500000	-60.947781764145
12600000	-61.0240549623294
12700000	-60.4254330183257
12800000	-60.4491980055489
12900000	-60.4941706436938
13000000	-60.3737959441617
13100000	-60.6675552107645
13200000	-60.5760421560093
13300000	-60.6047923444073
13400000	-60.4332103050327
13500000	-60.5516824635252
13600000	-60.1089326178537
13700000	-60.1657750333299
13800000	-60.5438552629285
13900000	-60.5024834395097
14000000	-61.0443648222308
14100000	-60.8892594486182
14200000	-60.862779194734
14300000	-61.3357904378774
14400000	-61.133623006014
14500000	-62.0729932756852
14600000	-62.2775613453772
14700000	-61.9949890176942
14800000	-61.9122258280128
14900000	-61.5933602106747
15000000	-61.9941997420532
15100000	-60.7851056863482
15200000	-60.3583692682133
15300000	-60.1519662669738
15400000	-60.0552568133549
15500000	-59.8079403104873
15600000	-59.4976311140774
15700000	-59.2242888890255
15800000	-59.4837211497823
15900000	-58.9971031753856
16000000	-59.2862614474815
16100000	-58.9919763157682
16200000	-59.4184107907549
16300000	-59.6491881042894
16400000	-59.4289822822727
16500000	-59.3367043489635
16600000	-59.46583982907
16700000	-59.5251932624429
16800000	-59.7397609686165
16900000	-59.8167080340437
17000000	-60.2083225412691
17100000	-59.8227903948942
17200000	-59.8870573879192
17300000	-59.6553458628197
17400000	-59.6349411576808
17500000	-59.9611097576695
17600000	-60.1483539703553
17700000	-60.2912940234897
17800000	-59.8077822201116
17900000	-59.0905758952274
18000000	-58.7867693761854
18100000	-58.7639775247105
18200000	-58.8908559157214
18300000	-58.7431468764882
18400000	-59.3350581013021
18500000	-59.3725487974049
18600000	-59.3632681992985
18700000	-58.7430630991379
18800000	-58.5551585428994
18900000	-58.9411572642925
19000000	-59.5492642047295
19100000	-59.9005379698212
19200000	-59.2583960062783
19300000	-59.4036377988899
19400000	-59.8569661461673
19500000	-59.4879538229835
19600000	-59.8075382097077
19700000	-59.2061955131881
19800000	-59.6899962167165
19900000	-60.2063598776515
20000000	-60.0771103963972
20100000	-59.6697661427138
20200000	-59.5226865554703
20300000	-59.7521007489054
20400000	-59.7413678641069
20500000	-59.5154795788757
20600000	-59.6693379466776
20700000	-59.268172962038
20800000	-59.3993278715368
20900000	-59.5202934257621
21000000	-59.3231694929441
21100000	-58.6645781678891
21200000	-59.377039208821
21300000	-59.5755066527989
21400000	-60.2511246466009
21500000	-60.2952658235018
21600000	-59.6349112839473
21700000	-59.7698706655621
21800000	-59.8739743483465
21900000	-60.573338140538
22000000	-60.4642315167563
22100000	-59.4661084558395
22200000	-60.5648395024225
22300000	-60.4467424064839
22400000	-60.459606413294
22500000	-60.4108042953936
22600000	-59.6341562561249
22700000	-60.0676065281901
22800000	-59.9657463053059
22900000	-59.9777515338819
23000000	-60.0125563275628
23100000	-59.5369218603119
23200000	-60.4644410082671
23300000	-60.3281380134811
23400000	-59.339242388072
23500000	-59.0497150203795
23600000	-58.7561289513897
23700000	-58.9408558130926
23800000	-59.2650561788324
23900000	-59.1385523681581
24000000	-59.4428056018744
24100000	-59.142058317167
24200000	-59.3265157960088
24300000	-59.6156157277514
24400000	-59.2967262443379
24500000	-60.1849769632154
24600000	-60.5185302751863
24700000	-60.8847134929188
24800000	-61.4611457468884
24900000	-61.301303052596
25000000	-61.3541009935999
25100000	-60.7823320438047
25200000	-61.0234516306146
25300000	-61.3053552556886
25400000	-60.8772893430233
25500000	-61.7006910591856
25600000	-61.4244668444645
25700000	-61.4945407214812
25800000	-61.2077755670873
25900000	-60.6747854276285
26000000	-60.8080270871736
26100000	-60.2328392163217
26200000	-60.4772928176305
26300000	-60.3498645752544
26400000	-60.4248164337695
26500000	-60.5723302813515
26600000	-59.6220064190669
26700000	-59.9844777403271
26800000	-60.0580118399689
26900000	-60.4357060267084
27000000	-60.4769830929213
27100000	-59.4987362899358
27200000	-60.0588277188068
27300000	-60.1149384919709
27400000	-60.32921822445
27500000	-60.0799235031662
27600000	-59.9521583849566
27700000	-60.5468201491442
27800000	-60.0759143778823
27900000	-60.0483344311675
28000000	-59.3542901039824
28100000	-59.5575338926417
28200000	-60.5881222890121
28300000	-60.5868998408417
28400000	-59.9743915441886
28500000	-58.9838666504013
28600000	-59.1588398812884
28700000	-59.4681917138463
28800000	-59.416495008683
28900000	-59.3179036444911
29000000	-59.0854246063258
29100000	-59.404933373097
29200000	-59.6020801436205
29300000	-59.531947696007
29400000	-59.3930835072068
29500000	-60.1226891025937
29600000	-61.2717664252776
29700000	-61.4991840839587
29800000	-61.5037011332251
29900000	-61.4039702288446
30000000	-62.1269769289733
30100000	-61.5519827158462
30200000	-62.2109263189571
30300000	-61.9812825263022
30400000	-61.2464736397056
30500000	-61.598086025248
30600000	-61.0266156876502
30700000	-60.6557475383887
30800000	-60.6890161380823
30900000	-60.5250876092392
31000000	-60.8579141628889
31100000	-60.635256194915
31200000	-61.1046702165125
31300000	-60.871358206067
31400000	-60.7621933897786
31500000	-59.8850212933336
31600000	-60.0340675229622
31700000	-60.2706463488715
31800000	-60.2330885132166
31900000	-60.2834690743393
32000000	-59.9713081101941
32100000	-59.9149819684824
32200000	-59.9138720629023
32300000	-59.6479394755285
32400000	-59.3152425536282
32500000	-59.0088007047941
32600000	-59.9228167121064
32700000	-59.6039847150157
32800000	-59.2526225023218
32900000	-59.5740817726876
33000000	-59.1233934899508
33100000	-59.244957639273
33200000	-59.2801643804185
33300000	-59.4819191388513
33400000	-59.7462939712503
33500000	-59.8975442599601
33600000	-60.5754160304575
33700000	-60.8597353632929
33800000	-60.9032638717828
33900000	-61.567606380703
34000000	-61.1453532816676
34100000	-61.8012795216586
34200000	-62.2005127492615
34300000	-61.9939457318153
34400000	-61.3464985465159
34500000	-60.9297717061583
34600000	-61.3142711380241
34700000	-61.325718646598
34800000	-60.3261260741325
34900000	-60.6423809180091
35000000	-60.5203162652469
35100000	-60.2492818858412
35200000	-59.9854447787039
35300000	-59.0578210722616
35400000	-59.3434814648778
35500000	-59.5228348126887
35600000	-59.4312550870367
35700000	-59.3947700026207
35800000	-59.0986623686616
35900000	-59.8230889799572
36000000	-59.7033906638741
36100000	-59.4229257716715
36200000	-59.9536116165792
36300000	-59.7631459172196
36400000	-60.420997725864
36500000	-60.2622880760776
36600000	-60.2611036918557
36700000	-60.711245660578
36800000	-60.6176806825906
36900000	-60.9603462092165
37000000	-61.0813780401402
37100000	-60.8131294503679
37200000	-61.3918125108186
37300000	-61.2240202622485
37400000	-61.705649191379
37500000	-62.2945134040017
37600000	-61.5556598556225
37700000	-61.9468001253212
37800000	-61.8181843905992
37900000	-61.6312032687646
38000000	-61.2398424535429
38100000	-60.713338473725
38200000	-61.0889055071762
38300000	-60.0493335756937
38400000	-60.3417687396128
38500000	-60.035336185808
38600000	-59.6881820321387
38700000	-59.9375958326007
38800000	-59.8397670374521
38900000	-60.2069918834702
39000000	-59.8384672504846
39100000	-60.1560743454247
39200000	-59.7281560994727
39300000	-59.5141449718572
39400000	-60.2745413165599
39500000	-59.9100106639684
39600000	-60.3385688663682
39700000	-59.2969368199809
39800000	-59.6451611027325
39900000	-59.5607425292952
40000000	-58.9651064406376
40100000	-59.181852804869
40200000	-59.0209836417148
40300000	-59.4039258476373
40400000	-59.6095690252988
40500000	-59.0697761197859
40600000	-59.0220021628124
40700000	-58.6335416556295
40800000	-59.5565823387177
40900000	-59.3976133221783
41000000	-58.7216431010843
41100000	-58.7624165732705
41200000	-58.4078765444699
41300000	-58.4354202252087
41400000	-58.7669305687491
41500000	-58.4898377038706
41600000	-58.5866772545776
41700000	-58.7351198183945
41800000	-58.9761105774563
41900000	-59.1510191562967
42000000	-58.9481194433063
42100000	-59.2589599132041
42200000	-59.7172466466756
42300000	-60.5754727827503
42400000	-60.0742238493661
42500000	-59.6623147589398
42600000	-60.1489629971335
42700000	-60.1602584434783
42800000	-60.1915403540901
42900000	-60.0955444180266
43000000	-59.6014934510426
43100000	-59.7806037725131
43200000	-59.8759350931767
43300000	-59.6238651218528
43400000	-59.2952806884944
43500000	-59.6825494338987
43600000	-59.8626896330181
43700000	-59.2660893764848
43800000	-59.8597210855978
43900000	-59.8224338378101
44000000	-59.9123680218317
44100000	-59.6089873863983
44200000	-59.5752484215943
44300000	-60.0434150741775
44400000	-60.2045820616976
44500000	-60.1186235471731
44600000	-59.8600945110119
44700000	-59.7490647887553
44800000	-60.2280419094458
44900000	-59.5367597666773
45000000	-59.5240422625784
45100000	-58.843256079242
45200000	-59.5240428900047
45300000	-59.6907107852382
45400000	-59.5596466053797
45500000	-59.2419472203484
45600000	-59.2240297328471
45700000	-59.4707394390028
45800000	-59.7393092472826
45900000	-59.5055578412801
46000000	-59.7304007770054
46100000	-59.8183626620295
46200000	-60.6635656934986
46300000	-60.4914829310163
46400000	-60.2024557277635
46500000	-59.5706790888136
46600000	-59.9462198187754
46700000	-60.4056053031798
46800000	-59.4913161797241
46900000	-59.1950218487828
47000000	-59.5966335027825
47100000	-59.4218539227436
47200000	-59.4146565362732
47300000	-59.0530242460349
47400000	-58.9498939242102
47500000	-59.0937864460234
47600000	-59.5056610621485
47700000	-59.528544909439
47800000	-59.3128407151715
47900000	-60.1171348143759
48000000	-60.3284947847651
48100000	-59.348607986251
48200000	-59.8698354593101
48300000	-59.7660150421477
48400000	-60.2811542927397
48500000	-60.2007286882714
48600000	-60.2244080934956
48700000	-60.4989723252818
48800000	-60.5235571876521
48900000	-60.905744602575
49000000	-60.5580407843398
49100000	-60.4131146940219
49200000	-61.6902482178737
49300000	-61.5597360921744
49400000	-60.9946701769694
49500000	-60.7241289142036
49600000	-61.235169033601
49700000	-61.367125240168
49800000	-61.2098968445423
49900000	-60.9057229422856
50000000	-60.8251308782215
50100000	-61.347023499312
50200000	-61.9065757945177
50300000	-61.6088291885218
50400000	-61.8464594869034
50500000	-62.2449743329083
50600000	-62.4717167405691
50700000	-61.9150930827311
50800000	-60.8005852114859
50900000	-61.0162366185986
51000000	-61.2174266279532
51100000	-60.5772834334403
51200000	-60.420367264785
51300000	-60.1907498086924
51400000	-60.3960830362504
51500000	-59.6109920414127
51600000	-59.9282548559138
51700000	-59.9693582830818
51800000	-59.7785842543034
51900000	-60.1472996442698
52000000	-59.4915984200023
52100000	-59.5667275147219
52200000	-59.8479450550746
52300000	-59.9794155998759
52400000	-59.7499626721314
52500000	-59.5027149586158
52600000	-60.1741752943892
52700000	-59.9821090577064
52800000	-59.572521217495
52900000	-59.7855200978696
53000000	-60.0880396038507
53100000	-60.8601785914337
53200000	-60.0165903502614
53300000	-59.656961551293
53400000	-59.3637169758062
53500000	-59.5974453656115
53600000	-59.8764580307382
53700000	-59.7354016918125
53800000	-59.8929560568703
53900000	-60.3077895803598
54000000	-60.6934240593916
54100000	-60.2525833452561
54200000	-59.7840538504354
54300000	-60.0405415718597
54400000	-60.2879271053985
54500000	-60.5644057889177
54600000	-59.9642967175974
54700000	-59.3895483758373
54800000	-59.658764198129
54900000	-59.2180814662553
55000000	-59.1517273737691
55100000	-58.7916873172579
55200000	-59.0267233444694
55300000	-59.2658247001769
55400000	-59.4146191545495
55500000	-59.5508642660891
55600000	-59.4545441291372
55700000	-59.8980008766558
55800000	-60.0357401529141
55900000	-59.6779160444007
56000000	-60.1566445014866
56100000	-60.2330619991652
56200000	-60.3815025164491
56300000	-60.2065242408023
56400000	-60.3921321544686
56500000	-60.4478540281076
56600000	-60.3668790317883
56700000	-60.5970292901393
56800000	-60.6194731932501
56900000	-61.0281713273694
57000000	-61.4246852362995
57100000	-61.2228584619703
57200000	-60.9038434737814
57300000	-61.0089498268106
57400000	-61.5521782103633
57500000	-61.5450757677828
57600000	-61.9906195358952
57700000	-62.1709225860439
57800000	-61.9247391257768
57900000	-61.5274929468877
58000000	-61.2895056444703
58100000	-60.5178396301326
58200000	-60.4579190397223
58300000	-59.8571477070071
58400000	-59.9207687242418
58500000	-59.8214761864303
58600000	-59.6014241728499
58700000	-59.6548938143887
58800000	-59.7167436096856
58900000	-59.4563449277457
59000000	-59.7574720181367
59100000	-59.5464753763168
59200000	-59.7907903974717
59300000	-59.1974821704836
59400000	-59.7572841329481
59500000	-59.7730580531451
59600000	-59.7581852526772
59700000	-59.5069389710385
59800000	-59.5420273034066
59900000	-59.1724082212313
60000000	-59.3809405173775
60100000	-59.473136302557
60200000	-59.4619093500279
60300000	-59.6437315758926
60400000	-60.1755678535412
60500000	-59.9834597627463
60600000	-60.2110087583916
60700000	-60.2673826007434
60800000	-60.4200513572101
60900000	-60.4484308163845
61000000	-61.042186602097
61100000	-61.238350910591
61200000	-61.3014419254891
61300000	-61.3802540775775
61400000	-61.6281782028257
61500000	-61.4438774759724
61600000	-61.3679504161551
61700000	-61.1537371050081
61800000	-60.5407716323372
61900000	-60.9772901362131
62000000	-60.6651634632012
62100000	-60.4784037812145
62200000	-60.2317168914691
62300000	-60.1062706319848
62400000	-60.6106801803105
62500000	-60.461551787438
62600000	-60.9224348806697
62700000	-61.4785663352948
62800000	-61.1985010590978
62900000	-61.919701405852
63000000	-61.8693222661255
63100000	-61.8239834346753
63200000	-61.642894790328
63300000	-61.455961056974
63400000	-61.607772845929
63500000	-61.488458561865
63600000	-61.0105907019332
63700000	-61.1814732707284
63800000	-61.32893292471
63900000	-61.1998621075659
64000000	-61.0776437943937
64100000	-60.5112715846142
64200000	-60.6179556492168
64300000	-60.8969439505409
64400000	-61.2604308090017
64500000	-59.8354655875529
64600000	-59.7738757482245
64700000	-59.4525308649848
64800000	-59.5696532835193
64900000	-59.1665013393004
65000000	-59.4379767159111
65100000	-59.4168336669225
65200000	-58.9384136361252
65300000	-59.1128244911188
65400000	-58.4938979632159
65500000	-58.5944995971228
65600000	-58.7623231912179
65700000	-58.0609380507387
65800000	-58.4925699584411
65900000	-58.0643792083968
66000000	-58.2064936749066
66100000	-57.8046005121861
66200000	-57.6896515809702
66300000	-58.4001604095814
66400000	-58.2625121388848
66500000	-58.7251452904234
66600000	-58.6736976192288
66700000	-58.7002467554744
66800000	-59.4751177504171
66900000	-59.3785546891597
67000000	-59.4619013381358
67100000	-59.5666199897481
67200000	-60.0181788910876
67300000	-60.2432632498343
67400000	-60.0436573372106
67500000	-60.2919821080571
67600000	-60.2839398195224
67700000	-60.3351211369647
67800000	-61.2407193563645
67900000	-60.4083444099841
68000000	-60.662175483566
68100000	-60.802139517573
68200000	-60.7735282244639
68300000	-60.5872044753154
68400000	-60.6680632559796
68500000	-60.1903284207836
68600000	-59.866614153487
68700000	-59.894594806939
68800000	-59.5912347820197
68900000	-59.8685673946471
69000000	-60.0874751648614
69100000	-59.9256343583112
69200000	-59.9548484791982
69300000	-59.8977703636308
69400000	-60.2741482207239
69500000	-59.5930287237133
69600000	-60.2671439646164
69700000	-60.4420393746461
69800000	-60.1941781576509
69900000	-59.9918305590053
70000000	-59.6390111561819
70100000	-60.0651499924587
70200000	-60.1139155462289
70300000	-59.9151804605656
70400000	-59.6616818481559
70500000	-59.5083880455153
70600000	-59.552015121324
70700000	-59.4189988771942
70800000	-59.1562836411331
70900000	-59.4119064764318
71000000	-59.9116751870581
71100000	-59.1577396685024
71200000	-59.3354071780176
71300000	-59.4073045828632
71400000	-59.6076297281494
71500000	-60.0222470011078
71600000	-59.6551699808254
71700000	-60.190431213773
71800000	-60.2937969517673
71900000	-59.7266607574562
72000000	-59.9019384542379
72100000	-59.3911075268724
72200000	-60.0590325609931
72300000	-60.0056121393596
72400000	-59.3718412877014
72500000	-59.5698785261548
72600000	-59.431130681139
72700000	-59.7704954872436
72800000	-59.8629967210156
72900000	-59.159478791102
73000000	-59.582447775186
73100000	-59.0919095409674
73200000	-59.1526726241982
73300000	-59.084663793108
73400000	-59.1504897133991
73500000	-59.2127610323485
73600000	-59.2144112539726
73700000	-59.3685108931036
73800000	-59.5814385061794
73900000	-59.3217639007966
74000000	-59.7651530428324
74100000	-59.9204638421904
74200000	-60.3020327601741
74300000	-60.8131577219776
74400000	-61.0617339837375
74500000	-60.7065378224829
74600000	-61.7409935741277
74700000	-61.2351569814887
74800000	-60.6530813007953
74900000	-60.0484296230736
75000000	-60.3438087346936
75100000	-60.6312089457001
75200000	-61.0409846067484
75300000	-60.3995098467896
75400000	-59.9516131430058
75500000	-60.0714865767343
75600000	-60.2931064432759
75700000	-59.9786475928459
75800000	-59.9380769253973
75900000	-59.5015498322819
76000000	-59.7436403066742
76100000	-59.5709160992499
76200000	-59.6507322628352
76300000	-59.4975798357268
76400000	-59.7374562337534
76500000	-60.2076641603613
76600000	-60.0487535907045
76700000	-60.0452879043318
76800000	-59.4897315767233
76900000	-59.6360400400598
77000000	-60.372160708681
77100000	-60.3811830334789
77200000	-60.4726968038482
77300000	-59.0437378141536
77400000	-59.2114792032596
77500000	-59.4337066441155
77600000	-59.1864328967492
77700000	-59.2270458119763
77800000	-58.5190754994453
77900000	-58.7796771161288
78000000	-59.0978505925691
78100000	-59.0314661243861
78200000	-58.98353744476
78300000	-59.0511722056784
78400000	-59.6075406025886
78500000	-59.6774163455065
78600000	-59.6750939668079
78700000	-60.0518028313064
78800000	-60.282120180594
78900000	-61.024632162588
79000000	-61.6918972343725
79100000	-60.1872587966452
79200000	-60.1631201102941
79300000	-60.0533660686841
79400000	-59.1637902751998
79500000	-55.0551823106537
79600000	-55.0172449704122
79700000	-54.9459746827514
79800000	-54.8972815237131
79900000	-54.851939980948
80000000	-54.94522989095
80100000	-54.9457241423001
80200000	-55.0407646711746
80300000	-55.0219386405203
80400000	-55.0844273750057
80500000	-55.3644040992445
80600000	-60.7165922767675
80700000	-60.5618759316788
80800000	-59.4289021393619
80900000	-59.3920353487149
81000000	-59.6189205263524
81100000	-59.4008305850746
81200000	-59.3732476229361
81300000	-59.1798592285816
81400000	-59.5848633795849
81500000	-59.6773130890663
81600000	-59.7135801200742
81700000	-59.1315514457051
81800000	-58.9052488614258
81900000	-60.319696024676
82000000	-60.1913344983146
82100000	-60.0717918368712
82200000	-59.6131845529518
82300000	-59.5740138467511
82400000	-60.6537568769687
82500000	-60.4041212992789
82600000	-60.3430083627476
82700000	-59.6447561282977
82800000	-60.0054562130755
82900000	-60.2234393145927
83000000	-60.0412693249124
83100000	-59.7803563773805
83200000	-59.3414202600898
83300000	-59.8549960687282
83400000	-59.3929791954335
83500000	-58.9257487056194
83600000	-59.1320437530512
83700000	-59.138690194548
83800000	-59.6198747011677
83900000	-59.5609834929747
84000000	-59.8435151476065
84100000	-59.5135684212997
84200000	-59.9137457169866
84300000	-60.0096854528112
84400000	-60.0042660598728
84500000	-60.6274193837729
84600000	-59.975055127603
84700000	-59.7759497018369
84800000	-59.0217759345163
84900000	-59.204418851997
85000000	-59.3353162531438
85100000	-58.5369870561247
85200000	-58.8153659178368
85300000	-58.7661045919599
85400000	-58.8781596608658
85500000	-58.6375156958446
85600000	-58.6660869387548
85700000	-59.0369357996995
85800000	-59.2036803812738
85900000	-59.8729901922087
86000000	-59.9487522134835
86100000	-59.8319897650288
86200000	-60.1395661552885
86300000	-60.4459219819047
86400000	-59.7821425348068
86500000	-60.1451931420372
86600000	-59.9441732257743
86700000	-58.7577630494557
86800000	-59.3627301430538
86900000	-58.9375122561282
87000000	-58.8716401297991
87100000	-58.4562747262317
87200000	-58.3356721404796
87300000	-58.8545106426768
87400000	-58.4798106834878
87500000	-58.6699726314226
87600000	-58.3255072823942
87700000	-58.6658521159138
87800000	-59.7036416614362
87900000	-59.6003054966331
88000000	-59.9157055140945
88100000	-60.1121361614859
88200000	-59.4340591070699
88300000	-59.9079301314357
88400000	-59.3713205361881
88500000	-59.6072083396042
88600000	-59.8114237838064
88700000	-59.771654756809
88800000	-59.7845389275647
88900000	-59.5701718221714
89000000	-59.4119744764851
89100000	-59.5404758597937
89200000	-59.4333567109934
89300000	-60.5078845224884
89400000	-60.6567849946146
89500000	-60.4722118158362
89600000	-60.2685848038449
89700000	-60.3276678669839
89800000	-60.100553187688
89900000	-60.1743989603806
90000000	-60.3982682163277
90100000	-59.4936199052717
90200000	-59.1341243820522
90300000	-58.9842082643408
90400000	-58.871575974633
90500000	-58.8800323234543
90600000	-58.3983860386334
90700000	-58.6897134040028
90800000	-58.3926243012295
90900000	-58.6599193115243
91000000	-58.6193494228937
91100000	-58.2091118570258
91200000	-59.1046557663762
91300000	-59.3522544912227
91400000	-58.968087551577
91500000	-58.6597628041792
91600000	-58.5620652769858
91700000	-59.6624917573361
91800000	-59.5878073560291
91900000	-59.9553918295556
92000000	-59.7138161436168
92100000	-59.7969454649974
92200000	-60.0428695914592
92300000	-59.8292409345243
92400000	-59.7876327459133
92500000	-60.3473045714306
92600000	-60.7886241629236
92700000	-60.7516235452416
92800000	-60.4391053970493
92900000	-60.1523621535729
93000000	-59.9754268060758
93100000	-59.8945590966952
93200000	-59.312802389157
93300000	-59.5751737806822
93400000	-58.7434490187162
93500000	-58.8779393713926
93600000	-58.8657830586954
93700000	-58.313595471987
93800000	-58.1945846423373
93900000	-58.1546925990764
94000000	-58.2337471675774
94100000	-58.5109416496691
94200000	-58.8078405966784
94300000	-59.3069874926679
94400000	-59.4042970666127
94500000	-59.9493419205626
94600000	-59.691371497952
94700000	-59.5574113924393
94800000	-60.047524986443
94900000	-60.0728793842481
95000000	-60.1156611794929
95100000	-60.3888106810609
95200000	-60.1115596544321
95300000	-60.3422128439375
95400000	-59.6570709232512
95500000	-59.3242771830975
95600000	-59.8881684872748
95700000	-60.1352665048555
95800000	-60.2338415042796
95900000	-60.0819967718965
96000000	-60.1301301319371
96100000	-60.5303913985056
96200000	-60.3104964334252
96300000	-60.2529641286039
96400000	-59.9409662923817
96500000	-60.3266862219752
96600000	-60.2226035594326
96700000	-59.5033466175011
96800000	-59.400208824323
96900000	-59.57307047013
97000000	-59.3655769993788
97100000	-59.1379637099323
97200000	-58.7439675313343
97300000	-58.7009149388103
97400000	-58.7316939391987
97500000	-58.9009998069529
97600000	-59.0871013255883
97700000	-59.5397089378385
97800000	-59.9499089627208
97900000	-59.8536650015618
98000000	-59.8234113239541
98100000	-60.0852073023595
98200000	-60.2846628024617
98300000	-60.3506710245629
98400000	-60.5473532949685
98500000	-60.7340196125469
98600000	-60.2320672606674
98700000	-60.1683733519733
98800000	-60.0764811604033
98900000	-59.5651867372134
99000000	-59.7490611153329
99100000	-59.4698250213055
99200000	-60.079916593477
99300000	-60.3295764162336
99400000	-60.2508625186538
99500000	-60.2064301907105
99600000	-60.190495646507
99700000	-60.5785649734357
99800000	-60.4556019434
99900000	-60.5806908567555
100000000	-61.530055844818
100100000	-61.3682672192514
100200000	-61.3175449228756
100300000	-60.8557662531926
100400000	-60.3467193524653
100500000	-60.6457556366493
100600000	-60.0065173564983
100700000	-59.8947719911106
100800000	-59.6093259669198
100900000	-59.3476302993024
101000000	-58.9473166490795
101100000	-58.8263350787256
101200000	-58.6797473989844
101300000	-58.7711736428855
101400000	-58.3562803746009
101500000	-58.2809627804115
101600000	-58.2381495878584
101700000	-58.2847717460159
101800000	-58.3430114635966
101900000	-58.3263664032622
102000000	-58.4686083121279
102100000	-58.7230357413548
102200000	-58.7065577152284
102300000	-58.7985144115468
102400000	-58.7561430424228
102500000	-58.7427345166797
102600000	-58.6712669569459
102700000	-58.8790314360965
102800000	-58.6521768919583
102900000	-58.7010685056883
103000000	-58.7295708111075
103100000	-58.9138598504064
103200000	-58.7643206778314
103300000	-58.4440766617537
103400000	-58.3398227598674
103500000	-58.5391137554391
103600000	-58.7915359192879
103700000	-58.920736990596
103800000	-58.8908188649098
103900000	-59.5676081881182
104000000	-59.4677679779307
104100000	-59.4977821380593
104200000	-59.4144438781316
104300000	-59.5456163496276
104400000	-60.0308656354487
104500000	-59.9307258617016
104600000	-59.7903026282969
104700000	-60.1242309072014
104800000	-60.5007731305444
104900000	-60.0455102115751
105000000	-59.960068475003
105100000	-59.9421726760089
105200000	-59.4512863516511
105300000	-58.8695231522628
105400000	-58.2895140637477
105500000	-58.455527603574
105600000	-58.6554326489784
105700000	-58.9123032359367
105800000	-59.1632565242919
105900000	-59.0774945937443
106000000	-59.295831867692
106100000	-59.2108283503272
106200000	-59.106863163419
106300000	-59.8680946572827
106400000	-60.553537685427
106500000	-61.5061989176133
106600000	-61.5167616856473
106700000	-61.8796221928952
106800000	-62.1564558759919
106900000	-61.4886076017698
107000000	-61.609917730326
107100000	-61.3135241927017
107200000	-61.4777473930989
107300000	-61.3418572398336
107400000	-60.9799854408176
107500000	-60.8365249004125
107600000	-60.6761719712479
107700000	-60.5064818274721
107800000	-59.6742782344644
107900000	-59.0796477704189
108000000	-58.5108068019773
108100000	-58.099112936103
108200000	-57.9782680228024
108300000	-57.7156157924409
108400000	-57.7995233149611
108500000	-57.8022324234926
108600000	-57.7869689122743
108700000	-57.8729828261539
108800000	-57.7536826983771
108900000	-58.2642471069936
109000000	-58.2205614995147
109100000	-58.7487796767545
109200000	-58.7748386202289
109300000	-59.1100258988163
109400000	-59.5929670855306
109500000	-59.1708165946166
109600000	-59.4636411997549
109700000	-59.6935562019198
109800000	-59.5270952812419
109900000	-59.8076041664708
110000000	-59.8063802118107
110100000	-59.3007860292907
110200000	-59.2848436222374
110300000	-59.7216734786703
110400000	-59.1778989968619
110500000	-59.0868909483254
110600000	-58.9003237286475
110700000	-58.4031483509378
110800000	-57.9160403870191
110900000	-57.9795393395702
111000000	-57.731013537402
111100000	-57.7544319228974
111200000	-58.0165546559783
111300000	-57.924499863033
111400000	-57.9209919690449
111500000	-58.3504950649707
111600000	-58.4668904435711
111700000	-59.2254562433466
111800000	-59.4442685427976
111900000	-59.8672016111735
112000000	-59.4136447516319
112100000	-59.5033669076516
112200000	-59.3478600367678
112300000	-59.7598199382148
112400000	-60.042319300166
112500000	-59.7208946184741
112600000	-59.472128448685
112700000	-59.4861530070866
112800000	-59.5492586590991
112900000	-59.1780650509547
113000000	-59.1702919185187
113100000	-59.716053918549
113200000	-60.0462738735047
113300000	-59.8074306816884
113400000	-59.7085365893775
113500000	-59.7095812177945
113600000	-60.1465863084551
113700000	-60.2822382694758
113800000	-59.86886867699
113900000	-59.9321776195791
114000000	-59.7746539151233
114100000	-59.78422864842
114200000	-59.1666037975328
114300000	-59.1333603066894
114400000	-59.2702754311332
114500000	-59.5411632568205
114600000	-59.074217753087
114700000	-58.6547762586227
114800000	-58.6360801974723
114900000	-58.6814429740466
115000000	-58.6277774400144
115100000	-59.3267967128981
115200000	-59.643183655127
115300000	-59.8761825031552
115400000	-59.8570196259574
115500000	-59.5687232958784
115600000	-59.1919141129654
115700000	-59.5280381957337
115800000	-60.217752087881
115900000	-60.0568699791565
116000000	-60.2581004854989
116100000	-60.2698412832441
116200000	-59.8697863358726
116300000	-59.7959226674649
116400000	-60.3362411656856
116500000	-60.416507136778
116600000	-61.0218403716412
116700000	-61.2780465437401
116800000	-60.4734199295292
116900000	-60.2711336829903
117000000	-60.6787674238486
117100000	-60.3106276521696
117200000	-60.0365014669448
117300000	-60.2759254514693
117400000	-59.2489602125338
117500000	-58.5218938117266
117600000	-57.9084816449286
117700000	-57.7280159796127
117800000	-57.5086588027601
117900000	-58.115709626356
118000000	-57.8748206173869
118100000	-57.4679626334362
118200000	-57.5804214498532
118300000	-57.2463177810212
118400000	-57.3172442485309
118500000	-57.8768537709213
118600000	-58.3255017303546
118700000	-58.6406803943571
118800000	-58.8604082531043
118900000	-59.2789639523588
119000000	-59.1990366400206
119100000	-59.3439057689241
119200000	-59.4139929019264
119300000	-59.2785156993721
119400000	-59.5173138018354
119500000	-59.707835617995
119600000	-59.0074318105658
119700000	-58.7055215987996
119800000	-58.7552866187711
119900000	-58.7768547497201
120000000	-58.9433335032602
120100000	-58.6579651085428
120200000	-58.3349683304057
120300000	-58.7225980494963
120400000	-58.6270636439614
120500000	-58.7881215196926
120600000	-58.7413936508617
120700000	-59.5119702713905
120800000	-58.946602254128
120900000	-58.9926804093125
121000000	-58.9404254214114
121100000	-58.8961350737209
121200000	-59.3092148935245
121300000	-59.7144541360028
121400000	-59.7640502601956
121500000	-60.3515376156465
121600000	-60.7125717562035
121700000	-60.3765415359479
121800000	-59.9287181702543
121900000	-61.3480443650888
122000000	-61.5890308616694
122100000	-61.3015686343752
122200000	-61.4796760783451
122300000	-61.0170995878576
122400000	-60.9297345731084
122500000	-60.4660783693976
122600000	-60.2079288447088
122700000	-59.7968532857059
122800000	-59.9930036197166
122900000	-60.1305407896326
123000000	-59.1274645062933
123100000	-59.1668740907765
123200000	-58.7846368561342
123300000	-58.3423281519506
123400000	-58.4185376570201
123500000	-58.3726624176043
123600000	-58.2152499091671
123700000	-58.2783124621251
123800000	-58.4325489135837
123900000	-58.489082893238
124000000	-58.7934759141514
124100000	-59.6789844237934
124200000	-59.1000146300643
124300000	-59.6652589072988
124400000	-60.3178925158809
124500000	-60.4414323689706
124600000	-60.3227811941708
124700000	-60.6990816930324
124800000	-60.5030569975092
124900000	-60.783115490107
125000000	-60.090400600633
125100000	-59.3012652280525
125200000	-59.2989621699821
125300000	-59.6639228111322
125400000	-59.2021028113828
125500000	-58.8398915659939
125600000	-58.936435720677
125700000	-58.7056551426631
125800000	-58.453527145942
125900000	-58.3900646331786
126000000	-58.2691204978824
126100000	-58.6734009055196
126200000	-58.9658895914471
126300000	-58.7106435640661
126400000	-58.7465915030917
126500000	-59.0467146075498
126600000	-59.1008132634856
126700000	-59.008502382114
126800000	-59.6154591424578
126900000	-60.400091482153
127000000	-59.963687351808
127100000	-60.2364597505901
127200000	-59.6633210667192
127300000	-60.083276348718
127400000	-59.4459518363326
127500000	-59.2434866375977
127600000	-59.1814920765096
127700000	-59.2280373044997
127800000	-58.8916167771539
127900000	-58.4016365249126
128000000	-58.0718371132524
128100000	-58.3851961427954
128200000	-58.0970949564793
128300000	-58.1175133353268
128400000	-57.9331156234307
128500000	-58.0322802306625
128600000	-58.1079715281702
128700000	-57.7991336006144
128800000	-57.8537726647957
128900000	-58.0923439048273
129000000	-58.6407073172369
129100000	-58.6498662971768
129200000	-58.7013751360047
129300000	-58.9959812665964
129400000	-58.9507584441551
129500000	-58.6233963322345
129600000	-59.285787587016
129700000	-59.490746268444
129800000	-60.3139942158607
129900000	-59.7977874716613
130000000	-59.7016414035928
130100000	-59.0214882352719
130200000	-58.9513515298755
130300000	-58.5368369564824
130400000	-58.564577138341
130500000	-59.1018482219868
130600000	-59.5181212101091
130700000	-58.9938294126139
130800000	-58.7718592230152
130900000	-58.784579684428
131000000	-58.8767131319785
131100000	-59.0561292525035
131200000	-59.2166941316319
131300000	-59.2955950951097
131400000	-59.7021332519551
131500000	-59.6979726520832
131600000	-59.4477071401868
131700000	-59.6681829318404
131800000	-60.0948600102159
131900000	-60.2739758658608
132000000	-60.0598178692365
132100000	-60.4946477475933
132200000	-60.633274933253
132300000	-60.3571967914654
132400000	-59.7561974588374
132500000	-59.7766295012452
132600000	-59.7264733541171
132700000	-59.4145727664226
132800000	-59.2992503229914
132900000	-59.075553271511
133000000	-58.9746723734367
133100000	-58.9741942008613
133200000	-58.6131902997913
133300000	-58.5550027855255
133400000	-58.7916800873347
133500000	-59.0787830195142
133600000	-58.7762967263139
133700000	-58.5644524133852
133800000	-58.9126766223724
133900000	-58.9726463593765
134000000	-58.8129148758298
134100000	-58.6159237121331
134200000	-58.7313434091905
134300000	-58.6757288691095
134400000	-58.6890647825729
134500000	-58.8947724660035
134600000	-58.8310898707115
134700000	-59.0634346742552
134800000	-58.9815050830092
134900000	-59.0128455071448
135000000	-58.6696783256488
135100000	-58.9868991047407
135200000	-59.0678519294967
135300000	-58.9713360089976
135400000	-59.0754321746857
135500000	-59.0078863832428
135600000	-58.8378656870966
135700000	-59.0696562030314
135800000	-58.792335458513
135900000	-59.1046032188314
136000000	-58.6808850068129
136100000	-58.8367606144874
136200000	-58.9384018696054
136300000	-59.0633523560552
136400000	-59.063211851785
136500000	-59.5158185374736
136600000	-59.7146267601685
136700000	-59.8966207422932
136800000	-60.1627826950856
136900000	-60.9739638451991
137000000	-61.0723032855989
137100000	-61.5682777316204
137200000	-61.4959677357544
137300000	-60.6810410834638
137400000	-60.3178853076012
137500000	-59.8388543778339
137600000	-59.5682362454423
137700000	-59.4578180895122
137800000	-59.4474335098361
137900000	-58.5186822605127
138000000	-58.2633734422842
138100000	-58.1546448808707
138200000	-58.3238460628675
138300000	-58.1554914367342
138400000	-58.5536229143548
138500000	-59.1153772495336
138600000	-59.3236298633707
138700000	-59.1125903708857
138800000	-58.9369119162961
138900000	-58.5074158966981
139000000	-59.5888897540436
139100000	-59.3304880660727
139200000	-59.2409900668492
139300000	-59.2699226638781
139400000	-59.5587112750976
139500000	-59.2919204457189
139600000	-58.2372373609652
139700000	-58.4669436810153
139800000	-58.5539426743507
139900000	-58.8088379000305
140000000	-59.1774307443681
140100000	-58.9388197323529
140200000	-58.9501676190764
140300000	-59.1457148009472
140400000	-58.6165208977374
140500000	-58.7089387860746
140600000	-58.9324039206141
140700000	-59.8906845843864
140800000	-59.7734495314978
140900000	-59.893407011022
141000000	-59.7729836284143
141100000	-59.4474206075437
141200000	-59.1399203356552
141300000	-59.1567469307367
141400000	-58.8407796404924
141500000	-58.5808366585289
141600000	-58.2672308283204
141700000	-58.0087050657565
141800000	-57.8827781179007
141900000	-57.4813741299388
142000000	-57.4592863887707
142100000	-57.3593214381604
142200000	-57.669124179634
142300000	-57.8871948191777
142400000	-57.8843686628571
142500000	-58.0768128016183
142600000	-58.7434917552019
142700000	-58.8575533578556
142800000	-59.1660845820669
142900000	-59.455778396181
143000000	-60.0323380060538
143100000	-60.031909993487
143200000	-60.136997761918
143300000	-59.1074523524904
143400000	-58.5393470736177
143500000	-58.0770472371731
143600000	-57.7071480305616
143700000	-57.6804899929778
143800000	-57.8651226603326
143900000	-57.7923647208132
144000000	-57.5192328746037
144100000	-57.3881123274853
144200000	-57.38114606177
144300000	-57.2336348951688
144400000	-58.127205946071
144500000	-58.7350985014293
144600000	-59.4232552071581
144700000	-59.9531725150541
144800000	-60.0863221035104
144900000	-59.8314431936448
145000000	-59.7684836578795
145100000	-59.5230838162226
145200000	-59.7859640337364
145300000	-60.164901978477
145400000	-60.248740399765
145500000	-59.1115432653802
145600000	-57.9125608765586
145700000	-58.0705706048704
145800000	-57.5685983268557
145900000	-57.4801508383757
146000000	-57.5824489041636
146100000	-57.8082589447763
146200000	-58.2848766641667
146300000	-58.021524258323
146400000	-58.0729988063288
146500000	-58.3836362698973
146600000	-59.0405929888504
146700000	-60.9346725166764
146800000	-60.9721179468565
146900000	-62.2460605100198
147000000	-61.5153241673902
147100000	-61.3426999085315
147200000	-60.745084038158
147300000	-60.8868104512806
147400000	-60.8222560440473
147500000	-60.3467092835092
147600000	-59.841306146314
147700000	-59.5375784552302
147800000	-59.008993093551
147900000	-58.6343827610978
148000000	-58.3918481658529
148100000	-58.4082489182169
148200000	-58.7370283587319
148300000	-58.5592338591251
148400000	-58.5378573006111
148500000	-58.8427924172445
148600000	-59.16238637211
148700000	-58.539906353735
148800000	-59.0585675542274
148900000	-59.1441182933577
149000000	-59.6837014914654
149100000	-59.6733924566628
149200000	-60.1374704942571
149300000	-59.9182671062223
149400000	-60.019085777868
149500000	-59.1810984151289
149600000	-59.3418451352909
149700000	-59.0378445603465
149800000	-59.8150694055549
149900000	-59.3995009746542
150000000	-59.3186417253905
150100000	-59.2306910597999
150200000	-58.8461833331708
150300000	-58.9585378928442
150400000	-58.969989656136
150500000	-59.3543126889008
150600000	-59.8648677654146
150700000	-59.6076529227533
150800000	-59.8200784057764
150900000	-59.608247028199
151000000	-58.9878613516527
151100000	-59.1004579689236
151200000	-58.8786258859665
151300000	-59.4701947463588
151400000	-59.2616856659164
151500000	-59.2474204401322
151600000	-58.4965605717207
151700000	-58.1703422303081
151800000	-58.0145888694594
151900000	-58.0195447765434
152000000	-57.9359519654371
152100000	-58.6901245714339
152200000	-58.7733210125707
152300000	-58.5317189946544
152400000	-58.2077233987549
152500000	-58.3642969982011
152600000	-58.2774999216443
152700000	-58.9225817114461
152800000	-59.3001245659359
152900000	-59.4646398563263
153000000	-59.2403996904274
153100000	-59.7984552098992
153200000	-59.711014440701
153300000	-59.3706193184371
153400000	-59.3585705147186
153500000	-59.6126693152884
153600000	-59.5064531450675
153700000	-59.4015989276061
153800000	-59.3177528539831
153900000	-59.4719257029386
154000000	-59.6750468689415
154100000	-59.4402203180389
154200000	-59.5363913470188
154300000	-59.3156179552627
154400000	-59.9948125526358
154500000	-60.7956654584967
154600000	-60.9949849269796
154700000	-61.0828101293974
154800000	-61.618091325031
154900000	-61.4781521614912
155000000	-61.5466742322723
155100000	-61.2395293180907
155200000	-61.7350481571756
155300000	-60.9750145067438
155400000	-61.5311355035347
155500000	-60.8279416253829
155600000	-59.7450197418783
155700000	-59.5853801265197
155800000	-59.6744895001854
155900000	-59.5156846856031
156000000	-59.5550746506386
156100000	-59.572191682087
156200000	-59.7264080778843
156300000	-59.5230442450771
156400000	-59.9448303430718
156500000	-59.6263123538326
156600000	-59.9418861445375
156700000	-60.7486693803605
156800000	-60.3873977544177
156900000	-60.0943384691163
157000000	-60.0462282426041
157100000	-59.8394642360464
157200000	-59.2121259349348
157300000	-59.1629537537682
157400000	-59.4108530905368
157500000	-59.1860806123611
157600000	-59.3154785463877
157700000	-58.8748261559447
157800000	-58.6902105517906
157900000	-58.9857057459567
158000000	-58.804673328126
158100000	-59.0187597639644
158200000	-59.543178403861
158300000	-59.7453088213671
158400000	-59.9107955667937
158500000	-59.7997101343562
158600000	-60.1614395291356
158700000	-59.3623854648297
158800000	-59.2965340969005
158900000	-59.4449765182463
159000000	-59.3363435279827
159100000	-59.6428987301713
159200000	-59.516115708547
159300000	-59.1775012016946
159400000	-59.062631748016
159500000	-58.5948717761818
159600000	-58.6181859305771
159700000	-58.6594975612753
159800000	-59.0846735425473
159900000	-59.3951075624255
160000000	-59.5092280323929
160100000	-59.5767902670831
160200000	-58.9534123608736
160300000	-59.0693220083206
160400000	-58.5880725251924
160500000	-59.1294218550789
160600000	-58.486874856511
160700000	-58.6262909737236
160800000	-58.0507604515944
160900000	-58.3227149371276
161000000	-58.0078647264796
161100000	-57.7549494084898
161200000	-57.677118677105
161300000	-58.205143598982
161400000	-57.9619197200315
161500000	-58.5490235320307
161600000	-58.1669334685329
161700000	-59.1370544320958
161800000	-58.7760425358242
161900000	-59.16452763708
162000000	-58.8242326134865
162100000	-59.2623175754068
162200000	-59.1184968391524
162300000	-59.3126604601285
162400000	-59.0692812603762
162500000	-58.8287073652354
162600000	-58.393966038439
162700000	-58.6356457926684
162800000	-58.1839632280798
162900000	-58.0746956764003
163000000	-57.7540695119565
163100000	-58.0809001015503
163200000	-58.0134298427171
163300000	-58.512439740213
163400000	-58.5872203595838
163500000	-58.8173778294588
163600000	-58.8747801283735
163700000	-58.7935628903928
163800000	-58.2103966576236
163900000	-58.6337245170681
164000000	-58.748828366318
164100000	-58.3509153649845
164200000	-58.2130776347031
164300000	-57.9994147385486
164400000	-57.5111618814285
164500000	-57.1926958593068
164600000	-57.198280495471
164700000	-57.1312334665078
164800000	-57.6397470447784
164900000	-58.2463869239633
165000000	-58.2967969637413
165100000	-58.02308830447
165200000	-59.0151500020375
165300000	-58.2129935590782
165400000	-58.4193634308064
165500000	-58.4707195621591
165600000	-58.7996423066436
165700000	-58.6404400953539
165800000	-59.1255823532577
165900000	-58.4340852088756
166000000	-58.1307898067514
166100000	-57.7872839153283
166200000	-58.3625374699399
166300000	-57.8146088610159
166400000	-58.3806470142213
166500000	-58.5863890971298
166600000	-59.0293783682154
166700000	-59.0911583425801
166800000	-58.336547929102
166900000	-58.4845751043353
167000000	-58.9735081044212
167100000	-59.045947603189
167200000	-59.3070746824251
167300000	-59.2594714652767
167400000	-59.7077756740477
167500000	-59.3439085386768
167600000	-58.8581821303998
167700000	-58.6168357646967
167800000	-58.2701953645559
167900000	-58.6235115511577
168000000	-58.5316681181504
168100000	-58.2782906804147
168200000	-58.399961991592
168300000	-58.1481296979834
168400000	-58.1638252902379
168500000	-58.2409108664224
168600000	-58.7962830702122
168700000	-59.1865797205593
168800000	-59.5756499902819
168900000	-60.1216243037722
169000000	-60.683863299642
169100000	-60.3022050450231
169200000	-60.9274830163435
169300000	-60.5219521138655
169400000	-59.9467739490415
169500000	-59.756261752556
169600000	-59.1388116100115
169700000	-59.1400094075924
169800000	-59.1186831868638
169900000	-59.1603832658492
170000000	-58.8657827018244
170100000	-59.0384804164041
170200000	-59.2288771322464
170300000	-59.2332328218963
170400000	-59.0886570653649
170500000	-59.6643003537866
170600000	-59.6781412685331
170700000	-60.3951516522961
170800000	-60.056415397205
170900000	-59.5627760661687
171000000	-58.9716430733682
171100000	-59.1059562025387
171200000	-58.8218612835726
171300000	-58.6714982765077
171400000	-58.7460767040261
171500000	-59.0728772239373
171600000	-59.3869406382818
171700000	-59.2765884755242
171800000	-59.475071842284
171900000	-59.0555790777898
172000000	-58.6991337894649
172100000	-58.6426245633934
172200000	-58.6383937382988
172300000	-58.8128520732298
172400000	-59.1008326845949
172500000	-58.9623404855554
172600000	-58.9027572705636
172700000	-58.5720085399236
172800000	-58.6110165595029
172900000	-58.5337622306053
173000000	-58.863400316928
173100000	-59.7704563307548
173200000	-60.4617016125919
173300000	-60.7500580918798
173400000	-60.313305001755
173500000	-60.3715123862403
173600000	-59.8764912728432
173700000	-60.0950152838295
173800000	-60.1413254572201
173900000	-60.0087838428293
174000000	-59.4150803382583
174100000	-59.7656841624829
174200000	-59.6181511917942
174300000	-59.4560820608275
174400000	-58.5226857558371
174500000	-58.7079181740594
174600000	-58.3318568571118
174700000	-58.6618557365361
174800000	-58.8133561637005
174900000	-59.083408237568
175000000	-58.9903970127604
175100000	-59.6221433029463
175200000	-59.5653321086573
175300000	-59.477858047713
175400000	-58.7570767022158
175500000	-59.5733391024139
175600000	-59.4465289721548
175700000	-59.5022294558423
175800000	-59.2994302958338
175900000	-59.3771012148124
176000000	-59.3243488036835
176100000	-59.1591129299471
176200000	-58.9676839769263
176300000	-58.970382426339
176400000	-58.8597954398647
176500000	-59.9046226814784
176600000	-59.8877060894892
176700000	-59.8209991484506
176800000	-59.7287595788921
176900000	-60.2207780872214
177000000	-60.0618213355721
177100000	-59.9919409202833
177200000	-60.2707723562308
177300000	-60.4257401147103
177400000	-59.9224249036253
177500000	-60.6123598626316
177600000	-59.175877591436
177700000	-59.2189447516701
177800000	-58.9869375063899
177900000	-59.346518280762
178000000	-58.866688820634
178100000	-58.9401151171358
178200000	-58.6890801747074
178300000	-59.0426587902749
178400000	-59.0469119927312
178500000	-59.5405621672394
178600000	-58.6908814252684
178700000	-58.9267467243447
178800000	-58.6241022660975
178900000	-58.9409460545677
179000000	-58.6957911822597
179100000	-58.8762340569424
179200000	-58.6067339350893
179300000	-59.01238502921
179400000	-58.8335391560177
179500000	-58.7005587890438
179600000	-58.5121056603256
179700000	-59.2356217002316
179800000	-59.3687401752199
179900000	-59.4838996337553
180000000	-59.4646893189471
180100000	-59.5445271990654
180200000	-59.3457070826685
180300000	-59.7372735943705
180400000	-59.4785268309168
180500000	-58.6599218122659
180600000	-58.2339543657694
180700000	-58.3717517600356
180800000	-57.9024572899654
180900000	-58.4765256931294
181000000	-58.7038045340042
181100000	-58.6595310643258
181200000	-58.8021175668236
181300000	-59.2440525031445
181400000	-58.1746287063128
181500000	-58.1321663640827
181600000	-58.4688870529163
181700000	-58.8844013025241
181800000	-58.2801898762805
181900000	-58.8686499060675
182000000	-58.8124607140489
182100000	-58.638601076423
182200000	-58.3925299959603
182300000	-58.5243515118562
182400000	-57.7864914975047
182500000	-58.6043661172734
182600000	-58.4589896586206
182700000	-58.826842833333
182800000	-58.5361497187375
182900000	-59.0193005849263
183000000	-58.5215370038997
183100000	-58.0990710187829
183200000	-57.7236384306715
183300000	-57.9306372151958
183400000	-57.6951475507558
183500000	-58.0246441658189
183600000	-57.9324424104021
183700000	-58.4485779802515
183800000	-58.4695725159544
183900000	-58.5100756391553
184000000	-58.4986862098241
184100000	-58.7739880044831
184200000	-58.8763010327461
184300000	-59.629043565803
184400000	-59.7135521003497
184500000	-59.7899423597366
184600000	-60.0057331689856
184700000	-60.3723496084556
184800000	-59.5275647463125
184900000	-59.2051509415384
185000000	-59.0616251356753
185100000	-59.2279185999192
185200000	-58.8702474144453
185300000	-59.4144810130415
185400000	-59.3350097329221
185500000	-59.4104227139026
185600000	-59.2440197284765
185700000	-59.5765957164762
185800000	-59.1526788988048
185900000	-59.5062806698482
186000000	-59.5605277063902
186100000	-60.2132360185198
186200000	-59.9017925559447
186300000	-60.6389900148845
186400000	-60.7325527523167
186500000	-60.1902217098128
186600000	-60.1224412293108
186700000	-60.3560657228045
186800000	-59.8060247826128
186900000	-60.1216870013079
187000000	-60.1201929272222
187100000	-60.0103397432735
187200000	-59.2880234107713
187300000	-59.5211007013394
187400000	-59.4312371049799
187500000	-58.8117611613712
187600000	-58.2091085517149
187700000	-58.2041747528372
187800000	-57.7868103559321
187900000	-57.9887203024465
188000000	-57.9936395185921
188100000	-58.1772791090142
188200000	-58.2821017649589
188300000	-58.8181461276065
188400000	-58.7631978552064
188500000	-58.2659920338328
188600000	-57.9194834700291
188700000	-58.8825027379792
188800000	-58.81695699003
188900000	-59.1371087419583
189000000	-58.8324140866095
189100000	-58.6579270366287
189200000	-58.1667055989694
189300000	-58.0673545264197
189400000	-57.8477751299839
189500000	-57.7819120893425
189600000	-57.9828583784677
189700000	-58.5099364269674
189800000	-58.6058522513503
189900000	-58.5547596420874
190000000	-58.7382144374669
190100000	-59.1445099496713
190200000	-59.0142614853318
190300000	-58.8042458659756
190400000	-59.0033623599119
190500000	-59.0627020937461
190600000	-59.1237240797406
190700000	-59.0663073746549
190800000	-59.2423407636543
190900000	-58.8723874301311
191000000	-59.091565157405
191100000	-58.8872601866288
191200000	-58.6426768646309
191300000	-59.1068635101825
191400000	-59.6451684690219
191500000	-59.6690250867496
191600000	-60.139032976297
191700000	-60.3539366034948
191800000	-60.7929632051482
191900000	-60.8964864860225
192000000	-61.1513119856621
192100000	-60.276653986128
192200000	-60.3200551151319
192300000	-60.6090085626642
192400000	-60.1690548844843
192500000	-60.0992091583351
192600000	-60.3168402041427
192700000	-60.2567588918333
192800000	-59.9913561049416
192900000	-59.2093654852373
193000000	-59.0800201409974
193100000	-58.9742153552347
193200000	-59.277162756274
193300000	-58.9541817699686
193400000	-59.0945380779363
193500000	-58.7010373141961
193600000	-58.8991924535721
193700000	-58.8160990288832
193800000	-58.2358081589418
193900000	-58.1285316888193
194000000	-58.8952021366558
194100000	-58.8540438874188
194200000	-58.7694786504166
194300000	-58.8977155093134
194400000	-59.13392216515
194500000	-58.9131325244947
194600000	-59.1824380233072
194700000	-59.0847687438095
194800000	-59.2235505796534
194900000	-59.4352723182983
195000000	-59.7689140262059
195100000	-59.4607342464617
195200000	-59.9261625511138
195300000	-59.6329654493214
195400000	-59.2196947296487
195500000	-59.4761838468216
195600000	-59.6744184640442
195700000	-60.1107149061108
195800000	-59.8659759360814
195900000	-59.4371854256269
196000000	-59.920738091045
196100000	-59.6190454533064
196200000	-59.5949391732374
196300000	-59.4745624725038
196400000	-59.6266767333716
196500000	-59.5218062417197
196600000	-59.4680955058692
196700000	-59.3115828498252
196800000	-59.2127874153562
196900000	-59.1310479267658
197000000	-59.335057940263
197100000	-58.9510230329341
197200000	-58.3677829545927
197300000	-58.3630052994119
197400000	-57.9544040991351
197500000	-58.1987890912134
197600000	-58.110100915712
197700000	-58.1193231346289
197800000	-58.1584558158386
197900000	-58.2344216567858
198000000	-58.289896804011
198100000	-58.3844678362836
198200000	-58.5140089543761
198300000	-59.09538288128
198400000	-58.8976785803637
198500000	-59.2546152374819
198600000	-59.0497425048154
198700000	-59.343452320201
198800000	-59.0072963501957
198900000	-59.0877195669493
199000000	-59.0121798982746
199100000	-59.4478829690492
199200000	-59.1563112204483
199300000	-59.4052450645812
199400000	-59.3264465069977
199500000	-59.6627352676416
199600000	-59.7283993563117
199700000	-59.6810471033346
199800000	-59.7976239345157
199900000	-60.5336011544742
[truncated: 2,096 more rows]
