# Supplementary material for: Highly efficient photonic radar by incorporating MDM-WDM and machine learning classifiers under adverse weather conditions
Source: PLoS One. 2024 Apr 1;19(4):e0300653. doi: 10.1371/journal.pone.0300653 (PMC10984395; doi:10.1371/journal.pone.0300653)
Supplement: S1 File — (ZIP) [file pone.0300653.s001.zip › Visibility_Dataset_optical/Strong scintillations/Target 3.txt]

0	-70.5228325738069
100000	-70.3828299591205
200000	-69.8469974039085
300000	-68.2687424483154
400000	-67.9213766701966
500000	-67.5616200120626
600000	-68.2364681404977
700000	-67.4219381394847
800000	-66.8219728757447
900000	-66.6657481637765
1000000	-66.8687876591571
1100000	-67.0254680898911
1200000	-66.7644186215165
1300000	-66.3400406208693
1400000	-66.6757374800255
1500000	-66.7246035582018
1600000	-67.0909583236142
1700000	-67.059370465346
1800000	-67.2551821869482
1900000	-67.9464837934937
2000000	-68.203453291395
2100000	-68.20568280776
2200000	-68.2032824438132
2300000	-68.2403614974889
2400000	-68.7679313190665
2500000	-69.7103656290166
2600000	-70.0199693528028
2700000	-68.9896694537294
2800000	-68.7590589820401
2900000	-68.1439473049466
3000000	-68.3760906192605
3100000	-68.5401995444848
3200000	-67.6429685665025
3300000	-67.5144347935329
3400000	-67.0969485402252
3500000	-67.2927989645944
3600000	-66.9872155280946
3700000	-66.2027538694167
3800000	-66.6210407391237
3900000	-66.100691863697
4000000	-66.6002139693336
4100000	-66.1492007358225
4200000	-65.9093569631708
4300000	-66.4217530880369
4400000	-66.4384329960074
4500000	-66.9866919370485
4600000	-66.6056060717064
4700000	-66.5387356902521
4800000	-67.301958996873
4900000	-67.4322461261644
5000000	-68.1194235416367
5100000	-68.4240063789614
5200000	-68.1408829282757
5300000	-67.9925116681859
5400000	-67.8305521801004
5500000	-67.9671110275812
5600000	-67.6789575096018
5700000	-67.4320911029185
5800000	-67.316558222802
5900000	-66.8094199038284
6000000	-66.7922974838504
6100000	-66.8028940848649
6200000	-66.1600239216633
6300000	-66.0224731397402
6400000	-66.2245853538908
6500000	-66.3568559897549
6600000	-66.3032690291505
6700000	-66.3534144284917
6800000	-66.6570917972174
6900000	-66.9379374663453
7000000	-67.5844429194949
7100000	-67.5929510156455
7200000	-67.5503336374814
7300000	-67.5684030822012
7400000	-68.4663774034872
7500000	-69.1699993879816
7600000	-68.8294141548818
7700000	-68.7494995584304
7800000	-68.3691624822846
7900000	-68.7450743195363
8000000	-68.4973789770374
8100000	-67.7845778327998
8200000	-67.5523247133946
8300000	-67.705394985051
8400000	-68.4073300324853
8500000	-67.7524427697557
8600000	-67.3743556305172
8700000	-67.2954197850517
8800000	-67.3976946782424
8900000	-67.7605224063886
9000000	-67.352543925697
9100000	-66.8275479081409
9200000	-67.04493873734
9300000	-67.1239472225891
9400000	-66.8919711489459
9500000	-66.9579056048159
9600000	-67.2907836986755
9700000	-67.1820321710491
9800000	-67.4730829282685
9900000	-67.3433153290271
10000000	-67.2036029292342
10100000	-66.9892265680844
10200000	-67.561560581105
10300000	-67.4916144853206
10400000	-67.6081139745247
10500000	-67.9238446456182
10600000	-67.526897609842
10700000	-67.264997815052
10800000	-67.3207187884111
10900000	-67.3961701517325
11000000	-67.276950799025
11100000	-67.3869012890752
11200000	-67.6196150728385
11300000	-66.9925753385146
11400000	-67.2225350627976
11500000	-66.953496674804
11600000	-66.423454835753
11700000	-66.3602655357931
11800000	-66.3842046841132
11900000	-66.5303216907274
12000000	-66.5961808697639
12100000	-66.6931024668032
12200000	-66.8491563029228
12300000	-66.571504284905
12400000	-67.1654924694945
12500000	-67.3288617307683
12600000	-67.4002592246083
12700000	-67.8723246101887
12800000	-67.9823001805438
12900000	-68.3086029726729
13000000	-68.4569645591894
13100000	-68.0881434455605
13200000	-68.275414023455
13300000	-68.2722551405526
13400000	-68.2839158156893
13500000	-68.3928978817765
13600000	-67.4787092617079
13700000	-67.3205455793759
13800000	-67.4220865602339
13900000	-67.540353550112
14000000	-67.7218347515463
14100000	-67.3421229120512
14200000	-67.393659328294
14300000	-67.3320264696935
14400000	-66.6617876941453
14500000	-67.2105567974544
14600000	-66.9341759160329
14700000	-67.2508179929823
14800000	-67.4795396328205
14900000	-67.3062879505983
15000000	-67.661476811975
15100000	-67.5962615894467
15200000	-67.8771542742032
15300000	-68.0690996724566
15400000	-68.0224365039675
15500000	-68.9142810586719
15600000	-69.1433590005205
15700000	-69.9135205315042
15800000	-70.5114922307187
15900000	-70.0508750289873
16000000	-70.1722674995385
16100000	-70.1825589644083
16200000	-70.4407026463581
16300000	-70.682905673777
16400000	-70.3503700339709
16500000	-69.9303956026177
16600000	-69.7598028963695
16700000	-69.3651162539672
16800000	-68.4580453615024
16900000	-68.3570583450365
17000000	-68.5602309154048
17100000	-68.7285212888256
17200000	-68.9232451542459
17300000	-68.877488929092
17400000	-68.6886854338391
17500000	-68.7315396051208
17600000	-69.2181194677337
17700000	-69.3812322606044
17800000	-69.4831019739289
17900000	-70.6752086818507
18000000	-70.9261041589057
18100000	-71.1664706309535
18200000	-71.2651702211649
18300000	-70.346231709663
18400000	-70.8393560328254
18500000	-70.8918444246735
18600000	-71.3893448079347
18700000	-71.1533097508645
18800000	-71.2747031482526
18900000	-71.3098035071669
19000000	-70.5823297928715
19100000	-70.9126600872273
19200000	-70.5445693993809
19300000	-70.1676521330003
19400000	-70.7029687568858
19500000	-70.4613728212645
19600000	-70.9642370247702
19700000	-70.2233260268748
19800000	-69.0052790479103
19900000	-68.9785435259626
20000000	-69.2745668155511
20100000	-69.6261311273398
20200000	-68.7396757379356
20300000	-68.2536309599385
20400000	-68.5945473223678
20500000	-68.6087528167446
20600000	-68.650642345781
20700000	-68.396887141236
20800000	-67.8414289898858
20900000	-68.5598836180429
21000000	-68.4073737600756
21100000	-68.1893189658661
21200000	-68.2770430680712
21300000	-68.4167349505505
21400000	-69.3155526079854
21500000	-69.1914804940718
21600000	-69.0441546870076
21700000	-68.993587921569
21800000	-68.9706189011881
21900000	-70.2514203958066
22000000	-70.7345847084488
22100000	-70.7674094707719
22200000	-71.2355940895675
22300000	-70.8011778702089
22400000	-71.1721815891158
22500000	-70.715470013249
22600000	-70.5673474129488
22700000	-70.6393422281405
22800000	-70.578308983499
22900000	-70.476593583603
23000000	-70.0140129071444
23100000	-69.6680580271245
23200000	-70.0314176575504
23300000	-69.0781212281371
23400000	-69.2271261961051
23500000	-68.9880155693011
23600000	-69.2778551556432
23700000	-69.1469331996571
23800000	-69.0519390479817
23900000	-68.2088978629141
24000000	-67.4768895547491
24100000	-67.6233538000856
24200000	-67.7310466356033
24300000	-67.5301766772165
24400000	-67.8598613021058
24500000	-67.6989908316029
24600000	-67.9321661262561
24700000	-67.842771881321
24800000	-68.0795703509967
24900000	-68.2424424313002
25000000	-68.873698108151
25100000	-69.4709052368654
25200000	-69.1367558086553
25300000	-69.0809373164475
25400000	-68.7546100142181
25500000	-68.9032370773348
25600000	-68.8722440091528
25700000	-68.880500413098
25800000	-68.9253827832493
25900000	-68.9079033646536
26000000	-69.0296635533375
26100000	-68.4403460028224
26200000	-68.6083043272777
26300000	-68.5932594338718
26400000	-68.7267334614604
26500000	-69.0893951304604
26600000	-69.2336368998119
26700000	-69.4373781757973
26800000	-69.5213122191885
26900000	-69.4963628445754
27000000	-69.5371038701421
27100000	-69.2959654507254
27200000	-70.5219549514209
27300000	-71.3440625674594
27400000	-72.0329754921239
27500000	-71.2770362797688
27600000	-71.1257626111614
27700000	-71.0991823167259
27800000	-71.3017335902343
27900000	-71.5235121753937
28000000	-70.6408407099704
28100000	-69.4816117962135
28200000	-69.7902695124199
28300000	-69.388558959273
28400000	-69.4455825704815
28500000	-68.8040826669283
28600000	-68.3288926121186
28700000	-68.596217233209
28800000	-68.5956200785314
28900000	-68.6608195943911
29000000	-68.5723935247293
29100000	-68.5649012749232
29200000	-69.3925383545438
29300000	-69.2072023401588
29400000	-68.7605232000487
29500000	-68.0739589160329
29600000	-68.4263378152215
29700000	-68.9631896560848
29800000	-68.8255559859237
29900000	-68.9516597393211
30000000	-68.9739396661522
30100000	-68.6676808018544
30200000	-69.2630185128414
30300000	-69.1398103411041
30400000	-68.6444922677283
30500000	-68.6889206471973
30600000	-69.4275540765933
30700000	-69.5450294263016
30800000	-69.7879208463756
30900000	-69.9364684074867
31000000	-69.7433082953411
31100000	-69.5621797136326
31200000	-70.0442753941957
31300000	-69.9124841841531
31400000	-69.9395572185911
31500000	-70.3680808487978
31600000	-71.3105980829637
31700000	-70.7217482969948
31800000	-70.2075409418586
31900000	-70.3739506095986
32000000	-69.8936578497613
32100000	-69.7974187143642
32200000	-70.0510389842597
32300000	-69.7479814534449
32400000	-69.8478736586971
32500000	-69.9542195790584
32600000	-70.4452761985632
32700000	-70.2217802316267
32800000	-70.6115059630233
32900000	-71.069049433008
33000000	-70.7561840652877
33100000	-71.4258600681958
33200000	-71.3348551985629
33300000	-71.2134090796898
33400000	-71.6489060525616
33500000	-70.0276415959913
33600000	-69.8583308515046
33700000	-69.8127746538703
33800000	-70.1244898581809
33900000	-70.1005425876594
34000000	-69.3519301729389
34100000	-69.5269418042986
34200000	-69.3867141724926
34300000	-69.5305722299547
34400000	-69.4039684234898
34500000	-69.0308916043681
34600000	-70.0776431798169
34700000	-70.2210881351313
34800000	-70.0873842383361
34900000	-70.0980164691043
35000000	-68.9368838460235
35100000	-69.4774403351363
35200000	-69.3868657289305
35300000	-69.2850033827214
35400000	-69.152653214998
35500000	-68.8016573264897
35600000	-69.0535259866385
35700000	-68.7578629359006
35800000	-68.8866243710559
35900000	-68.9596376838668
36000000	-68.3477884767372
36100000	-68.9500203230011
36200000	-68.4792504165079
36300000	-68.662123013811
36400000	-68.4675839675231
36500000	-68.526216751696
36600000	-68.64906370325
36700000	-68.7319319739102
36800000	-69.2892600890565
36900000	-69.3110027974836
37000000	-69.0601266656048
37100000	-69.6916100059196
37200000	-69.5102289070765
37300000	-70.1871189628098
37400000	-70.0361717459174
37500000	-69.9116417860784
37600000	-70.0460601389678
37700000	-70.4645261987557
37800000	-70.0853293873718
37900000	-69.9775352283646
38000000	-69.5993512320634
38100000	-69.6386839726722
38200000	-69.2477310412622
38300000	-69.2615290433659
38400000	-68.6650120371756
38500000	-68.0036648947896
38600000	-68.3935432827727
38700000	-68.1359688952603
38800000	-67.8835606227442
38900000	-67.1692549796043
39000000	-66.944833301817
39100000	-66.9503020424314
39200000	-67.0544576730697
39300000	-67.3514699546047
39400000	-67.4665984966834
39500000	-67.9512683617373
39600000	-68.4181504233682
39700000	-68.3475943310689
39800000	-68.2934595263187
39900000	-68.372750340841
40000000	-69.5515664499142
40100000	-70.0884675839815
40200000	-70.0139638724829
40300000	-69.8001405031055
40400000	-69.8468018939916
40500000	-70.5689010088478
40600000	-71.03836459588
40700000	-70.5009406947921
40800000	-70.707435308958
40900000	-71.1254527773817
41000000	-71.5991664170882
41100000	-71.032099952741
41200000	-70.6797985867805
41300000	-70.7476212802211
41400000	-70.8606443641527
41500000	-70.8964754351457
41600000	-70.2640207677042
41700000	-69.9168220654213
41800000	-70.8179053196088
41900000	-70.383752077212
42000000	-70.6011414513086
42100000	-70.1708964742275
42200000	-69.8657156247736
42300000	-70.1714341614061
42400000	-70.3392446050405
42500000	-69.8890735113088
42600000	-69.7880454311155
42700000	-69.7307460622971
42800000	-69.7580326915202
42900000	-69.5167213423486
43000000	-69.6207410685892
43100000	-69.755804874952
43200000	-69.7352445107731
43300000	-70.5524547298756
43400000	-70.4154331679362
43500000	-70.5771356038953
43600000	-71.0880654386729
43700000	-71.0082334506845
43800000	-70.970452687562
43900000	-71.131607735906
44000000	-71.515115921134
44100000	-71.1244161842262
44200000	-70.1803151839378
44300000	-70.5838862935045
44400000	-70.0168135199915
44500000	-69.3279553287593
44600000	-69.220376200903
44700000	-69.1780974492182
44800000	-68.8067581409439
44900000	-68.8785433286461
45000000	-68.8136869909682
45100000	-68.4985607737194
45200000	-68.8184534378963
45300000	-69.3178802227905
45400000	-69.11333833301
45500000	-69.1233118527127
45600000	-69.723408284811
45700000	-69.8573230145922
45800000	-69.8610928822733
45900000	-70.314844984096
46000000	-69.6233604384555
46100000	-69.384193141946
46200000	-69.6087661172558
46300000	-69.190739195651
46400000	-69.138655338213
46500000	-68.463310177681
46600000	-68.4208455471721
46700000	-68.5275790023288
46800000	-68.2495978497559
46900000	-68.4582729914174
47000000	-68.2331721398799
47100000	-68.1486221292182
47200000	-68.4943772253505
47300000	-68.2366920750231
47400000	-68.5550153675863
47500000	-68.7115288628863
47600000	-69.4823722690014
47700000	-69.9548760675911
47800000	-69.2936174329431
47900000	-69.5767750222338
48000000	-69.4123963640432
48100000	-69.2092642070904
48200000	-70.2861397666394
48300000	-69.7529184239515
48400000	-70.1325470952308
48500000	-69.562566186512
48600000	-69.3587649571442
48700000	-69.6488050602941
48800000	-69.7452009656232
48900000	-70.0523247092005
49000000	-70.154589287545
49100000	-70.3491210671671
49200000	-71.1124146336258
49300000	-71.3650217710226
49400000	-71.417287973428
49500000	-71.6640642719676
49600000	-72.3260640376278
49700000	-72.6171437508055
49800000	-71.3324340823598
49900000	-71.043994176069
50000000	-71.5654861725716
50100000	-71.678510050843
50200000	-71.3880833802521
50300000	-71.5972357470555
50400000	-70.4822175695698
50500000	-70.6932977484085
50600000	-70.1565709603107
50700000	-69.6499290702568
50800000	-69.7484475751899
50900000	-70.2658020965197
51000000	-69.8987708709249
51100000	-69.9222249092952
51200000	-69.710050932112
51300000	-69.7024450993432
51400000	-69.4654807424141
51500000	-69.2722862936927
51600000	-68.6430352693006
51700000	-68.5287409041261
51800000	-69.0704313205955
51900000	-69.0288283190656
52000000	-68.8066306875771
52100000	-69.0355415309967
52200000	-68.2319450869561
52300000	-68.330897860005
52400000	-68.4374290602738
52500000	-68.098943652789
52600000	-68.5013415759916
52700000	-69.1384241775976
52800000	-69.2629267501893
52900000	-69.354646102535
53000000	-69.4190309791014
53100000	-69.4516089025458
53200000	-69.3390434096393
53300000	-70.1834597852492
53400000	-70.1491354194694
53500000	-69.9788001873916
53600000	-70.5104658845271
53700000	-71.2235520547588
53800000	-71.0220072623494
53900000	-71.4245385589335
54000000	-71.2966316959749
54100000	-70.7946260002134
54200000	-71.6829792558871
54300000	-71.6839641188437
54400000	-71.5428766975236
54500000	-71.2503918004928
54600000	-70.7381550136897
54700000	-71.0135735369775
54800000	-70.30650641569
54900000	-70.4926748862137
55000000	-70.4297118307391
55100000	-70.0913139337062
55200000	-70.5479239289036
55300000	-70.4592594272793
55400000	-70.0408121954459
55500000	-70.3720131404728
55600000	-70.3939715940555
55700000	-70.8675378273726
55800000	-70.7241103743971
55900000	-71.0238396128486
56000000	-71.3698009246103
56100000	-71.645501487723
56200000	-72.0826525846166
56300000	-71.9629102139459
56400000	-71.7998725910625
56500000	-73.8967737329811
56600000	-72.9495907490973
56700000	-72.919461798078
56800000	-72.4315918612461
56900000	-72.4296496171382
57000000	-72.7627881049487
57100000	-72.8335047515285
57200000	-71.7530054125887
57300000	-71.7906043571924
57400000	-71.7747972080866
57500000	-71.6082953827211
57600000	-71.0819972984101
57700000	-70.1859706212967
57800000	-70.0462877167256
57900000	-70.6067718223088
58000000	-70.3631594853775
58100000	-70.2572670699908
58200000	-69.3923738348063
58300000	-69.5384373769334
58400000	-69.1538037754952
58500000	-69.1259323363697
58600000	-69.3729410623612
58700000	-69.489657453226
58800000	-70.6284247334178
58900000	-69.7948761640524
59000000	-69.5538901994346
59100000	-69.8065556490685
59200000	-70.0648350581741
59300000	-70.2152479566938
59400000	-69.6438757792963
59500000	-70.09760215207
59600000	-70.1669771361312
59700000	-70.0816028738073
59800000	-70.28877529732
59900000	-69.5955017262467
60000000	-70.4249600063634
60100000	-70.5008923247515
60200000	-70.4192545975494
60300000	-70.3760186939086
60400000	-70.8982111819288
60500000	-71.5310163817871
60600000	-71.0806058661134
60700000	-71.1579941674027
60800000	-71.2136975332557
60900000	-70.9154910010896
61000000	-72.0459062880816
61100000	-71.5148106066017
61200000	-71.80894479802
61300000	-71.4839799458551
61400000	-71.0611223927918
61500000	-71.2470419921907
61600000	-70.9008124287425
61700000	-71.3260588033346
61800000	-70.2274920353767
61900000	-69.8460959394913
62000000	-70.0211293217548
62100000	-69.8883058314562
62200000	-70.3475981895289
62300000	-70.3163890012767
62400000	-70.6666753563912
62500000	-70.9949900171373
62600000	-71.1914427139513
62700000	-71.8884009403979
62800000	-71.0087133213027
62900000	-72.3078356529213
63000000	-72.8847108954984
63100000	-72.9089082030781
63200000	-72.7863649988097
63300000	-72.2699163356304
63400000	-71.6847746822735
63500000	-71.7288347882795
63600000	-70.9735473372825
63700000	-70.9518795818355
63800000	-70.7785727454878
63900000	-70.9355148397693
64000000	-70.6422044272176
64100000	-69.999252325305
64200000	-69.6244562281287
64300000	-69.522582642701
64400000	-69.8888954163121
64500000	-70.1499402444168
64600000	-69.3108626729181
64700000	-69.5520845861709
64800000	-69.4103625407332
64900000	-68.9169156618993
65000000	-69.067438720082
65100000	-68.7898850269568
65200000	-68.5462387205909
65300000	-68.8744785420368
65400000	-68.6560414917831
65500000	-68.6660047106037
65600000	-68.524629805547
65700000	-68.4315700840646
65800000	-68.5080576033841
65900000	-68.5467200631132
66000000	-69.3590089646563
66100000	-69.3395475542189
66200000	-69.504606242071
66300000	-70.286346117436
66400000	-69.9837027744732
66500000	-69.4297010453519
66600000	-69.1917584456635
66700000	-68.6825091414085
66800000	-68.7777967240055
66900000	-68.9099219365835
67000000	-68.4925379855031
67100000	-67.9532094694155
67200000	-68.1678023447836
67300000	-68.0249846259825
67400000	-68.1574619759581
67500000	-67.7776758572095
67600000	-67.9544794109274
67700000	-67.8562956650851
67800000	-68.0736046157762
67900000	-68.7274941880078
68000000	-68.5318271976373
68100000	-68.1304214237057
68200000	-68.6888988085394
68300000	-68.3828923890595
68400000	-68.8742061357915
68500000	-68.7689599937954
68600000	-69.021479861209
68700000	-69.2501555213201
68800000	-69.3073772793694
68900000	-69.8802500073704
69000000	-69.7693792716914
69100000	-70.1049904554271
69200000	-70.7965041791995
69300000	-70.7724691564443
69400000	-70.9564339792944
69500000	-70.5138151366346
69600000	-70.6768553887825
69700000	-71.1087250613635
69800000	-71.219602460931
69900000	-70.280878800632
70000000	-70.1559836356386
70100000	-69.8521816869394
70200000	-69.2639498635864
70300000	-69.7265847386264
70400000	-69.6250392378136
70500000	-69.870741251596
70600000	-69.7358422271016
70700000	-69.3682761598848
70800000	-69.0260714586507
70900000	-69.2906553893442
71000000	-70.1581838354815
71100000	-69.6168837164697
71200000	-69.9622194911468
71300000	-70.4006889491797
71400000	-70.5603370116274
71500000	-70.6609924032915
71600000	-68.800855297125
71700000	-68.7972863741935
71800000	-68.863884982328
71900000	-69.2952519779218
72000000	-68.9775785698373
72100000	-69.0132869242788
72200000	-69.2011712974642
72300000	-69.2311046099003
72400000	-69.1342648836161
72500000	-68.8935682604684
72600000	-68.4246420401225
72700000	-69.8609514264793
72800000	-69.5952441236074
72900000	-69.4932736555045
73000000	-69.0957949212602
73100000	-69.3262488322696
73200000	-69.3209044572543
73300000	-69.5634499255737
73400000	-69.5085927859841
73500000	-69.2293439963341
73600000	-69.4595652078298
73700000	-70.1179794802138
73800000	-70.4853650962245
73900000	-71.1878066137716
74000000	-71.1859280223265
74100000	-72.0056870084238
74200000	-72.1787984544347
74300000	-72.8952137734514
74400000	-73.008760196724
74500000	-72.8476789512265
74600000	-74.0961084445192
74700000	-74.1263270388997
74800000	-73.3236498162014
74900000	-72.7499552561188
75000000	-72.4575936662608
75100000	-72.7560487816137
75200000	-72.8180189251862
75300000	-71.355842741091
75400000	-71.0623723535735
75500000	-71.1188891364738
75600000	-71.0584685892616
75700000	-70.7794023716971
75800000	-70.4161311265066
75900000	-70.3258431675003
76000000	-70.2551138494889
76100000	-70.4068922109931
76200000	-70.6613390183926
76300000	-70.4986079221706
76400000	-71.7030592484434
76500000	-71.0362187647131
76600000	-69.9705516324878
76700000	-70.1361677297985
76800000	-70.36480893664
76900000	-70.6227365098253
77000000	-70.6246464741014
77100000	-70.3286623134065
77200000	-69.8708129738829
77300000	-69.9219786424407
77400000	-69.9919083185251
77500000	-68.9087307718067
77600000	-68.9343203703583
77700000	-69.1019170605977
77800000	-69.0921392115365
77900000	-69.0139187193675
78000000	-68.8645355224053
78100000	-69.0340913797851
78200000	-68.9430497521947
78300000	-69.4916076302681
78400000	-69.3208259441996
78500000	-69.2327651198077
78600000	-70.0027206487199
78700000	-70.4447793521757
78800000	-71.2828151061334
78900000	-69.5123138350428
79000000	-69.1644199531611
79100000	-69.1625900956904
79200000	-69.2081416110806
79300000	-69.3592977493374
79400000	-68.6619969845607
79500000	-68.6608341446383
79600000	-68.7523195351992
79700000	-69.1040441287407
79800000	-69.293060452555
79900000	-68.3216765865833
80000000	-69.4600175924406
80100000	-69.8617393882329
80200000	-69.5667831070337
80300000	-69.28043112482
80400000	-69.3834998029295
80500000	-69.6300654167631
80600000	-69.8193843000275
80700000	-68.9416873111969
80800000	-68.3648925088493
80900000	-68.3042748813032
81000000	-68.770210821738
81100000	-68.8798237778641
81200000	-68.8289951777391
81300000	-68.4402476281235
81400000	-68.7842589405826
81500000	-68.7005928569879
81600000	-68.7325624117056
81700000	-68.6105397859167
81800000	-68.8164755558701
81900000	-69.4497016894812
82000000	-68.9706008932961
82100000	-69.296573780601
82200000	-69.1826476571084
82300000	-69.3566141445206
82400000	-69.7844097035196
82500000	-68.9256757227474
82600000	-68.9433067279387
82700000	-69.2866894416977
82800000	-69.3933363947441
82900000	-69.6841152698277
83000000	-69.6338084831501
83100000	-69.3323452333748
83200000	-69.4742925286135
83300000	-69.5039044717066
83400000	-69.146113516928
83500000	-69.307448971803
83600000	-69.7651426397844
83700000	-69.7874593877704
83800000	-69.5831771679458
83900000	-69.0706651036945
84000000	-68.7941422180016
84100000	-68.5527223100763
84200000	-69.0363414302621
84300000	-68.396428516333
84400000	-68.1203591237087
84500000	-68.4146186507578
84600000	-68.7599688782585
84700000	-69.1481840366381
84800000	-68.407559836173
84900000	-68.3785945727682
85000000	-68.4126251269199
85100000	-69.0248216396535
85200000	-68.9698717554299
85300000	-68.9594047600705
85400000	-69.6005757139052
85500000	-70.0399503655777
85600000	-69.6548699440168
85700000	-69.0007923804966
85800000	-69.0895927382044
85900000	-69.3423107267884
86000000	-69.6585097240816
86100000	-70.0014697000599
86200000	-68.9249597908905
86300000	-69.4460317007877
86400000	-69.4911066398142
86500000	-69.4378533999591
86600000	-69.0501799307855
86700000	-68.7990781220521
86800000	-69.3734708700457
86900000	-69.3412395893104
87000000	-70.2462621287048
87100000	-69.7832482031556
87200000	-69.7079952922223
87300000	-70.8801171817098
87400000	-70.7915794522021
87500000	-70.7829206657837
87600000	-70.6814079087257
87700000	-71.0465844378348
87800000	-71.5274098568977
87900000	-71.6692274703779
88000000	-71.1416532052525
88100000	-70.4600069803308
88200000	-70.4618592523928
88300000	-70.2201484481146
88400000	-69.8300911618898
88500000	-69.6103185633275
88600000	-69.5840714003618
88700000	-68.7449056180856
88800000	-68.5443233233149
88900000	-68.700296851588
89000000	-68.6688762370185
89100000	-68.802174799615
89200000	-68.2098850779064
89300000	-68.1745760801634
89400000	-68.3394535512463
89500000	-68.6733632589598
89600000	-68.5405590026905
89700000	-67.8262825862889
89800000	-68.3185290669375
89900000	-68.5127776084989
90000000	-68.4617300020836
90100000	-68.1242046261685
90200000	-68.059475313846
90300000	-68.6787663657894
90400000	-68.8142299452295
90500000	-68.8858265451034
90600000	-68.1210116865445
90700000	-68.3983273828045
90800000	-69.4504770111821
90900000	-70.1020714114548
91000000	-70.2682256952946
91100000	-69.9204396432362
91200000	-70.4596267932072
91300000	-70.5453780914265
91400000	-71.118972074406
91500000	-71.2137232332362
91600000	-71.1574757960128
91700000	-72.4315190721551
91800000	-72.3020691182474
91900000	-70.8925417433535
92000000	-70.6872738285871
92100000	-70.6849082568619
92200000	-70.8223587576138
92300000	-70.5878170860046
92400000	-70.1473539613435
92500000	-69.6816690976748
92600000	-69.263395609534
92700000	-68.5898120377264
92800000	-68.6214461489115
92900000	-68.5544638827441
93000000	-68.9204815106762
93100000	-67.8278713605708
93200000	-67.3362567354083
93300000	-67.2754409454053
93400000	-67.3255165674268
93500000	-66.9750437699769
93600000	-66.2787848294474
93700000	-66.224983326961
93800000	-66.5973673328271
93900000	-66.6805465522823
94000000	-66.5780683906329
94100000	-66.1115504041058
94200000	-66.705302511428
94300000	-66.9552416494693
94400000	-67.2625324886404
94500000	-66.5493315303987
94600000	-67.1564610876252
94700000	-68.0085131412589
94800000	-68.30555892698
94900000	-68.2979923223667
95000000	-67.7247117691475
95100000	-67.7749466072073
95200000	-68.8774945395322
95300000	-69.1027685498439
95400000	-69.1689099524541
95500000	-68.9269975133019
95600000	-70.2462229753346
95700000	-70.2761649549404
95800000	-70.4628906861254
95900000	-70.5773404106397
96000000	-70.8276030782397
96100000	-71.4820351576705
96200000	-71.8353969327309
96300000	-71.2075735594507
96400000	-71.2742967584481
96500000	-71.3556849945044
96600000	-70.8459702885367
96700000	-70.7951995159154
96800000	-70.1188265138987
96900000	-69.8122370311013
97000000	-69.7292847922865
97100000	-69.3381388632935
97200000	-69.1985802961781
97300000	-69.2691316943953
97400000	-69.4262553664747
97500000	-68.6772329696089
97600000	-68.5901807500615
97700000	-68.2496706949409
97800000	-68.2897218292638
97900000	-68.6224561240662
98000000	-68.480708935186
98100000	-68.4505990286636
98200000	-68.3760564590833
98300000	-68.7988502768742
98400000	-68.717118476399
98500000	-68.7312981298633
98600000	-69.5170032945863
98700000	-69.5543618256172
98800000	-70.6282232319563
98900000	-69.6598647687385
99000000	-69.521215022266
99100000	-70.3961851131333
99200000	-70.7535794471827
99300000	-71.0344104624594
99400000	-70.3616213879474
99500000	-70.5509170240253
99600000	-70.7852680104162
99700000	-70.4214979650607
99800000	-70.7789215972623
99900000	-69.765987080876
100000000	-70.8258446277396
100100000	-71.2266328537631
100200000	-70.8921190809371
100300000	-70.3687801283363
100400000	-70.7627892404384
100500000	-70.1747707130029
100600000	-69.9613662369233
100700000	-69.874157899962
100800000	-69.8718732719936
100900000	-69.6605448794415
101000000	-69.5359150021833
101100000	-69.4710778058554
101200000	-69.1331919111183
101300000	-69.0665693750368
101400000	-67.8530109174624
101500000	-67.1647958602415
101600000	-67.7690037129353
101700000	-67.786571309823
101800000	-67.7899202490409
101900000	-67.5612425017165
102000000	-67.4808349897369
102100000	-68.1361489225871
102200000	-68.1903105287911
102300000	-67.9660512397507
102400000	-67.8887798604048
102500000	-69.4771215497376
102600000	-70.4767264290714
102700000	-70.4577266554666
102800000	-69.4880551950227
102900000	-69.6664020022242
103000000	-70.0363081520462
103100000	-70.131057717944
103200000	-70.2100206711165
103300000	-69.8498379159877
103400000	-70.5965662868011
103500000	-71.1565523405516
103600000	-70.5032881186926
103700000	-70.4022717677539
103800000	-70.4619966581015
103900000	-70.9891154931114
104000000	-69.8494871422199
104100000	-68.8591095154901
104200000	-68.9021781212924
104300000	-68.9603025955642
104400000	-68.9223635165474
104500000	-68.984335030116
104600000	-68.4578644651171
104700000	-68.2679037217793
104800000	-67.8920716847569
104900000	-67.4287866314064
105000000	-67.2817117902763
105100000	-67.7249560084841
105200000	-68.1080180972471
105300000	-67.5663448888458
105400000	-67.2862020945274
105500000	-67.0711035801769
105600000	-67.067564406587
105700000	-67.3902369944002
105800000	-67.1453226627506
105900000	-67.4632214971982
106000000	-67.6907740740345
106100000	-68.3129210033996
106200000	-68.1309356816589
106300000	-68.4910478212691
106400000	-69.0499053185836
106500000	-69.3668054063483
106600000	-69.8325208794614
106700000	-69.1141724993498
106800000	-69.258241124811
106900000	-69.5721028089268
107000000	-69.8546066198924
107100000	-69.9607887023638
107200000	-69.1076938880412
107300000	-68.9539384391535
107400000	-68.2008644868938
107500000	-67.4648910282623
107600000	-67.4107891991784
107700000	-67.5890665437324
107800000	-67.0957296555565
107900000	-66.8536462885287
108000000	-66.9421611322058
108100000	-66.9513752259105
108200000	-66.8478834810075
108300000	-66.5960606766645
108400000	-66.6569380958233
108500000	-67.0755951335123
108600000	-67.8580808706615
108700000	-67.4145113129105
108800000	-67.2538652123547
108900000	-68.2599888068361
109000000	-68.5968792331493
109100000	-69.3127815922774
109200000	-68.6709305743819
109300000	-68.9795577797768
109400000	-70.1982237087623
109500000	-70.4302444743299
109600000	-70.5273891329052
109700000	-70.4898255056223
109800000	-71.6776573231866
109900000	-72.0879981700231
110000000	-71.523598477395
110100000	-71.0770310499137
110200000	-71.0863460328818
110300000	-71.2900994583041
110400000	-71.2755667670539
110500000	-71.173865237023
110600000	-69.7735235912262
110700000	-69.9350584371155
110800000	-69.9935398711944
110900000	-69.3735451824155
111000000	-69.0863900645826
111100000	-69.0692764562026
111200000	-68.926315422265
111300000	-68.7479072863425
111400000	-68.3267512792841
111500000	-68.1005235866979
111600000	-67.9046970156214
111700000	-68.0412946223448
111800000	-68.1402620088254
111900000	-67.9311044218134
112000000	-68.366968647121
112100000	-68.5334221887419
112200000	-68.5598872514303
112300000	-69.0230600838172
112400000	-69.1833657086192
112500000	-70.0278842376969
112600000	-69.6869649963893
112700000	-70.1683255856336
112800000	-71.8159493263122
112900000	-71.4173674743701
113000000	-71.137143054021
113100000	-71.0875299834724
113200000	-71.0293404428184
113300000	-71.1424471698872
113400000	-69.464167131103
113500000	-68.9088950926342
113600000	-69.1428136959695
113700000	-68.9819433759775
113800000	-68.6070920944954
113900000	-68.232530487083
114000000	-67.8543682881074
114100000	-67.7924660420435
114200000	-67.2497229156012
114300000	-67.3285343094483
114400000	-67.4164051469232
114500000	-68.2476497530313
114600000	-67.4866180747126
114700000	-66.3022599017613
114800000	-66.6210922510028
114900000	-66.8584934824561
115000000	-67.0229766958657
115100000	-66.8212404057999
115200000	-67.1101187118637
115300000	-67.4599820591458
115400000	-67.4302490257197
115500000	-67.4629887789028
115600000	-67.4942089412207
115700000	-68.5269442837709
115800000	-70.6314598245766
115900000	-70.9255264593703
116000000	-70.1563103549303
116100000	-70.3121516278442
116200000	-71.9909682088104
116300000	-70.5153103871677
116400000	-70.7779527670323
116500000	-70.8196471498614
116600000	-69.5254012422326
116700000	-68.9996192321834
116800000	-67.921631880033
116900000	-67.6114651264369
117000000	-67.3969808193907
117100000	-67.0787672831809
117200000	-66.6580602709623
117300000	-66.044363701188
117400000	-66.4192817910668
117500000	-65.3153494234492
117600000	-64.917543068205
117700000	-65.3090045172791
117800000	-65.5753735527603
117900000	-66.0949597490926
118000000	-65.7307098323737
118100000	-65.5871086519545
118200000	-66.0199375069282
118300000	-66.3152801330558
118400000	-66.957821043719
118500000	-66.9768294348385
118600000	-68.8088027024489
118700000	-69.5724296677934
118800000	-69.2844981471068
118900000	-68.7621944310724
119000000	-68.8412918227478
119100000	-69.6019747504962
119200000	-69.9377600725268
119300000	-69.9945844962781
119400000	-70.1768486175335
119500000	-69.5066010613906
119600000	-68.480420594591
119700000	-68.2010591970237
119800000	-68.4725287970519
119900000	-68.6396267601677
120000000	-68.4412305567443
120100000	-67.7810705486075
120200000	-67.3506976681027
120300000	-67.5952579658958
120400000	-66.9702141186743
120500000	-66.9104874099549
120600000	-67.1939958248118
120700000	-67.839270664935
120800000	-67.9583617603204
120900000	-67.2970482521991
121000000	-67.3397763358207
121100000	-67.8923890736121
121200000	-68.5798320549089
121300000	-69.2870272618865
121400000	-69.0912375774519
121500000	-70.1437757323508
121600000	-70.4053955009435
121700000	-69.8203923758853
121800000	-70.2197551636609
121900000	-70.4990762069729
122000000	-71.7192940580419
122100000	-71.790800425348
122200000	-71.0972270242397
122300000	-70.9632449532546
122400000	-71.0017414244618
122500000	-69.8669115660946
122600000	-68.9564629576828
122700000	-68.9260474396907
122800000	-68.8576702616763
122900000	-68.5009616642453
123000000	-67.4006240619283
123100000	-66.9948045207689
123200000	-67.0421694999608
123300000	-67.1103302668944
123400000	-66.6118387046038
123500000	-66.3051263336639
123600000	-66.5607803916379
123700000	-67.0554921837581
123800000	-66.7087672011805
123900000	-67.0208884030134
124000000	-67.3625897936624
124100000	-68.4662326690716
124200000	-68.849588912836
124300000	-68.4767256639211
124400000	-68.4184991871549
124500000	-68.828417744315
124600000	-69.6829073299393
124700000	-70.1691948029432
124800000	-69.9425072699703
124900000	-69.956772202856
125000000	-69.7053714188644
125100000	-68.1030730413733
125200000	-67.665528174067
125300000	-67.6905289390317
125400000	-67.4342847921441
125500000	-67.5198268215028
125600000	-67.5716974721017
125700000	-67.2863738508102
125800000	-66.5391252178084
125900000	-66.36078886439
126000000	-66.6260774182231
126100000	-66.7261304378788
126200000	-67.6926147145449
126300000	-67.4533813999527
126400000	-67.6155085236826
126500000	-68.1328181802996
126600000	-67.8109596618235
126700000	-67.9061513386448
126800000	-68.2640941078185
126900000	-69.2873378875702
127000000	-69.9479015471325
127100000	-70.0021406816542
127200000	-70.117056564616
127300000	-69.5311460398697
127400000	-69.7382079918025
127500000	-69.4148038911461
127600000	-69.4048442862336
127700000	-69.6353073761754
127800000	-68.6935188482429
127900000	-67.8171577697145
128000000	-67.1614617925269
128100000	-67.1763560858695
128200000	-67.1828070578505
128300000	-67.1774178794963
128400000	-67.5801571707606
128500000	-67.4561629719148
128600000	-67.4288523091356
128700000	-66.6210724889949
128800000	-66.8018089727486
128900000	-67.5181157481278
129000000	-68.2240218763467
129100000	-68.8055621401241
129200000	-68.3295047575665
129300000	-68.3723067467218
129400000	-68.3567786100078
129500000	-67.8164225275285
129600000	-68.4861272393319
129700000	-68.7602258128449
129800000	-70.2333519976257
129900000	-69.7540758647676
130000000	-69.2210278008099
130100000	-68.9375073202029
130200000	-68.3479531311151
130300000	-67.8054552528881
130400000	-67.7670109484959
130500000	-67.804420036969
130600000	-68.1381988329156
130700000	-67.4129462556778
130800000	-67.0657386789398
130900000	-66.9621212569888
131000000	-67.1189253784817
131100000	-67.3187875435701
131200000	-67.5769661464118
131300000	-68.3554243399096
131400000	-69.230184513748
131500000	-69.1228312112777
131600000	-68.2688970253778
131700000	-68.3598786670815
131800000	-68.8027853620375
131900000	-69.4196178215721
132000000	-69.5410913971809
132100000	-69.4183808754502
132200000	-69.655680654367
132300000	-69.2075794245134
132400000	-68.3253139077109
132500000	-68.3488184606126
132600000	-68.0423829871139
132700000	-68.2870945584125
132800000	-68.1909888309823
132900000	-67.3771412054016
133000000	-67.2129045732639
133100000	-67.2250425382029
133200000	-67.3821104276588
133300000	-67.3751151943155
133400000	-67.7512166774199
133500000	-68.4217282231621
133600000	-68.1655507859537
133700000	-68.4187656734544
133800000	-69.1112328935078
133900000	-69.3312596174119
134000000	-70.8776648055865
134100000	-71.32260001791
134200000	-70.99567878775
134300000	-71.0258553300941
134400000	-70.328796818576
134500000	-69.229187503226
134600000	-69.1554460386013
134700000	-69.241252779023
134800000	-69.4814351797457
134900000	-69.4856599076891
135000000	-68.7408316041739
135100000	-67.7494419525158
135200000	-67.1426578883091
135300000	-67.1217901479093
135400000	-67.1462389063003
135500000	-67.3996628459567
135600000	-67.508319974046
135700000	-67.5548324761752
135800000	-67.66189839275
135900000	-67.6357185097424
136000000	-67.5439765577362
136100000	-68.1883944449207
136200000	-68.8472086902913
136300000	-69.7352506429693
136400000	-70.0761319659519
136500000	-69.9745139256127
136600000	-69.8196687201201
136700000	-69.2923996387361
136800000	-68.4553566376587
136900000	-68.6035528599774
137000000	-68.5023861778919
137100000	-67.8277465372487
137200000	-66.8573767069924
137300000	-66.4694177181781
137400000	-66.1686316023969
137500000	-65.8419562761116
137600000	-65.3583595674103
137700000	-65.3596979623446
137800000	-65.7583214161973
137900000	-66.0415865414248
138000000	-65.6291735491991
138100000	-65.7011277995608
138200000	-66.1503155906287
138300000	-66.6238357373929
138400000	-67.4202131062718
138500000	-67.6486791190277
138600000	-67.9061806551833
138700000	-68.9439073866113
138800000	-68.8239101452542
138900000	-68.8985738216938
139000000	-69.0479749015855
139100000	-68.7241918526092
139200000	-68.6013834330755
139300000	-68.4789322156873
139400000	-68.5076892729296
139500000	-67.4068477777525
139600000	-67.1162616805043
139700000	-67.3034426594536
139800000	-67.19168961918
139900000	-67.525937953575
140000000	-67.0407714898695
140100000	-66.9193620984727
140200000	-67.3585197558708
140300000	-67.3942430744901
140400000	-67.0601538356815
140500000	-67.4555976549667
140600000	-68.2289006163111
140700000	-68.7836206960353
140800000	-68.7630682383811
140900000	-68.9355070572078
141000000	-68.5128458245567
141100000	-68.4826193700784
141200000	-68.2675502651864
141300000	-68.8593293247473
141400000	-68.8706471245675
141500000	-68.9655071221583
141600000	-68.5143221659652
141700000	-68.7127500423248
141800000	-68.2943281422865
141900000	-67.2270516138012
142000000	-67.0400976195409
142100000	-67.4339300518033
142200000	-68.1324333059802
142300000	-68.508155879873
142400000	-67.937537879767
142500000	-67.8493962151114
142600000	-68.1537296166662
142700000	-67.9961220031642
142800000	-68.3538279951268
142900000	-68.8622670146748
143000000	-70.5010061714722
143100000	-71.016999429941
143200000	-70.1597894752258
143300000	-68.9768605509819
143400000	-68.9149985860404
143500000	-68.9928692716934
143600000	-69.1783924395551
143700000	-69.443672283359
143800000	-69.6832478872024
143900000	-68.6986189197956
144000000	-67.50045621784
144100000	-67.106886317731
144200000	-67.1004713838249
144300000	-67.1996124283299
144400000	-67.5758084872498
144500000	-67.3587409348493
144600000	-67.4011138806255
144700000	-67.2810570234638
144800000	-66.7065315883428
144900000	-66.9979672730358
145000000	-67.6130625945133
145100000	-68.7272992556846
145200000	-69.2817436013683
145300000	-69.1187710346926
145400000	-69.2420277051367
145500000	-69.5770599381476
145600000	-69.5230894577683
145700000	-69.213460072564
145800000	-69.0018206769014
145900000	-69.6889010495242
146000000	-69.4973497260485
146100000	-68.756534695524
146200000	-68.2786736501532
146300000	-67.6623565932001
146400000	-67.6963152389273
146500000	-67.8561484786446
146600000	-68.0342032385828
146700000	-68.8126824889369
146800000	-69.5457227030977
146900000	-69.3952314778703
147000000	-69.6715609906753
147100000	-69.2518231578235
147200000	-68.8932728412478
147300000	-69.1913474470853
147400000	-69.6848230912206
147500000	-69.4745210515577
147600000	-69.6059109551813
147700000	-68.458369326471
147800000	-67.0296025041934
147900000	-66.8907893091583
148000000	-66.8499167795052
148100000	-66.8722223492226
148200000	-67.1461687405532
148300000	-67.6175809705829
148400000	-67.5867754921872
148500000	-67.684470557939
148600000	-67.8683432144999
148700000	-67.3482689318658
148800000	-68.2141794169269
148900000	-69.493344074088
149000000	-69.8116376185543
149100000	-70.3044588744637
149200000	-69.822194342592
149300000	-69.0396752589625
149400000	-68.8594269816494
149500000	-68.1893306951876
149600000	-68.4398721930545
149700000	-68.3489845034259
149800000	-68.5348527645793
149900000	-67.9058179118804
150000000	-67.8942551361149
150100000	-67.4730451642681
150200000	-66.9448278225698
150300000	-66.9134684575937
150400000	-67.3037669428444
150500000	-67.7353566336468
150600000	-68.2856353572578
150700000	-67.9371552298774
150800000	-67.96265074943
150900000	-68.3731325919495
151000000	-68.8423096279251
151100000	-69.242405488023
151200000	-69.6674893943751
151300000	-70.5145466495527
151400000	-70.7957615490711
151500000	-70.422110339788
151600000	-69.6126489054651
151700000	-68.7201272549274
151800000	-68.1253580517733
151900000	-68.0888156441487
152000000	-68.1488682514796
152100000	-68.2520773102545
152200000	-67.8132839829815
152300000	-67.8435228049403
152400000	-67.6878127154318
152500000	-67.8509682927165
152600000	-67.8424659150659
152700000	-68.0304829057578
152800000	-69.0323620754933
152900000	-70.2971381911645
153000000	-70.2766684313389
153100000	-69.9797178146762
153200000	-69.3801786456283
153300000	-69.1522055362084
153400000	-68.3312368118207
153500000	-68.8161892921743
153600000	-68.8046073031805
153700000	-68.9586053279941
153800000	-68.6764590139812
153900000	-68.5563594497332
154000000	-68.5382876535036
154100000	-68.026202855755
154200000	-68.2170495191084
154300000	-68.2455071555674
154400000	-69.0393768765499
154500000	-70.1909044561687
154600000	-69.9982746639808
154700000	-69.5702334960045
154800000	-69.9271911162288
154900000	-69.3586719276014
155000000	-69.1110395625345
155100000	-68.9009478040193
155200000	-68.8362684928523
155300000	-68.812899295321
155400000	-69.31342769377
155500000	-68.8164052165491
155600000	-67.4351698819318
155700000	-67.2816745910822
155800000	-67.3580809875052
155900000	-67.3130235327755
156000000	-67.9261712468463
156100000	-68.2157375117616
156200000	-68.3635032450705
156300000	-69.0044259132548
156400000	-68.5999073204562
156500000	-68.453703677121
156600000	-68.2983914808566
156700000	-69.0921755539887
156800000	-69.3526378373423
156900000	-69.5239678729699
157000000	-69.3914598071404
157100000	-68.5846239593905
157200000	-68.1865058027293
157300000	-67.4477445038936
157400000	-67.5355673026921
157500000	-67.0623962274539
157600000	-67.0562250411342
157700000	-67.2647363573745
157800000	-67.599898503668
157900000	-67.6220026695913
158000000	-67.4620635485325
158100000	-67.5160356462343
158200000	-68.015691581393
158300000	-68.136773924668
158400000	-68.9198969458098
158500000	-68.7424541793917
158600000	-69.7485881093262
158700000	-70.155193424392
158800000	-69.1383305656195
158900000	-69.2286588128115
159000000	-68.041029856325
159100000	-67.9616595312073
159200000	-67.5551473235724
159300000	-67.8758466010373
159400000	-67.9111383823193
159500000	-67.3504989194327
159600000	-67.3050618312401
159700000	-67.3869544417246
159800000	-67.0537453576761
159900000	-67.6108651106578
160000000	-67.6794970058968
160100000	-68.4932315891345
160200000	-68.5299624508135
160300000	-68.4070609028923
160400000	-67.4330027981146
160500000	-67.1574525151949
160600000	-67.4324110883786
160700000	-67.2500842252588
160800000	-67.2978970454603
160900000	-67.368142899781
161000000	-67.2173898013701
161100000	-67.1599482138272
161200000	-66.6347733499265
161300000	-66.8620466357434
161400000	-66.7715074604463
161500000	-67.6480227593148
161600000	-68.1351389781069
161700000	-68.5545504464317
161800000	-68.9672684357697
161900000	-68.574130092559
162000000	-68.508672476145
162100000	-68.5471350765299
162200000	-68.2467437390171
162300000	-69.2878847806045
162400000	-68.8665314786338
162500000	-69.235939709285
162600000	-68.8862135314495
162700000	-68.3528024127525
162800000	-68.2072238057513
162900000	-67.3214332464214
163000000	-67.5396944148086
163100000	-67.7349489321025
163200000	-68.2768393022467
163300000	-68.5471017558812
163400000	-68.5430143287761
163500000	-68.4871388146676
163600000	-68.7043267420354
163700000	-68.1426966356261
163800000	-68.0998001892185
163900000	-68.2608032547399
164000000	-68.9200596328181
164100000	-68.9754689025644
164200000	-68.8604672456665
164300000	-68.217088113898
164400000	-67.8611550011067
164500000	-67.3664907339255
164600000	-67.5204800448439
164700000	-67.777892904724
164800000	-67.7142296403617
164900000	-68.145872672118
165000000	-68.107056524139
165100000	-67.9733781609698
165200000	-68.0150047912836
165300000	-68.1595380304083
165400000	-68.8026059839853
165500000	-69.2874183785155
165600000	-69.6748319765248
165700000	-69.8319912984219
165800000	-69.7846095811123
165900000	-70.7964407651004
166000000	-71.1507223709696
166100000	-69.8553514580056
166200000	-70.5470515772834
166300000	-69.5175778775664
166400000	-69.5654646274849
166500000	-69.46439226444
166600000	-69.7405013465448
166700000	-69.8206570782944
166800000	-69.9041922916125
166900000	-69.8182623022387
167000000	-69.9989933576715
167100000	-69.2752982973387
167200000	-70.4395349171817
167300000	-70.6585229552908
167400000	-71.7923417371159
167500000	-70.8248982917861
167600000	-70.249957764687
167700000	-70.1120022178249
167800000	-70.0078985548995
167900000	-69.6013172432193
168000000	-69.6726380951015
168100000	-69.6240991982452
168200000	-69.9755268465061
168300000	-69.8053774386029
168400000	-69.7672244030557
168500000	-69.9299000566807
168600000	-70.2568869775805
168700000	-70.3545589094838
168800000	-69.962728904086
168900000	-70.3797505767296
169000000	-70.9015592177044
169100000	-70.9249447947695
169200000	-70.4754877705512
169300000	-69.9990011921867
169400000	-69.0516654438722
169500000	-68.7443780888693
169600000	-68.5442638736288
169700000	-67.9989120963337
169800000	-68.2090230617731
169900000	-68.4205585155838
170000000	-68.4658624880327
170100000	-68.3073045872948
170200000	-68.1396119275156
170300000	-68.1939528803267
170400000	-68.490876895607
170500000	-69.0381931856262
170600000	-68.825326753426
170700000	-68.9959720764511
170800000	-69.2428762455114
170900000	-69.2473408595512
171000000	-68.665595008466
171100000	-68.1024188533591
171200000	-68.1234709184618
171300000	-68.2469616364464
171400000	-68.4984506812914
171500000	-68.7557073931727
171600000	-68.7028874968802
171700000	-68.7473369264965
171800000	-68.7665794453875
171900000	-69.6450473246245
172000000	-69.4342087890088
172100000	-70.5250787148005
172200000	-71.4948800298957
172300000	-70.8731795166601
172400000	-70.6865765780195
172500000	-70.6539300018635
172600000	-69.7461983457802
172700000	-69.5822735334488
172800000	-69.6655425803376
172900000	-69.6748240303789
173000000	-69.5065782484603
173100000	-69.5103412618875
173200000	-69.2732653348688
173300000	-69.3598901847278
173400000	-70.029846947235
173500000	-70.311228365172
173600000	-70.2361313090176
173700000	-70.5442494547558
173800000	-70.0939971371214
173900000	-70.1794966595481
174000000	-70.1569451747018
174100000	-70.0733894163249
174200000	-69.445598650201
174300000	-68.8005119675768
174400000	-68.2299208571171
174500000	-68.1804451036018
174600000	-67.3240600978591
174700000	-67.3338502237909
174800000	-67.5905604431717
174900000	-68.1882433513586
175000000	-68.3745463710027
175100000	-68.3362707140845
175200000	-68.1696056600921
175300000	-68.0630840786665
175400000	-67.8763178541763
175500000	-67.8459238998661
175600000	-67.4826997666498
175700000	-67.5164933935689
175800000	-67.3701012806187
175900000	-67.4027012167944
176000000	-67.2447284035481
176100000	-66.7660272946537
176200000	-66.720550947596
176300000	-66.8791324501134
176400000	-67.4612514479819
176500000	-67.99988431231
176600000	-68.6441198536178
176700000	-68.9219138785391
176800000	-70.0879863862152
176900000	-70.1691743092546
177000000	-70.0975081959736
177100000	-69.1977655855328
177200000	-68.9727577480383
177300000	-69.0985217595824
177400000	-69.1885036379881
177500000	-69.005209682744
177600000	-68.8349898418784
177700000	-68.3772087130065
177800000	-68.532223916942
177900000	-68.5570814844864
178000000	-68.1327707958682
178100000	-68.2030354205452
178200000	-68.4942937488279
178300000	-69.4330478631652
178400000	-69.287731972535
178500000	-69.2387858003328
178600000	-68.8129823521108
178700000	-69.1428695312085
178800000	-69.2304168657634
178900000	-69.2261111556155
179000000	-68.4621149247873
179100000	-68.9776245153527
179200000	-69.0276522135773
179300000	-69.8111935662542
179400000	-69.780970790482
179500000	-69.550474803004
179600000	-69.6765999570852
179700000	-70.3871768030268
179800000	-69.9590793336147
179900000	-70.1448076627031
180000000	-70.2547471757042
180100000	-70.5233978637728
180200000	-70.8287140221587
180300000	-70.3524066671036
180400000	-69.9287747592523
180500000	-69.1293163233393
180600000	-69.0545670816126
180700000	-68.5559055790083
180800000	-68.6863265024059
180900000	-69.1412424319385
181000000	-69.3796135399953
181100000	-69.3254830385418
181200000	-70.0450751157378
181300000	-70.0795319398277
181400000	-70.2809436576965
181500000	-70.6573684667264
181600000	-70.8960875581274
181700000	-71.5395579674222
181800000	-72.5743540501051
181900000	-72.4582809809755
182000000	-71.8295614405011
182100000	-70.7654140414033
182200000	-70.1368663539811
182300000	-70.1526225866157
182400000	-69.2822496569898
182500000	-69.5423165605204
182600000	-69.376750996884
182700000	-70.1102298837008
182800000	-70.1865651108951
182900000	-70.1872995918521
183000000	-69.7891203044285
183100000	-69.0709268624478
183200000	-68.9444478115692
183300000	-69.3907615306533
183400000	-69.1633644075799
183500000	-69.4014899003034
183600000	-69.114869440497
183700000	-69.4499392764022
183800000	-69.5592840555575
183900000	-68.7327010933469
184000000	-68.5971781268822
184100000	-68.9142944560411
184200000	-68.9483144306097
184300000	-69.1963539965191
184400000	-68.4835626882656
184500000	-68.0765706960487
184600000	-67.9759432142973
184700000	-67.9825667904189
184800000	-67.4094362364006
184900000	-66.6202350237437
185000000	-66.7869545966804
185100000	-66.7006380926724
185200000	-66.6581491594049
185300000	-67.2172360798121
185400000	-67.5511758601273
185500000	-68.1137011238905
185600000	-68.622234167403
185700000	-69.2918739623424
185800000	-69.6337239197909
185900000	-69.4503099381162
186000000	-69.7300387145484
186100000	-69.4894008271858
186200000	-69.7482093126014
186300000	-68.9602915877596
186400000	-68.8788996814666
186500000	-68.233664685576
186600000	-68.0971980846879
186700000	-68.1820615147154
186800000	-67.8215158829571
186900000	-67.8387312647838
187000000	-68.2001904536865
187100000	-69.0691529267368
187200000	-69.6909395454616
187300000	-69.5648851149385
187400000	-69.6431508134542
187500000	-69.319527628697
187600000	-69.7814337724085
187700000	-69.8049628758755
187800000	-69.006127337359
187900000	-69.4331139408553
188000000	-69.0533171576872
188100000	-69.5119225705722
188200000	-69.6287576382554
188300000	-69.8174782562272
188400000	-69.9718304465205
188500000	-70.6903303672045
188600000	-70.562383728563
188700000	-70.6086541750292
188800000	-70.1639571353901
188900000	-70.3437918260802
189000000	-70.0947042422573
189100000	-70.2914355722902
189200000	-70.013267772817
189300000	-69.1796755022699
189400000	-68.6077082813465
189500000	-68.6240678581429
189600000	-68.6897784734093
189700000	-68.9291939162799
189800000	-68.9884693525569
189900000	-69.5283658227211
190000000	-70.2475025595599
190100000	-70.4091034366583
190200000	-70.7599720586555
190300000	-70.6510906027317
190400000	-70.6314479504286
190500000	-71.304211547624
190600000	-71.1013537294422
190700000	-71.0537347767983
190800000	-71.3322247846433
190900000	-71.8423606718419
191000000	-71.495804476143
191100000	-71.4632185784024
191200000	-71.3597870001717
191300000	-71.1299899750709
191400000	-70.7980552030656
191500000	-71.7721168127085
191600000	-71.8124093908621
191700000	-71.8181876626356
191800000	-72.0891573308606
191900000	-71.4509521293486
192000000	-71.3238555839628
192100000	-71.6291016731901
192200000	-71.2199174867421
192300000	-71.6015801961401
192400000	-71.3879093508882
192500000	-70.885481932586
192600000	-71.256865018267
192700000	-71.1918809204523
192800000	-70.8066844428518
192900000	-70.7603451144185
193000000	-69.881323861991
193100000	-69.7294867145729
193200000	-68.7608745547186
193300000	-68.9024069083041
193400000	-68.4435495306021
193500000	-68.5085783446597
193600000	-68.8135678223215
193700000	-68.6142971782627
193800000	-68.3247083826575
193900000	-68.6459831352153
194000000	-68.6908117427284
194100000	-69.5637301267252
194200000	-69.5220475493853
194300000	-70.0660510348587
194400000	-70.018025678558
194500000	-70.5857672933076
194600000	-70.514191901376
194700000	-70.682236354649
194800000	-70.9389882191535
194900000	-71.0328326672575
195000000	-71.0683414270007
195100000	-70.5011236962332
195200000	-70.8465356470658
195300000	-70.2178871942229
195400000	-70.3113813424086
195500000	-70.4699464845755
195600000	-70.2964941847772
195700000	-69.9743622320466
195800000	-70.1531656756509
195900000	-69.002610063297
196000000	-69.3700350645071
196100000	-68.7265041170429
196200000	-69.091616276611
196300000	-68.8767918461011
196400000	-69.6046817818146
196500000	-69.7968250999153
196600000	-69.7863389198802
196700000	-69.3400932496468
196800000	-69.9013504936312
196900000	-69.3986706348015
197000000	-69.1533298260358
197100000	-68.6594208673359
197200000	-68.739120047492
197300000	-68.1726737748614
197400000	-68.2448185810061
197500000	-67.7546706901348
197600000	-67.1187794055169
197700000	-66.9405050598007
197800000	-67.1718486809307
197900000	-67.1500760095133
198000000	-67.5922255205055
198100000	-68.64252217846
198200000	-68.790795040128
198300000	-69.3588404405236
198400000	-69.9397044227711
198500000	-69.4540084570034
198600000	-69.3968239717265
198700000	-70.6544282709762
198800000	-70.2376803174531
198900000	-70.4589588435411
199000000	-69.7945774151405
199100000	-69.6640038695059
199200000	-69.6006173955268
199300000	-70.1261477902654
199400000	-70.0690422498779
199500000	-69.1206912293131
199600000	-56.3950634940888
199700000	-56.1682959672518
199800000	-56.1626253027339
199900000	-56.16144854597
[truncated: 2,096 more rows]
