# Supplementary material for: Highly efficient photonic radar by incorporating MDM-WDM and machine learning classifiers under adverse weather conditions
Source: PLoS One. 2024 Apr 1;19(4):e0300653. doi: 10.1371/journal.pone.0300653 (PMC10984395; doi:10.1371/journal.pone.0300653)
Supplement: S1 File — (ZIP) [file pone.0300653.s001.zip › Visibility_Dataset_optical/Strong scintillations/Target 4.txt]

0	-71.1174132470872
100000	-69.528531224113
200000	-69.3063556959799
300000	-69.2914501286627
400000	-68.9068547213925
500000	-68.8246912673706
600000	-67.8414588009296
700000	-68.0860605458935
800000	-68.3268362903114
900000	-68.2803076412686
1000000	-67.9858905953748
1100000	-66.9749121704339
1200000	-67.3614344485919
1300000	-67.4865205251219
1400000	-67.4301255563961
1500000	-67.4484060361736
1600000	-67.1866100199363
1700000	-67.7235209923028
1800000	-68.2623271783016
1900000	-68.2098632202865
2000000	-68.0031657304023
2100000	-67.3925997140275
2200000	-68.08036855433
2300000	-68.1149502497181
2400000	-67.918979887187
2500000	-67.6271387526993
2600000	-67.0183618818103
2700000	-67.4199163497796
2800000	-67.6967010939822
2900000	-67.5326313463277
3000000	-67.4438862056007
3100000	-67.5913627125126
3200000	-68.0458887319526
3300000	-68.2872572519579
3400000	-68.7534240018971
3500000	-68.6145980017321
3600000	-67.9794412249537
3700000	-68.889128349554
3800000	-68.856945110856
3900000	-68.7798141734775
4000000	-68.1584009541624
4100000	-68.1745609056773
4200000	-68.4000339340254
4300000	-68.9534105424642
4400000	-69.1839405400366
4500000	-67.973690467964
4600000	-68.3062095980512
4700000	-69.3208502923557
4800000	-69.3867418856033
4900000	-69.3387263712968
5000000	-68.7980063631554
5100000	-69.4799047288594
5200000	-69.6991632018842
5300000	-69.8943670541729
5400000	-69.6287987912944
5500000	-68.1176818852815
5600000	-68.9028242563475
5700000	-68.8465968634657
5800000	-68.9675782351236
5900000	-68.9769269929819
6000000	-67.8822870534124
6100000	-68.1917791268494
6200000	-68.1819173837294
6300000	-68.1158727055142
6400000	-68.0976989940313
6500000	-67.3307005478566
6600000	-68.1656290976619
6700000	-68.159577429578
6800000	-68.0719404480294
6900000	-67.6078687581764
7000000	-66.6915405440503
7100000	-66.9546278263573
7200000	-66.9451637143416
7300000	-66.7319021791529
7400000	-66.5396857728749
7500000	-65.7375254492104
7600000	-66.3556894205551
7700000	-66.489183302697
7800000	-66.260610324216
7900000	-66.0384520636404
8000000	-65.9704071657197
8100000	-66.0977883136919
8200000	-66.5275337962383
8300000	-66.6852187325268
8400000	-66.7061421545561
8500000	-66.8046639519077
8600000	-67.8056339468123
8700000	-67.5296697109827
8800000	-67.1440181459861
8900000	-66.8166367810524
9000000	-67.1767420451789
9100000	-67.3555845182605
9200000	-68.1332743938732
9300000	-67.8171480124234
9400000	-67.2883929187606
9500000	-67.6088318925058
9600000	-67.5693029818452
9700000	-67.3576758140937
9800000	-67.4790666223211
9900000	-66.7868471881334
10000000	-67.548316585176
10100000	-67.54113929427
10200000	-67.8273963674391
10300000	-67.539362761627
10400000	-67.077617543579
10500000	-66.8094747442885
10600000	-66.7880829634207
10700000	-66.8514945550349
10800000	-67.0960654215015
10900000	-66.4131511375787
11000000	-67.135163857519
11100000	-67.2590225534811
11200000	-67.0171256841294
11300000	-67.0398474842152
11400000	-66.5774841008526
11500000	-66.7576238565231
11600000	-67.5070251326611
11700000	-67.6277167842371
11800000	-67.7030229416205
11900000	-67.0721320488866
12000000	-66.8476534490349
12100000	-67.0018936887081
12200000	-66.5745156655302
12300000	-66.6908128644556
12400000	-66.490974322106
12500000	-66.9428425714855
12600000	-67.5638172969175
12700000	-67.227030438351
12800000	-67.2492594088888
12900000	-67.1998502943012
13000000	-67.3474174330782
13100000	-68.7191459125937
13200000	-68.3505945247851
13300000	-68.8583680832466
13400000	-68.5056870204605
13500000	-68.2349487848204
13600000	-68.6931123387552
13700000	-67.0436439224953
13800000	-66.9049832274676
13900000	-66.860890757273
14000000	-66.6195269952034
14100000	-67.0890222371167
14200000	-66.6683985168147
14300000	-66.5722787269177
14400000	-66.5119978624505
14500000	-66.5697043085691
14600000	-66.9881384416315
14700000	-66.8844146381368
14800000	-68.1647055917692
14900000	-68.3561300597447
15000000	-68.2278852664024
15100000	-68.0564102789042
15200000	-67.6328600795867
15300000	-67.9873052372967
15400000	-67.965681628104
15500000	-67.4295008308064
15600000	-67.271762534944
15700000	-67.1939229174323
15800000	-67.1246407015811
15900000	-67.2093432779401
16000000	-67.5616706391316
16100000	-66.8765854901415
16200000	-67.233993555753
16300000	-67.531034631824
16400000	-67.3504416930913
16500000	-67.9740672576064
16600000	-68.4162702589174
16700000	-68.9406812084149
16800000	-68.7353625797925
16900000	-68.4911404951278
17000000	-68.7273855136854
17100000	-68.3721422725784
17200000	-69.4504968214632
17300000	-69.4421309127296
17400000	-69.038351441877
17500000	-69.816661962748
17600000	-69.6368889282669
17700000	-69.8224140928437
17800000	-69.800065462115
17900000	-68.655974083084
18000000	-69.2711114743306
18100000	-68.8328356450438
18200000	-69.3536600825222
18300000	-69.4502390819292
18400000	-68.7027938223629
18500000	-69.1313029932672
18600000	-68.2801646190368
18700000	-68.3858045090674
18800000	-68.5220448620048
18900000	-68.2447682913725
19000000	-69.6372898913263
19100000	-68.926379408301
19200000	-68.9805588186934
19300000	-69.0873709391087
19400000	-68.8423364358541
19500000	-69.8244297303688
19600000	-69.3976065151811
19700000	-70.1315427991902
19800000	-70.4796467137753
19900000	-69.9749806623642
20000000	-70.1927361248069
20100000	-68.8685001971303
20200000	-69.0968401535447
20300000	-69.3752642877867
20400000	-69.1289677750568
20500000	-69.3818912546495
20600000	-69.3559875453951
20700000	-69.7611896840038
20800000	-69.53445219727
20900000	-69.2203241631268
21000000	-69.7082494013846
21100000	-69.3928164948405
21200000	-70.6154010872895
21300000	-70.6912511689965
21400000	-70.9415343067029
21500000	-70.8385077714057
21600000	-70.1605375496657
21700000	-70.1092954675269
21800000	-69.8578966649679
21900000	-70.5006040973373
22000000	-70.1426883325583
22100000	-69.32188201217
22200000	-70.0105021470888
22300000	-69.7274571154433
22400000	-70.1381084541789
22500000	-69.7597114866533
22600000	-69.5135946559596
22700000	-69.8234019258742
22800000	-69.8617427220384
22900000	-70.1077046830846
23000000	-69.1688623795294
23100000	-69.0252419353527
23200000	-69.8395043024539
23300000	-69.712560447297
23400000	-70.1449374406201
23500000	-69.8725440008018
23600000	-69.8947017153723
23700000	-69.9958003222706
23800000	-70.081306576234
23900000	-69.5794265414833
24000000	-69.209010676714
24100000	-68.8325255744319
24200000	-68.9368799818417
24300000	-68.7196852553153
24400000	-68.0735272356236
24500000	-68.0357943280739
24600000	-68.0824375417032
24700000	-67.7522077859289
24800000	-67.9396552599375
24900000	-67.3487263912655
25000000	-67.6404968654498
25100000	-67.7207221190846
25200000	-68.1988679293169
25300000	-68.319113731416
25400000	-66.9519609823213
25500000	-67.5266057071848
25600000	-67.49990904008
25700000	-67.1986853694831
25800000	-67.3380388645263
25900000	-66.9988039695454
26000000	-67.633498290462
26100000	-67.686569991382
26200000	-67.3368074852359
26300000	-67.6841256431868
26400000	-67.735758671929
26500000	-69.2653955433602
26600000	-69.1078203872931
26700000	-69.1150281196177
26800000	-69.8794020252879
26900000	-69.8089136227946
27000000	-70.2632059665764
27100000	-70.2310521460724
27200000	-69.7781081640017
27300000	-70.6141670880786
27400000	-70.556278301398
27500000	-70.597940667752
27600000	-71.3607142806238
27700000	-71.3543592310118
27800000	-71.4738995855462
27900000	-70.5527490633168
28000000	-70.4800180211566
28100000	-70.6877738999047
28200000	-70.6180603054495
28300000	-71.0081526490967
28400000	-70.0762395205188
28500000	-69.5534302504109
28600000	-69.7294628374751
28700000	-69.1873469773377
28800000	-69.0884825987718
28900000	-68.0913020422464
29000000	-68.475270337989
29100000	-68.9831771807545
29200000	-68.9802213777165
29300000	-68.2790809060062
29400000	-67.3653646964214
29500000	-67.848601747059
29600000	-67.9615692530444
29700000	-68.0602942615454
29800000	-68.3311454736406
29900000	-67.4069529540207
30000000	-68.239043401031
30100000	-67.9764134883837
30200000	-67.9925169473356
30300000	-67.9076553108911
30400000	-68.4003830566657
30500000	-69.3974051233117
30600000	-68.2869932320359
30700000	-68.2636894986557
30800000	-67.855081689752
30900000	-67.5288147325197
31000000	-68.6010496157552
31100000	-67.8871160559048
31200000	-68.1325477994547
31300000	-67.7017203660745
31400000	-67.6650965862703
31500000	-67.2320967066883
31600000	-67.343469618629
31700000	-68.1853751683204
31800000	-67.9745742208052
31900000	-67.5217987288756
32000000	-67.529788728911
32100000	-67.202855290818
32200000	-67.339091535477
32300000	-66.9859195520483
32400000	-67.3052517986282
32500000	-67.2091467528604
32600000	-67.7745383998584
32700000	-67.264496743204
32800000	-67.090426767083
32900000	-67.3582540471008
33000000	-68.1932889402039
33100000	-68.4507697778956
33200000	-68.7184397395459
33300000	-69.0308590922825
33400000	-69.6994408448262
33500000	-69.7667796394042
33600000	-69.5281262085075
33700000	-68.9142509998414
33800000	-68.8597801877468
33900000	-69.2738787083807
34000000	-69.5539707589136
34100000	-69.6187100551579
34200000	-69.8905053448724
34300000	-69.0812032672777
34400000	-69.0740617748851
34500000	-68.9545778523988
34600000	-68.9687591061044
34700000	-69.2206321554801
34800000	-69.42745806871
34900000	-70.4521461988361
35000000	-70.5070516548387
35100000	-70.563659505842
35200000	-70.5246372133994
35300000	-69.6783159477613
35400000	-70.0387516819755
35500000	-70.696519163502
35600000	-70.9930022790359
35700000	-70.280189396632
35800000	-69.5635426153656
35900000	-70.003677369538
36000000	-69.916357607557
36100000	-69.628872464303
36200000	-69.567758847586
36300000	-68.8894202020871
36400000	-69.1306723005036
36500000	-69.5676400289816
36600000	-69.1567084714305
36700000	-68.9778798356467
36800000	-68.8940806317868
36900000	-68.5022290387251
37000000	-68.498471097784
37100000	-67.5927107379853
37200000	-67.69667488301
37300000	-67.3474290309802
37400000	-67.4395565782933
37500000	-67.5799861642721
37600000	-67.1276592303456
37700000	-67.320065208321
37800000	-67.3112789006421
37900000	-67.1173962069578
38000000	-68.0298536704321
38100000	-67.3621875579332
38200000	-68.0520202604371
38300000	-67.9254752985832
38400000	-67.8985146742509
38500000	-68.2434449800929
38600000	-67.6415376643931
38700000	-68.1737880056745
38800000	-68.2405879145127
38900000	-68.1153883752188
39000000	-68.891257463243
39100000	-69.0213932460663
39200000	-69.2807028399154
39300000	-69.5051795497441
39400000	-69.4769084825717
39500000	-69.7426704988678
39600000	-69.5787354260751
39700000	-70.2348835066313
39800000	-70.216521606413
39900000	-69.8933147799087
40000000	-70.1719401346522
40100000	-70.1259145725487
40200000	-69.4861241039811
40300000	-70.1220422772233
40400000	-70.0846249352998
40500000	-70.4122378192051
40600000	-70.5672332442283
40700000	-70.4581119511137
40800000	-69.4396743384389
40900000	-69.7412850287533
41000000	-70.0472853735424
41100000	-69.8756254312678
41200000	-69.3690533015618
41300000	-69.1956480902614
41400000	-69.2479401299027
41500000	-68.5967620537557
41600000	-68.3820644369984
41700000	-68.5349443232481
41800000	-68.2361725829268
41900000	-69.3933824146698
42000000	-68.8931611104969
42100000	-68.900356352823
42200000	-68.7031250607756
42300000	-68.5283394252418
42400000	-69.2300785616843
42500000	-68.8438672227112
42600000	-69.4520766731766
42700000	-69.5112646146952
42800000	-68.6428465259252
42900000	-69.2373181089191
43000000	-68.6422224583373
43100000	-68.472071606289
43200000	-67.9724914248286
43300000	-67.0691198825091
43400000	-67.3981182479053
43500000	-67.1854008241603
43600000	-67.4316210176448
43700000	-67.3933237644483
43800000	-67.1679133871142
43900000	-67.785089408162
44000000	-67.5958411778495
44100000	-67.3604063070593
44200000	-67.8722144645742
44300000	-68.191795558208
44400000	-69.904026724796
44500000	-69.7222772773064
44600000	-69.6801267143199
44700000	-69.2926001693318
44800000	-69.5888999156238
44900000	-70.06478666483
45000000	-70.0882455144683
45100000	-68.9136775235141
45200000	-69.2284710458323
45300000	-69.1343870604231
45400000	-69.2525770987764
45500000	-69.1799772262222
45600000	-69.0685861704426
45700000	-67.8592768254351
45800000	-68.2253668015797
45900000	-67.9864194844451
46000000	-67.5965328185688
46100000	-67.525482924184
46200000	-67.6083705481309
46300000	-67.932228027043
46400000	-67.264319960193
46500000	-67.1087514563179
46600000	-67.1099717926678
46700000	-66.6338189219326
46800000	-67.7925969197664
46900000	-67.5571343003942
47000000	-67.7796346892863
47100000	-68.2421142929939
47200000	-67.9104489026042
47300000	-68.8530255024072
47400000	-68.1208653365249
47500000	-68.653134738696
47600000	-68.7933492512652
47700000	-68.4004954606853
47800000	-69.5942178639609
47900000	-68.3560569190586
48000000	-68.5847406691029
48100000	-68.612916728874
48200000	-67.7946987371212
48300000	-68.0967575010381
48400000	-67.914971055521
48500000	-68.4888855548428
48600000	-68.0950550990644
48700000	-68.1112034935186
48800000	-68.5541650007696
48900000	-67.6076384350212
49000000	-68.2639417030376
49100000	-68.1476652198014
49200000	-68.1171808107817
49300000	-69.1060690968242
49400000	-69.0809215257588
49500000	-69.1322063476049
49600000	-69.2293467840644
49700000	-70.1650889466411
49800000	-70.3290037527014
49900000	-69.9946203614403
50000000	-71.7251518423333
50100000	-71.2064477246374
50200000	-71.1278256546455
50300000	-70.882517608695
50400000	-70.8700939311648
50500000	-70.895925544328
50600000	-70.6868522069136
50700000	-70.9394519844889
50800000	-69.9837141509799
50900000	-69.8490591951091
51000000	-70.1373116943695
51100000	-68.7577735026637
51200000	-69.0980056696941
51300000	-69.3129558232986
51400000	-69.450334665145
51500000	-69.4235832618959
51600000	-68.5421908922905
51700000	-69.0263455487861
51800000	-68.6042685395759
51900000	-68.9747833171716
52000000	-69.0537981482953
52100000	-68.8830869084606
52200000	-70.4155411465099
52300000	-69.5501653525734
52400000	-69.4568668873107
52500000	-68.8914583058264
52600000	-68.6299780999017
52700000	-69.4069243923861
52800000	-69.3727780792264
52900000	-69.6039746203729
53000000	-69.5627101411827
53100000	-69.6089637359476
53200000	-69.709013201469
53300000	-69.6153043879518
53400000	-70.3221137175071
53500000	-69.4384691491864
53600000	-70.0546299868554
53700000	-70.3453358202418
53800000	-70.464567231746
53900000	-70.3267778967332
54000000	-68.8737205628929
54100000	-69.1738139542577
54200000	-68.3626787714504
54300000	-68.4315999798264
54400000	-68.4352764822262
54500000	-68.5200844807603
54600000	-69.513492821095
54700000	-69.5457727130372
54800000	-69.5798276012054
54900000	-69.6572775774018
55000000	-68.1891542351562
55100000	-69.6443915357667
55200000	-68.1363349171411
55300000	-68.3105108085399
55400000	-68.0268030307853
55500000	-67.6121815531464
55600000	-67.9094354013308
55700000	-67.2816387120767
55800000	-66.9604344560818
55900000	-66.9235515900736
56000000	-66.9745407078778
56100000	-68.1301434702081
56200000	-67.6955719374079
56300000	-68.4917338433164
56400000	-68.0438543107652
56500000	-68.2392114448636
56600000	-68.6170495438396
56700000	-68.197206137802
56800000	-68.0959875080537
56900000	-67.6942954431339
57000000	-67.6594314852624
57100000	-67.4773685112877
57200000	-67.4355263955641
57300000	-67.7074171078936
57400000	-67.938613568113
57500000	-68.5619821201801
57600000	-68.5978897397636
57700000	-68.6608424068813
57800000	-68.7972921996653
57900000	-68.5556007220289
58000000	-69.182698748337
58100000	-68.8983376287163
58200000	-69.0075718276478
58300000	-68.7795721930693
58400000	-68.8119759136733
58500000	-68.6501847793861
58600000	-68.2617494185864
58700000	-67.9610268311863
58800000	-67.8301131710469
58900000	-67.7112611108133
59000000	-68.4033022657618
59100000	-68.4657215327571
59200000	-68.1254355167844
59300000	-68.0233897724445
59400000	-68.2324636588501
59500000	-68.416235322775
59600000	-68.5726419352106
59700000	-68.1340782477243
59800000	-68.5420006732623
59900000	-68.4485114588535
60000000	-68.7867326498808
60100000	-69.087043267945
60200000	-68.3142641111291
60300000	-68.0815554414437
60400000	-68.062061129371
60500000	-68.0862773584398
60600000	-68.171213129175
60700000	-68.0261233216378
60800000	-68.6699421074714
60900000	-68.3053662011584
61000000	-68.6459465374444
61100000	-68.5715865974921
61200000	-68.439112845227
61300000	-68.4013118620576
61400000	-69.1123976136165
61500000	-69.0782376536905
61600000	-69.0825488053469
61700000	-68.8203017422907
61800000	-69.0072054570886
61900000	-69.1617523913779
62000000	-68.5970206131486
62100000	-68.3851985078057
62200000	-68.5077211910843
62300000	-68.5813440917835
62400000	-69.377095422431
62500000	-69.6211140744855
62600000	-69.0301983200209
62700000	-69.007914079208
62800000	-69.2423207855738
62900000	-69.4089301445917
63000000	-69.849212431801
63100000	-69.4679440541029
63200000	-69.5291933666073
63300000	-69.3385133602095
63400000	-69.1177780552198
63500000	-69.5855578174074
63600000	-68.4569885288963
63700000	-69.2964339229288
63800000	-69.0021142984134
63900000	-68.9382547420597
64000000	-68.9319381494554
64100000	-68.6895334099545
64200000	-69.9593564482149
64300000	-69.5615581048615
64400000	-69.7636160823861
64500000	-69.5185928718371
64600000	-69.4965505391765
64700000	-71.1003609771156
64800000	-69.3986798149977
64900000	-69.7354076565715
65000000	-68.8499085754056
65100000	-69.0039716507429
65200000	-69.0998714031246
65300000	-68.889274947423
65400000	-69.4145446660489
65500000	-68.553247527486
65600000	-68.5507459971908
65700000	-68.4752783281461
65800000	-68.1691171591517
65900000	-69.3200363647994
66000000	-68.5886651151421
66100000	-69.4903513754207
66200000	-68.4097692509437
66300000	-68.3050206668714
66400000	-68.4951998666001
66500000	-68.3065724020362
66600000	-68.7770011872915
66700000	-69.1049175843845
66800000	-68.9096099836608
66900000	-68.9779510515142
67000000	-68.6383492894596
67100000	-69.0328540578693
67200000	-68.098544594735
67300000	-69.047381038094
67400000	-68.2630858635436
67500000	-68.2885611209027
67600000	-68.469098329983
67700000	-68.2536472234002
67800000	-68.498520031606
67900000	-68.2502407305134
68000000	-68.5141462320882
68100000	-68.8369223918425
68200000	-69.0988433589067
68300000	-70.1211553053524
68400000	-69.3133133696828
68500000	-70.3660326937826
68600000	-70.099774310431
68700000	-70.0294263116848
68800000	-70.8992610850253
68900000	-70.6183479135728
69000000	-70.3447561148442
69100000	-69.8378110233516
69200000	-69.9177293023462
69300000	-69.8092391469383
69400000	-70.043692318876
69500000	-70.7391483221265
69600000	-70.3082476025296
69700000	-70.4565404099571
69800000	-70.5161551887996
69900000	-70.2212439421711
70000000	-69.8636263259446
70100000	-69.5928257132861
70200000	-69.8927911437425
70300000	-69.5372320178267
70400000	-69.6971393086502
70500000	-69.7469165939306
70600000	-69.9268584071243
70700000	-69.7443518838284
70800000	-69.1866317315613
70900000	-68.5357264585246
71000000	-68.4462862489548
71100000	-68.7666959069805
71200000	-69.5765155203889
71300000	-69.4990222569616
71400000	-69.2167137230327
71500000	-69.2327158098521
71600000	-69.0354614895597
71700000	-69.0305110066482
71800000	-69.282867247082
71900000	-69.3501411017499
72000000	-70.1702605192763
72100000	-70.1829487565806
72200000	-70.2631231945023
72300000	-70.1126071665198
72400000	-69.1235346156097
72500000	-68.7595597943157
72600000	-68.7332327637444
72700000	-68.909252210068
72800000	-68.2174499005503
72900000	-68.0816304488435
73000000	-68.6036556263784
73100000	-68.4260723729686
73200000	-68.6836605843261
73300000	-67.5522246543212
73400000	-67.442006316357
73500000	-68.211564206663
73600000	-67.8721598933002
73700000	-67.5439628872382
73800000	-67.2898428973376
73900000	-67.6014515537626
74000000	-68.1558823927847
74100000	-67.9334085089513
74200000	-67.9000313452611
74300000	-67.3250410552661
74400000	-68.4199110549003
74500000	-68.4001951221356
74600000	-68.2209405709484
74700000	-69.1577480935679
74800000	-68.7351201695956
74900000	-68.9222419173884
75000000	-69.2772320654178
75100000	-69.1688661468982
75200000	-69.1303809502383
75300000	-69.1853969523012
75400000	-70.09174558166
75500000	-68.8619288853572
75600000	-68.8990837867794
75700000	-69.0243426710603
75800000	-69.2851322807598
75900000	-70.2619654161875
76000000	-69.7323816781059
76100000	-69.0102423220807
76200000	-68.273916996018
76300000	-68.505934873086
76400000	-68.6656050800341
76500000	-68.2775470916562
76600000	-69.0603680564277
76700000	-68.999066747585
76800000	-68.7031113317282
76900000	-68.8309213144314
77000000	-68.762911917916
77100000	-69.1305550755559
77200000	-69.7999984558439
77300000	-69.5566746342909
77400000	-69.6209579816719
77500000	-69.5004242311081
77600000	-69.9014709450628
77700000	-69.7260944090044
77800000	-69.2081309758972
77900000	-68.5694514128736
78000000	-68.1969868850965
78100000	-68.2697532570381
78200000	-68.3683284415942
78300000	-68.4626250081425
78400000	-68.9243753213591
78500000	-68.6643157565139
78600000	-68.78187559442
78700000	-68.6640986478422
78800000	-69.0339382563749
78900000	-70.1355454745717
79000000	-70.7940751789404
79100000	-71.1369124239175
79200000	-70.6318058936045
79300000	-70.3410424491742
79400000	-70.354715833203
79500000	-71.3905964166039
79600000	-71.4344425882639
79700000	-70.3298480420072
79800000	-70.5665724074615
79900000	-69.0445144654869
80000000	-68.441513958441
80100000	-68.8986088332565
80200000	-67.9466961232785
80300000	-68.1832285655244
80400000	-68.025951080019
80500000	-68.0321177583188
80600000	-67.4464229767401
80700000	-67.3354255693273
80800000	-67.8040232185753
80900000	-66.9961970537946
81000000	-67.8018873422764
81100000	-67.6156977532357
81200000	-67.3742250641464
81300000	-68.0699414742105
81400000	-67.5795689189337
81500000	-67.9316156983048
81600000	-66.8354983903064
81700000	-67.0398913539039
81800000	-67.1304655547386
81900000	-66.8430264043412
82000000	-67.6917020765003
82100000	-67.5221960236756
82200000	-67.8254317057228
82300000	-67.0370467731151
82400000	-66.9061876005916
82500000	-67.0237357773447
82600000	-67.0352001473773
82700000	-67.7332963982694
82800000	-67.4199817040277
82900000	-67.5883739116714
83000000	-67.4933636134046
83100000	-67.4912891210983
83200000	-67.4644884398704
83300000	-67.5841426464692
83400000	-68.4275328795006
83500000	-68.5923541490824
83600000	-69.1282453465032
83700000	-68.9636814659336
83800000	-69.0278794927912
83900000	-69.7315569181673
84000000	-69.3015176026428
84100000	-69.9679556730147
84200000	-69.9697613862276
84300000	-70.3539087376261
84400000	-70.7037319961752
84500000	-71.7078348619985
84600000	-71.5258456453086
84700000	-71.3526837802439
84800000	-71.6731364560601
84900000	-72.1470091520565
85000000	-71.9343557535576
85100000	-72.4807040493729
85200000	-71.910995859552
85300000	-71.5123988630999
85400000	-71.2309492227126
85500000	-70.8801085981162
85600000	-70.9311526014654
85700000	-71.7370938392751
85800000	-71.4545943649129
85900000	-71.3269383968706
86000000	-70.2729636104371
86100000	-70.6442941225405
86200000	-70.7387135792582
86300000	-70.6729611501862
86400000	-70.9440255293423
86500000	-70.4087993907407
86600000	-70.0499538524569
86700000	-69.5682659037475
86800000	-68.9130293865011
86900000	-69.0418180871173
87000000	-68.555203997148
87100000	-69.2191748725518
87200000	-68.5314083155686
87300000	-68.4964704597338
87400000	-68.7933121048424
87500000	-68.5156549201036
87600000	-69.0698412531897
87700000	-68.2353767396403
87800000	-68.1039611301593
87900000	-68.0377416160398
88000000	-68.1323442236688
88100000	-68.6348479459374
88200000	-67.7004355458725
88300000	-68.1057900061401
88400000	-67.7609331402241
88500000	-67.830675654421
88600000	-67.9709726133808
88700000	-67.9880229623263
88800000	-69.3608203098005
88900000	-69.5124064182325
89000000	-69.0112687596909
89100000	-68.9986777248677
89200000	-68.8929978921623
89300000	-70.3507438425696
89400000	-70.3523426480428
89500000	-69.9276259163665
89600000	-68.7496604009334
89700000	-68.5491499720744
89800000	-68.5735276398414
89900000	-68.1526773769198
90000000	-68.1779964688159
90100000	-67.9405804435006
90200000	-67.0594174840977
90300000	-67.0584946972393
90400000	-66.5489227094602
90500000	-66.4027169585946
90600000	-66.8836794776689
90700000	-67.2997177182724
90800000	-67.1776330689678
90900000	-67.142742055508
91000000	-67.1768704608719
91100000	-66.9229200622895
91200000	-67.5846021157242
91300000	-67.7813047953182
91400000	-67.6159942753849
91500000	-68.2347674451344
91600000	-68.0983407264875
91700000	-68.1481953941052
91800000	-68.408765058287
91900000	-68.5206519675545
92000000	-68.5932598719799
92100000	-67.906224827887
92200000	-68.2441605339766
92300000	-68.3126305545048
92400000	-69.2663014665354
92500000	-69.644273240018
92600000	-69.5709975143994
92700000	-70.3058418433267
92800000	-70.1940341412261
92900000	-70.0182973256318
93000000	-70.5242917419288
93100000	-70.3928590049502
93200000	-72.3735731599845
93300000	-72.2859360740072
93400000	-71.7033945117184
93500000	-70.369208025823
93600000	-70.2108821527408
93700000	-70.6348533602958
93800000	-70.7088843952851
93900000	-69.9176374700602
94000000	-69.8801002324482
94100000	-69.6154915078308
94200000	-69.631772521254
94300000	-69.506489195086
94400000	-69.5781066588276
94500000	-69.9063444673241
94600000	-70.0611931533733
94700000	-69.8557132526966
94800000	-68.5213729557061
94900000	-68.3554165344811
95000000	-69.0044603827718
95100000	-68.6666787042659
95200000	-68.4123732683101
95300000	-67.5701783948963
95400000	-67.6546116448777
95500000	-67.6305297843672
95600000	-67.5573238662155
95700000	-67.9192885507358
95800000	-67.7558943210295
95900000	-68.2573616891983
96000000	-67.9073166107921
96100000	-67.6927848458893
96200000	-67.7326210083264
96300000	-68.0958119172942
96400000	-69.0594828229804
96500000	-67.8087547676437
96600000	-68.0002693847981
96700000	-67.3843308806717
96800000	-67.5380498661697
96900000	-67.8458480448664
97000000	-67.8816727827994
97100000	-68.3747568964826
97200000	-67.9108733411038
97300000	-67.484971921227
97400000	-67.56921756893
97500000	-67.6058926930349
97600000	-68.8341958929441
97700000	-68.1740137909804
97800000	-68.5017873049959
97900000	-68.3051483271511
98000000	-68.0739939046002
98100000	-68.5326890396981
98200000	-68.5057573381506
98300000	-68.6584553696711
98400000	-69.7474271368896
98500000	-68.896158317185
98600000	-68.9068664051952
98700000	-68.0760967333948
98800000	-68.6964036674248
98900000	-69.120137433377
99000000	-68.9819712813789
99100000	-69.2984648145532
99200000	-68.1310442927962
99300000	-67.8936945065754
99400000	-68.0756025807495
99500000	-67.7411811130616
99600000	-68.1540495192581
99700000	-67.811911824539
99800000	-67.9734339734711
99900000	-67.2705236212235
100000000	-67.5679516059202
100100000	-67.8266744774878
100200000	-67.5834706704341
100300000	-68.5946113965615
100400000	-67.5362080380295
100500000	-66.8846741946058
100600000	-66.7836137724498
100700000	-66.941783806563
100800000	-67.1684718429956
100900000	-67.0200000003576
101000000	-67.5722328462726
101100000	-67.2767080248266
101200000	-66.9339139624242
101300000	-67.0425996610321
101400000	-67.0701568965599
101500000	-68.1629245095775
101600000	-69.3788276118817
101700000	-68.9021688964278
101800000	-68.7064748572011
101900000	-68.688778503402
102000000	-69.7527734314967
102100000	-69.7673657673202
102200000	-69.6006783749083
102300000	-68.9541525352624
102400000	-68.8842777699885
102500000	-68.8905700966997
102600000	-68.3280886549177
102700000	-68.3199944306089
102800000	-69.1920211987785
102900000	-68.513077516501
103000000	-68.0739932269721
103100000	-67.3344769834624
103200000	-66.8250124435671
103300000	-67.2224001635096
103400000	-67.7641295572196
103500000	-67.8395025570404
103600000	-67.6069233266116
103700000	-68.1688435986602
103800000	-67.3170950698822
103900000	-67.3379470108254
104000000	-67.9120315527032
104100000	-68.3899256689879
104200000	-69.3388783021019
104300000	-69.6236242987819
104400000	-69.4199321867842
104500000	-69.8052327625965
104600000	-69.9164705798802
104700000	-70.2326868827414
104800000	-69.9493031116864
104900000	-71.3009769531448
105000000	-69.912077159253
105100000	-69.2294128927493
105200000	-69.1368059845622
105300000	-68.8150481013988
105400000	-69.6190305912716
105500000	-69.9234442268958
105600000	-68.7445117262427
105700000	-68.706443783647
105800000	-68.4806149405799
105900000	-68.6749992137833
106000000	-68.5280639097302
106100000	-68.9797031759043
106200000	-69.0469044536643
106300000	-68.4521277808351
106400000	-68.6637347302279
106500000	-68.1180063322139
106600000	-67.9608912910972
106700000	-68.7266046080171
106800000	-68.3629949613099
106900000	-68.5957136839525
107000000	-68.2414898237062
107100000	-68.201787913125
107200000	-68.6474934313523
107300000	-69.2755935542796
107400000	-70.1719850034686
107500000	-69.9198709221594
107600000	-70.5374143120927
107700000	-69.3145320580731
107800000	-69.1515931508829
107900000	-69.0617052260099
108000000	-69.0498618658786
108100000	-69.3739036117542
108200000	-69.2995415569563
108300000	-69.3187536180583
108400000	-68.699401470494
108500000	-68.339704400273
108600000	-68.560793008175
108700000	-68.7691151133124
108800000	-69.3649166511941
108900000	-69.402045617335
109000000	-69.0327907714822
109100000	-68.9034693998904
109200000	-68.8881171950632
109300000	-69.5239790804816
109400000	-69.3619296205362
109500000	-69.4546386784987
109600000	-69.8378338972042
109700000	-69.2990285060483
109800000	-68.9882586814766
109900000	-69.1267550215977
110000000	-69.5581640246105
110100000	-70.6620642632245
110200000	-69.9894962429942
110300000	-69.9101503276243
110400000	-68.6466117916581
110500000	-68.5994850372227
110600000	-69.0203852608892
110700000	-68.933819442932
110800000	-69.2756647057719
110900000	-69.4662066053952
111000000	-69.095939033902
111100000	-68.5587019996718
111200000	-68.5017138133008
111300000	-69.0597277689687
111400000	-69.1317317307583
111500000	-69.6013851390051
111600000	-69.7231379695981
111700000	-69.2918720444926
111800000	-68.9859035212367
111900000	-68.7353475449799
112000000	-68.591777149325
112100000	-68.8224401697599
112200000	-68.6976437481964
112300000	-68.3133123905582
112400000	-67.7272880078254
112500000	-67.8285718134159
112600000	-68.4679329149837
112700000	-68.570670559795
112800000	-68.4437690522536
112900000	-68.7161026365466
113000000	-68.8102585287275
113100000	-68.6230034487415
113200000	-69.095969197274
113300000	-69.4950319055702
113400000	-69.8042025704627
113500000	-70.6828343735446
113600000	-69.8535208504116
113700000	-69.4180918740356
113800000	-69.42874693647
113900000	-70.0914821514961
114000000	-70.096220125953
114100000	-70.1883111853681
114200000	-70.7559170806511
114300000	-70.4614661851323
114400000	-70.2960936097311
114500000	-70.5124508484183
114600000	-70.8112500250022
114700000	-71.6607377617394
114800000	-72.1280658036255
114900000	-71.3694404879951
115000000	-70.7714445607595
115100000	-70.3566231613765
115200000	-70.7715264298727
115300000	-69.7415802634115
115400000	-70.0478830337368
115500000	-70.0890208870984
115600000	-69.9602449365935
115700000	-69.8679348204489
115800000	-69.7881320872973
115900000	-69.7455119069281
116000000	-69.9287670572486
116100000	-69.3837191328145
116200000	-69.2389966753216
116300000	-69.1453912362816
116400000	-69.7701298683085
116500000	-68.8320533787783
116600000	-69.0987991840522
116700000	-69.118663033065
116800000	-69.1445799555765
116900000	-69.3846508846058
117000000	-68.153569488757
117100000	-68.177015052694
117200000	-68.1096502910421
117300000	-68.3892981722724
117400000	-68.4483239080127
117500000	-68.6307915200372
117600000	-69.2975890011122
117700000	-68.3562754685357
117800000	-68.1453851267482
117900000	-68.038219875755
118000000	-67.7018042226596
118100000	-68.8723783626227
118200000	-69.1388911487974
118300000	-69.4994996552692
118400000	-69.2355885744572
118500000	-68.7195323630159
118600000	-68.4381807912436
118700000	-68.1560973873955
118800000	-68.9974022273015
118900000	-68.9874365865008
119000000	-68.8305447246258
119100000	-68.9907307145813
119200000	-68.8139928348499
119300000	-68.0963280617784
119400000	-68.5455994799895
119500000	-68.6974122364428
119600000	-69.179406416813
119700000	-69.4191040133799
119800000	-69.0476419297154
119900000	-67.2287678904567
120000000	-67.4502204511351
120100000	-67.6554778037322
120200000	-67.7124666114078
120300000	-67.8990873571749
120400000	-68.1236135868639
120500000	-67.7051438452843
120600000	-67.3650582860288
120700000	-67.2930039225633
120800000	-67.0932597721018
120900000	-67.7059718001953
121000000	-69.5245211880533
121100000	-69.2741804991865
121200000	-68.7742266912463
121300000	-68.9054137346485
121400000	-67.8863172717176
121500000	-68.2061044305545
121600000	-68.5577333749297
121700000	-69.2113013263291
121800000	-69.3327166319699
121900000	-69.3398889853508
122000000	-69.0885803816078
122100000	-69.1034167065967
122200000	-69.5242097331835
122300000	-70.1450732924029
122400000	-70.0084029676587
122500000	-71.1763840254905
122600000	-70.3106676869188
122700000	-69.3978305373
122800000	-68.8549258808137
122900000	-68.8004205536246
123000000	-69.0363569601142
123100000	-69.2148700743763
123200000	-68.6298315622703
123300000	-67.9717639885514
123400000	-67.6703110568031
123500000	-67.7097356931969
123600000	-67.2447684320556
123700000	-67.4578176486854
123800000	-67.8202499848281
123900000	-67.9421402673215
124000000	-67.9999904939631
124100000	-67.3617862857197
124200000	-67.2450032263195
124300000	-67.8280789554349
124400000	-68.0158766628016
124500000	-68.1357017030321
124600000	-68.2317965992224
124700000	-68.891866738001
124800000	-68.9970406900718
124900000	-69.4588776923831
125000000	-69.6340416606792
125100000	-69.6208549248289
125200000	-71.0803804717576
125300000	-70.3637582316446
125400000	-70.2178857876066
125500000	-70.3682686600602
125600000	-69.7487844965931
125700000	-69.6799562580078
125800000	-70.0230305773859
125900000	-69.7835638555478
126000000	-69.6295212180608
126100000	-69.1237798472422
126200000	-68.911574791523
126300000	-68.7813652271002
126400000	-69.4730275667201
126500000	-69.3498720203954
126600000	-69.0926450884599
126700000	-69.6912726969637
126800000	-69.227870581101
126900000	-69.2286619970703
127000000	-68.9202064290211
127100000	-69.1053903389819
127200000	-69.925937182731
127300000	-69.3879942008195
127400000	-69.3656045938316
127500000	-69.4438145002514
127600000	-69.6517512178781
127700000	-70.4195047342731
127800000	-70.562409287886
127900000	-71.304923103225
128000000	-71.1940634421479
128100000	-72.1900299667052
128200000	-71.4179163773433
128300000	-71.0092676952703
128400000	-71.9252520504727
128500000	-71.6144101741385
128600000	-71.5102213414205
128700000	-71.6608709484249
128800000	-71.2170881885174
128900000	-71.2871571014514
129000000	-70.8349997846904
129100000	-70.8937498928402
129200000	-71.316290785269
129300000	-72.0131441878135
129400000	-72.1425612219928
129500000	-71.90746576357
129600000	-72.3897044476786
129700000	-71.4160166054805
129800000	-71.3723061609403
129900000	-71.3271963909039
130000000	-71.4661267433747
130100000	-72.0429275965936
130200000	-71.1811851343273
130300000	-71.3400058217618
130400000	-71.2042257897411
130500000	-70.4468175430726
130600000	-70.7314859983003
130700000	-70.8808975656186
130800000	-70.8954224861514
130900000	-70.9529497695718
131000000	-70.6362867217494
131100000	-70.6041670573666
131200000	-70.0874608600356
131300000	-70.7818535041542
131400000	-69.3075548507592
131500000	-69.3822360958089
131600000	-70.134645976665
131700000	-69.1912758297832
131800000	-69.0803663495878
131900000	-68.6918320714984
132000000	-68.5421168875804
132100000	-68.7566057036084
132200000	-68.43095530957
132300000	-68.7746335150975
132400000	-68.5170756458915
132500000	-69.2746742336322
132600000	-68.6073109550155
132700000	-68.2470173843936
132800000	-68.9991243400058
132900000	-68.930247625225
133000000	-69.9226637851933
133100000	-69.7462625644409
133200000	-69.9438701133547
133300000	-70.2611033279919
133400000	-69.6518630715562
133500000	-69.3525248189797
133600000	-69.6994806703342
133700000	-69.3769720428519
133800000	-69.3773204015056
133900000	-68.5939909679741
134000000	-68.4644759715811
134100000	-68.2529910483569
134200000	-68.3383800827746
134300000	-68.114981135804
134400000	-68.0460624785631
134500000	-68.3463678332527
134600000	-68.0430007630753
134700000	-67.9985898970424
134800000	-67.1652778014635
134900000	-67.2172425949977
135000000	-67.7315401069415
135100000	-67.8656485652016
135200000	-68.1000463638585
135300000	-68.3493130309185
135400000	-67.989596130045
135500000	-68.0925340273995
135600000	-67.9584514350993
135700000	-68.5065905606599
135800000	-67.9012490181843
135900000	-69.8635012012244
136000000	-70.0822967325657
136100000	-69.3168555204098
136200000	-69.296435964511
136300000	-68.2869269129226
136400000	-67.9845948337638
136500000	-68.5761544853271
136600000	-68.6200276764854
136700000	-68.9020549015598
136800000	-69.1977443430039
136900000	-69.1739538818499
137000000	-68.9961294794239
137100000	-69.1608948812179
137200000	-69.9122950993485
137300000	-70.0002407160611
137400000	-70.941404031929
137500000	-70.5495292611913
137600000	-70.020778394243
137700000	-68.8370649685444
137800000	-68.6637103952821
137900000	-68.4510511183835
138000000	-69.349165142247
138100000	-69.1867498240603
138200000	-69.2283600659263
138300000	-68.754413557587
138400000	-68.757730623243
138500000	-68.5035712418206
138600000	-68.9398572627037
138700000	-68.807898197675
138800000	-69.6777960358759
138900000	-69.4465725028292
139000000	-68.8186340245617
139100000	-68.6662607022546
139200000	-68.755577760613
139300000	-68.1631930357888
139400000	-68.6647274689103
139500000	-68.6595108368695
139600000	-69.2676298072186
139700000	-69.4469386549488
139800000	-69.0405534636061
139900000	-69.3536660707266
140000000	-69.1193050686722
140100000	-69.2889306851798
140200000	-69.0157008193845
140300000	-69.0188877039969
140400000	-68.6582634008487
140500000	-67.9489922371812
140600000	-67.904633766072
140700000	-67.3816215499018
140800000	-66.8790701133829
140900000	-67.531856563611
141000000	-67.4731555412125
141100000	-67.9219832560134
141200000	-68.4143463032607
141300000	-68.1349466783248
141400000	-66.9425844300564
141500000	-67.5392214912101
141600000	-67.9284568146497
141700000	-67.737016658665
141800000	-68.2689821201268
141900000	-68.5691842657288
142000000	-68.4066196709613
142100000	-68.0907007995028
142200000	-67.6213477609193
142300000	-67.4920833296242
142400000	-68.0060188243151
142500000	-69.5127617465812
142600000	-69.6497476844211
142700000	-69.2664836033861
142800000	-69.6696544130174
142900000	-68.2683680070467
143000000	-68.2594628508564
143100000	-68.3978015675648
143200000	-68.5866246298792
143300000	-68.9659983813631
143400000	-68.8971582712556
143500000	-68.9092432081697
143600000	-68.9749430017465
143700000	-67.6512678287297
143800000	-68.1159156890401
143900000	-68.1524233391223
144000000	-69.1221707447949
144100000	-69.4847810585217
144200000	-68.7062449306026
144300000	-68.0373295955919
144400000	-67.6179908295429
144500000	-67.8193623737316
144600000	-66.4769314008281
144700000	-66.6428057668056
144800000	-67.6990508075723
144900000	-67.7141392899959
145000000	-67.6743307182658
145100000	-67.9027935238443
145200000	-67.1963322483254
145300000	-67.2326732519026
145400000	-67.7236404793792
145500000	-68.3119891407998
145600000	-68.1715554868068
145700000	-69.8446432910131
145800000	-69.0551026706267
145900000	-68.4084035370839
146000000	-68.4805184490771
146100000	-68.0654658330484
146200000	-68.0146850785346
146300000	-69.017017668221
146400000	-68.982880683543
146500000	-69.0068893259387
146600000	-68.2334093817718
146700000	-68.353687208275
146800000	-67.8306829732956
146900000	-68.2004979311555
147000000	-68.3612688701374
147100000	-68.2457271235572
147200000	-68.5701503206075
147300000	-68.2929548703511
147400000	-68.1974413339969
147500000	-68.2454607029819
147600000	-68.3802520677511
147700000	-69.0819382963418
147800000	-69.0546951015314
147900000	-69.8092174807561
148000000	-69.6774791630447
148100000	-68.9746834865561
148200000	-68.5056952251272
148300000	-67.9365049936118
148400000	-68.2760529002206
148500000	-67.7964317679827
148600000	-68.4147038604169
148700000	-68.2185950535718
148800000	-67.777927096821
148900000	-67.7010798835916
149000000	-67.9482031928516
149100000	-68.165684393732
149200000	-68.8126802581342
149300000	-69.4111957907319
149400000	-70.2299187310744
149500000	-69.7425763638923
149600000	-70.3868599780672
149700000	-69.7754984211
149800000	-70.1395810858408
149900000	-70.6278944115027
150000000	-70.2433049498474
150100000	-69.965179015798
150200000	-69.7589608000368
150300000	-69.9678845761857
150400000	-70.0066980283145
150500000	-69.7521902374755
150600000	-70.1386537194379
150700000	-69.0919271833246
150800000	-69.4922684608797
150900000	-69.3337648509502
151000000	-69.4157901719766
151100000	-69.9698796895092
151200000	-68.9536994101328
151300000	-68.9500029848137
151400000	-69.1314843644974
151500000	-68.8870607183189
151600000	-69.2852593995288
151700000	-69.0847873872403
151800000	-70.3504127850299
151900000	-70.3251724829818
152000000	-69.2490094704625
152100000	-68.9228863879191
152200000	-68.5959320881059
152300000	-69.7431441542847
152400000	-69.906106234955
152500000	-69.7664595857794
152600000	-69.2640061620446
152700000	-68.7722804459564
152800000	-68.8661262403872
152900000	-68.1581450592132
153000000	-67.7101774527898
153100000	-68.5568680513817
153200000	-69.0821139243959
153300000	-69.2111969111709
153400000	-69.2095808674291
153500000	-69.2526564580159
153600000	-67.7381827494351
153700000	-68.2883172124822
153800000	-68.7169524127253
153900000	-68.8295590048944
154000000	-69.7285170307079
154100000	-70.6929795844823
154200000	-70.3616181634987
154300000	-70.3244334000137
154400000	-69.5785160083793
154500000	-69.5623575018819
154600000	-69.3695227604552
154700000	-72.1158563419212
154800000	-71.5072980030938
154900000	-70.7189210828494
155000000	-70.5398839764692
155100000	-69.8178977718012
155200000	-69.5340019511247
155300000	-69.6520548217213
155400000	-69.50362151355
155500000	-70.3319965408975
155600000	-70.353766005314
155700000	-69.7777672715477
155800000	-69.5707246948529
155900000	-69.2747126112834
156000000	-69.6833605397051
156100000	-68.8061635979469
156200000	-69.2466290924565
156300000	-69.4233762013219
156400000	-69.5473566244255
156500000	-69.4793863701182
156600000	-68.72830524121
156700000	-68.8094292857738
156800000	-69.3131369521136
156900000	-69.1540908479882
157000000	-68.970083066639
157100000	-68.8372270911702
157200000	-69.5524818001258
157300000	-68.9366683086189
157400000	-68.9744674552046
157500000	-68.5786627277291
157600000	-68.7996311663956
157700000	-69.5750839213249
157800000	-69.4435508085802
157900000	-69.695501864228
158000000	-69.9626423171163
158100000	-70.8219353248267
158200000	-70.28409761088
158300000	-70.0041958048332
158400000	-70.8804529841281
158500000	-69.7186209493594
158600000	-70.0860646961813
158700000	-69.1212544893289
158800000	-69.1376258513736
158900000	-68.7876235606293
159000000	-67.9825649615289
159100000	-67.4828750121601
159200000	-66.4990414559003
159300000	-65.4834233624867
159400000	-64.3068030966351
159500000	-60.7369646828535
159600000	-52.9275834202436
159700000	-52.850964092048
159800000	-52.8603842814233
159900000	-52.8622996667506
160000000	-52.8601658438186
160100000	-52.8817626797053
160200000	-52.8957398841943
160300000	-52.9378325771962
160400000	-52.986119120737
160500000	-53.0713934819173
160600000	-53.4879968175552
160700000	-66.9932707479973
160800000	-69.3304748575267
160900000	-69.8121109695445
161000000	-69.7414012889587
161100000	-68.6460269643145
161200000	-68.2397099150681
161300000	-68.443148908053
161400000	-67.7538373341723
161500000	-68.2380274163262
161600000	-68.4164443131446
161700000	-69.1589305664082
161800000	-68.681734025491
161900000	-68.8845403376861
162000000	-68.8397862424952
162100000	-68.6977344820099
162200000	-70.1381487640077
162300000	-70.8255405415377
162400000	-70.148974600808
162500000	-71.3750120663732
162600000	-71.3261628976697
162700000	-70.4083822664491
162800000	-70.1423796510342
162900000	-70.1373250094843
163000000	-70.3495026804601
163100000	-70.4137548870895
163200000	-70.4890031576177
163300000	-70.2631563221813
163400000	-69.7544121133091
163500000	-70.160443191931
163600000	-69.2071983911726
163700000	-68.9344917470163
163800000	-69.5854883718613
163900000	-69.5265907434739
164000000	-69.9755300942171
164100000	-70.0290240590641
164200000	-70.0172558408131
164300000	-69.9163155712214
164400000	-70.4725716647706
164500000	-71.0169443420946
164600000	-71.3539923952917
164700000	-72.1243447255256
164800000	-71.7541411647982
164900000	-71.6316185294948
165000000	-72.1085276243328
165100000	-71.8386703855592
165200000	-71.7011130463189
165300000	-71.3142597412909
165400000	-71.8674912997605
165500000	-70.473772986909
165600000	-70.6574105502984
165700000	-70.385055332986
165800000	-70.9522030047652
165900000	-72.0346427782716
166000000	-71.9563343111553
166100000	-71.5237366737339
166200000	-71.969151317033
166300000	-70.0854716717112
166400000	-70.3182502343844
166500000	-70.1135313738144
166600000	-71.0280963912369
166700000	-71.0457074891007
166800000	-71.3584733050225
166900000	-71.3913939662039
167000000	-71.3650115140467
167100000	-69.540833288076
167200000	-69.3878556528436
167300000	-69.0912297304352
167400000	-70.5185533568618
167500000	-69.9597936116845
167600000	-69.605782835733
167700000	-69.1278360510105
167800000	-68.9608426180641
167900000	-68.8208819269373
168000000	-68.611724252169
168100000	-68.4576067800054
168200000	-69.388717969514
168300000	-69.681935036621
168400000	-69.4717109705198
168500000	-69.4903223676984
168600000	-69.876603684846
168700000	-70.2257447686769
168800000	-70.659852924791
168900000	-70.8388142094228
169000000	-70.9928230446975
169100000	-70.4622314051156
169200000	-70.5536146494684
169300000	-71.2752089755111
169400000	-69.6032564179442
169500000	-70.0371799398312
169600000	-70.0559640273307
169700000	-68.8961590338802
169800000	-68.767781883362
169900000	-68.7530779465002
170000000	-68.7360407405754
170100000	-68.6351240713386
170200000	-69.0805001206233
170300000	-69.1338743467278
170400000	-68.1195246888888
170500000	-69.1971333824568
170600000	-69.1551525605013
170700000	-69.1124385698011
170800000	-70.2309773675737
170900000	-70.6371012702831
171000000	-70.3826223024784
171100000	-70.1391957692934
171200000	-69.1946907992492
171300000	-69.0325101914712
171400000	-68.7802853854395
171500000	-69.9838657718441
171600000	-69.5039476404691
171700000	-69.5709156968473
171800000	-69.6150293900781
171900000	-69.8867026908415
172000000	-68.5184026162999
172100000	-68.3106028709
172200000	-68.4889140836326
172300000	-69.4338647543534
172400000	-69.3016542723851
172500000	-69.6367393389081
172600000	-69.1010949091312
172700000	-69.0778075282564
172800000	-68.2904205362003
172900000	-68.1647606487996
173000000	-68.1298892455077
173100000	-68.3694579584501
173200000	-68.8304684676764
173300000	-68.6436988085425
173400000	-68.5161864959455
173500000	-68.9017991505731
173600000	-68.209304353637
173700000	-68.7205278588354
173800000	-68.7697286625606
173900000	-69.2217677933152
174000000	-69.2513138489184
174100000	-69.0604072560572
174200000	-70.2316322733281
174300000	-69.9709094841734
174400000	-69.5688334338573
174500000	-69.6608571846243
174600000	-69.1972180081191
174700000	-70.0364116103825
174800000	-69.5024917720075
174900000	-70.1943090137376
175000000	-70.3348876298815
175100000	-70.3673164238078
175200000	-70.4980316058553
175300000	-69.2338274579002
175400000	-69.463542632653
175500000	-69.5042208565898
175600000	-69.3317786822715
175700000	-69.5222034503237
175800000	-69.4733515778345
175900000	-69.9560459804087
176000000	-69.7725145697714
176100000	-70.0719586905103
176200000	-69.9875790921913
176300000	-70.0725996907333
176400000	-71.4683951535778
176500000	-71.3483177655624
176600000	-71.4867395994027
176700000	-71.4333662550679
176800000	-71.4314316986306
176900000	-71.2828801109664
177000000	-70.1909033399383
177100000	-70.2442564702155
177200000	-70.3344194288787
177300000	-70.4359552547123
177400000	-70.5386824486908
177500000	-70.2675438102044
177600000	-70.5844600433323
177700000	-71.3167644741642
177800000	-71.460032396589
177900000	-71.9670424762054
178000000	-71.3864161720311
178100000	-72.1170408674656
178200000	-72.294338625508
178300000	-72.4377671733409
178400000	-71.9744844275387
178500000	-70.5064092675784
178600000	-70.8901552563718
178700000	-70.6679306107125
178800000	-70.2231080375327
178900000	-70.3476708188591
179000000	-69.6791237881255
179100000	-70.1801538611465
179200000	-70.1251748649035
179300000	-69.8871687969075
179400000	-69.6388224058282
179500000	-70.0542720623488
179600000	-71.0628853940139
179700000	-71.2023650473672
179800000	-71.1671641985307
179900000	-71.3483242849838
180000000	-71.2366695528544
180100000	-72.1671642957269
180200000	-72.1554810168495
180300000	-73.198756085691
180400000	-72.1353784996097
180500000	-72.4907854244602
180600000	-72.4499576069298
180700000	-72.1580048840716
180800000	-70.8739022241004
180900000	-70.992326573249
181000000	-69.4184558299036
181100000	-69.4169147921798
181200000	-69.3454355420851
181300000	-69.343602301722
181400000	-69.2881542576023
181500000	-69.1750504818206
181600000	-68.9362144357428
181700000	-68.7601015742867
181800000	-68.8308179810807
181900000	-69.1506887791457
182000000	-69.39606284421
182100000	-70.7826843472429
182200000	-70.5201986527877
182300000	-70.5527117444909
182400000	-69.0400333505643
182500000	-68.7139163034337
182600000	-68.6767807554938
182700000	-68.9587972953705
182800000	-69.1228984040237
182900000	-69.3401895112489
183000000	-69.7126173733029
183100000	-68.6761455308848
183200000	-68.9569926767056
183300000	-69.2392204447401
183400000	-68.5551177909205
183500000	-69.941072019106
183600000	-70.1597943470616
183700000	-71.2936611279079
183800000	-71.232788081625
183900000	-70.9063634356695
184000000	-70.5708527464427
184100000	-70.5356498479792
184200000	-70.0400845561041
184300000	-69.6697717772633
184400000	-68.404798264061
184500000	-69.0559709745705
184600000	-68.8131434531341
184700000	-68.9317435079092
184800000	-68.6906920669456
184900000	-68.2659194915358
185000000	-68.0556968320905
185100000	-67.8159233814005
185200000	-67.7615519418517
185300000	-68.375980742223
185400000	-68.5152786665223
185500000	-69.6142644048332
185600000	-69.2498591841643
185700000	-69.2662712977366
185800000	-68.4218740349592
185900000	-68.4515530258403
186000000	-68.8917011969673
186100000	-68.633061127387
186200000	-68.9483494011562
186300000	-68.7695764994534
186400000	-69.2406221333851
186500000	-69.2783713153154
186600000	-68.5928666778657
186700000	-68.9882293139801
186800000	-68.9716657531419
186900000	-69.752409132543
187000000	-69.5338002790323
187100000	-69.2914257787888
187200000	-70.1856898118854
187300000	-70.3699081192127
187400000	-70.5610228066956
187500000	-69.6807226064944
187600000	-69.3586730371919
187700000	-70.2986462695742
187800000	-69.0165295804468
187900000	-69.2315332967942
188000000	-69.4815944273946
188100000	-69.9830665051595
188200000	-70.1792354709397
188300000	-70.1586495838968
188400000	-69.6852241586169
188500000	-69.7771985933331
188600000	-70.6916925554636
188700000	-71.0060417016767
188800000	-70.8918282739456
188900000	-72.9445376199795
189000000	-72.94614436578
189100000	-72.3687032167489
189200000	-72.2879419589389
189300000	-72.438037158703
189400000	-72.0179221266788
189500000	-72.8667556191168
189600000	-72.6230755153215
189700000	-71.701424450282
189800000	-71.4774225196018
189900000	-71.2260205727425
190000000	-71.1435515723582
190100000	-71.1184586355092
190200000	-71.2094382590556
190300000	-70.7530996147058
190400000	-70.0636852755349
190500000	-70.0596751171463
190600000	-70.1685275165681
190700000	-70.425060531108
190800000	-70.8966961664152
190900000	-71.4424476359314
191000000	-71.6009499998907
191100000	-71.7049499156745
191200000	-70.4092866480929
191300000	-70.7166162945959
191400000	-70.6841490233604
191500000	-71.1580334879723
191600000	-71.7216893906554
191700000	-70.9269990517643
191800000	-70.4845035768322
191900000	-70.8042208909603
192000000	-70.59332545861
192100000	-70.879103114782
192200000	-70.3835184857357
192300000	-71.0346833355105
192400000	-71.0383673147542
192500000	-71.2099915297602
192600000	-71.5546524561155
192700000	-71.3018658417205
192800000	-71.4335053633715
192900000	-72.0544265727295
193000000	-71.258945168624
193100000	-71.4401815900424
193200000	-70.6841517751649
193300000	-71.184000971667
193400000	-71.3950369254333
193500000	-70.9235713603863
193600000	-71.0285503311098
193700000	-70.8621425800131
193800000	-70.8167674268049
193900000	-71.1149015465898
194000000	-70.9311565250693
194100000	-71.6737115180187
194200000	-71.243521814756
194300000	-71.8462716649845
194400000	-71.7499337174125
194500000	-71.7847394266711
194600000	-72.237128792016
194700000	-72.7154219277392
194800000	-72.5967436448018
194900000	-71.0211976785272
195000000	-71.2252503061845
195100000	-71.2365414643276
195200000	-70.7285747770846
195300000	-70.9739895355342
195400000	-70.6048773945363
195500000	-70.6668707164554
195600000	-71.1413899904791
195700000	-71.0383211484749
195800000	-70.6755604797743
195900000	-70.0718103034375
196000000	-71.5057847462716
196100000	-70.9006612323446
196200000	-70.9159512564027
196300000	-71.3416362711875
196400000	-71.4408757312288
196500000	-72.000960450098
196600000	-70.3840512391652
196700000	-70.2604303642987
196800000	-69.9851459851362
196900000	-70.1036914553306
197000000	-70.8784389854426
197100000	-70.8607465958541
197200000	-71.2904211755922
197300000	-71.4041283184859
197400000	-71.2674592539083
197500000	-70.8830086082708
197600000	-71.0607578727134
197700000	-72.5018808230404
197800000	-72.5457388980418
197900000	-72.275885128989
198000000	-71.756006106621
198100000	-71.5803002538577
198200000	-71.5216762869753
198300000	-71.8427237984791
198400000	-71.8636828357645
198500000	-71.7611076503087
198600000	-71.4257304179246
198700000	-71.2100993995334
198800000	-71.5017576064188
198900000	-71.5583802691394
199000000	-72.4052793590869
199100000	-72.3066530258248
199200000	-72.5605357663772
199300000	-72.7356097751137
199400000	-71.8625609022467
199500000	-71.8099191611769
199600000	-72.1462854810373
199700000	-72.8458511525378
199800000	-72.8986010473649
199900000	-72.3927620442747
[truncated: 2,096 more rows]
