# Supplementary material for: Highly efficient photonic radar by incorporating MDM-WDM and machine learning classifiers under adverse weather conditions
Source: PLoS One. 2024 Apr 1;19(4):e0300653. doi: 10.1371/journal.pone.0300653 (PMC10984395; doi:10.1371/journal.pone.0300653)
Supplement: S1 File — (ZIP) [file pone.0300653.s001.zip › Visibility_Dataset_optical/Weak scintillation/Target 1.txt]

0	-66.6759568215614
100000	-65.8901767134053
200000	-65.5242472636727
300000	-64.9573846060484
400000	-64.8211519731953
500000	-64.5908478383434
600000	-64.1196689661057
700000	-64.5373681019413
800000	-63.9396609509243
900000	-64.3985202290383
1000000	-64.5220308023289
1100000	-64.1936006253069
1200000	-64.5717390345577
1300000	-64.403289759279
1400000	-64.6102557009128
1500000	-64.5394975934418
1600000	-63.898895931454
1700000	-64.277253706722
1800000	-63.9893623717714
1900000	-64.4551974548686
2000000	-64.7058050972498
2100000	-64.0820332456902
2200000	-64.6396329405773
2300000	-64.4904301392687
2400000	-64.5354130705907
2500000	-64.5499353327528
2600000	-63.9764990535467
2700000	-64.1781107100115
2800000	-64.4823624410624
2900000	-64.7971844116352
3000000	-64.7440357389996
3100000	-64.3283549475592
3200000	-64.6967873810061
3300000	-64.7433722107737
3400000	-64.632154125595
3500000	-64.5295540828987
3600000	-64.1400476784323
3700000	-64.3128095785055
3800000	-64.9823311408598
3900000	-65.078156475924
4000000	-64.4804543907475
4100000	-64.5759292801322
4200000	-64.6846163584729
4300000	-64.8693483728184
4400000	-64.7831804588299
4500000	-64.3911099960498
4600000	-64.4037654433596
4700000	-64.7390010298994
4800000	-65.3223271970536
4900000	-65.2291464188659
5000000	-64.3214253683993
5100000	-64.974645031908
5200000	-64.9288827650152
5300000	-65.0287698832621
5400000	-65.1530644090868
5500000	-64.3482155342718
5600000	-64.8599409037178
5700000	-65.2797869942886
5800000	-65.4179779921028
5900000	-65.289890670376
6000000	-64.310827382049
6100000	-65.2610387140703
6200000	-65.1959442898299
6300000	-65.1098722326725
6400000	-65.3884204516852
6500000	-64.3122194709097
6600000	-65.3172506804911
6700000	-65.5872359076846
6800000	-65.2580485045468
6900000	-65.1172718096942
7000000	-64.3170299989294
7100000	-65.3079892687122
7200000	-65.3180840412699
7300000	-65.1363815287357
7400000	-65.1472019047466
7500000	-64.2748591176745
7600000	-65.3390933484462
7700000	-65.377736437649
7800000	-64.890513114108
7900000	-64.610803156703
8000000	-64.3348627927355
8100000	-65.0262808536366
8200000	-65.1258563614052
8300000	-65.0081609337108
8400000	-64.4923235728131
8500000	-64.3208204064289
8600000	-64.9091940066421
8700000	-64.9085802216878
8800000	-64.5826422202691
8900000	-63.9592481506582
9000000	-64.3851748632918
9100000	-64.6363494692419
9200000	-64.7060807919423
9300000	-64.7191820065005
9400000	-63.8007767141851
9500000	-64.2036056492555
9600000	-64.2772336898378
9700000	-64.2565597967071
9800000	-64.1827718278013
9900000	-63.3507483284101
10000000	-64.2803561052073
10100000	-64.2126912287378
10200000	-64.2233444640718
10300000	-64.2825909763452
10400000	-63.45709591861
10500000	-63.9499788321831
10600000	-63.9954957340885
10700000	-63.7991014749068
10800000	-63.8621005820625
10900000	-63.1125715317628
11000000	-64.0621919068155
11100000	-63.9203055727314
11200000	-63.7891808529757
11300000	-63.6927808581563
11400000	-63.3159359354289
11500000	-63.5485426829292
11600000	-63.9064663650662
11700000	-63.3796013849772
11800000	-63.5449335158915
11900000	-63.1881133458112
12000000	-63.8659362303665
12100000	-63.7699189166788
12200000	-63.589397765201
12300000	-63.3761425146553
12400000	-63.4401223511926
12500000	-63.4434453777675
12600000	-63.8455764715931
12700000	-63.0475116347442
12800000	-63.3608559115628
12900000	-63.3282420418099
13000000	-63.6846605419163
13100000	-63.5787197011936
13200000	-63.3651097090102
13300000	-63.2090742324696
13400000	-63.4466829817111
13500000	-63.4892082506996
13600000	-63.5626719336463
13700000	-62.8886356060596
13800000	-63.4825276913543
13900000	-63.3753564086163
14000000	-63.5621573080725
14100000	-63.3506997454488
14200000	-63.1136874444224
14300000	-63.2185800253759
14400000	-63.3949901609502
14500000	-63.4967169730446
14600000	-63.1039373225199
14700000	-62.8454771986193
14800000	-63.5549951994216
14900000	-63.0529469202574
15000000	-63.3051961053207
15100000	-62.9168052033437
15200000	-62.8648239148764
15300000	-63.1738589374771
15400000	-63.1474873442337
15500000	-63.1532210533816
15600000	-62.6988898506497
15700000	-62.9423390551545
15800000	-63.3976791912704
15900000	-62.6281964269412
16000000	-63.0685925614422
16100000	-62.4960999315183
16200000	-62.82806282797
16300000	-63.0469999279429
16400000	-62.8415644461122
16500000	-62.8026031876496
16600000	-62.6117540604541
16700000	-63.0508400453852
16800000	-62.9110876790133
16900000	-62.3537515256551
17000000	-62.9529959054563
17100000	-62.3462959686787
17200000	-63.0060580045373
17300000	-62.9115669113163
17400000	-62.6937723103568
17500000	-62.7376682788756
17600000	-62.7941547811999
17700000	-63.1018689112176
17800000	-62.5490042309191
17900000	-62.4990170916846
18000000	-62.995446079017
18100000	-62.6229522834592
18200000	-63.1910170045214
18300000	-62.9445570001941
18400000	-62.9000575975024
18500000	-63.0555526372298
18600000	-63.2640827189385
18700000	-63.161453461245
18800000	-62.645124184922
18900000	-63.1238265618839
19000000	-63.1820514051479
19100000	-63.2990274659688
19200000	-63.3673558592255
19300000	-63.317525122092
19400000	-63.534545450057
19500000	-63.7202871591401
19600000	-63.8521159226338
19700000	-63.3559714069444
19800000	-63.4188625201551
19900000	-64.1628125469284
20000000	-63.854536310472
20100000	-64.2720965587257
20200000	-63.864027937937
20300000	-64.1921808917713
20400000	-64.6178422578562
20500000	-64.6640526040718
20600000	-64.4100644775986
20700000	-63.9228022187179
20800000	-64.5784408952168
20900000	-65.0104556043442
21000000	-64.5483164866147
21100000	-64.4446900870204
21200000	-64.3643156781518
21300000	-64.7810317271584
21400000	-65.0998847208323
21500000	-65.0353531707286
21600000	-64.2177701270237
21700000	-64.2497844961691
21800000	-64.9273275429778
21900000	-64.8028823694643
22000000	-64.3005083734952
22100000	-63.7497213895238
22200000	-64.3446686674477
22300000	-64.4126867525137
22400000	-64.4288025959292
22500000	-64.3159671319263
22600000	-63.5205380466623
22700000	-63.8254751235123
22800000	-64.123187120866
22900000	-63.799382789957
23000000	-63.2880672856577
23100000	-63.1083706361614
23200000	-63.6823724024254
23300000	-63.6374080336077
23400000	-63.4025023582605
23500000	-63.1876910384148
23600000	-62.8596722053385
23700000	-62.8629408519348
23800000	-63.1298393648343
23900000	-62.741010266568
24000000	-62.4946502319193
24100000	-62.7842044745823
24200000	-62.8782531706359
24300000	-62.9956421895169
24400000	-62.5100521568546
24500000	-62.5120584223488
24600000	-62.4411199520402
24700000	-62.2494075381708
24800000	-62.6656338349416
24900000	-62.2213378599839
25000000	-62.49295217034
25100000	-62.7737806302007
25200000	-62.7188752784004
25300000	-62.8818626241505
25400000	-62.2275286392107
25500000	-62.7261624098429
25600000	-62.4827461713617
25700000	-62.4719375576414
25800000	-62.8474642050415
25900000	-62.6104362761177
26000000	-63.2206255353051
26100000	-63.1504165071622
26200000	-63.2404333591288
26300000	-63.1236907760722
26400000	-62.6909685838394
26500000	-63.3909197573368
26600000	-62.9591041079409
26700000	-63.3645775105127
26800000	-63.4742399591546
26900000	-63.6101442575461
27000000	-63.8054406595943
27100000	-63.7180223518967
27200000	-63.8701401163415
27300000	-63.386292380479
27400000	-63.6600867536589
27500000	-63.7620292084467
27600000	-63.6908902275877
27700000	-64.2535380218307
27800000	-64.1103954941062
27900000	-64.3689909113991
28000000	-63.9809451896474
28100000	-64.1180772187884
28200000	-64.1785463206419
28300000	-63.6668649080566
28400000	-64.2105825801498
28500000	-63.6790027595116
28600000	-64.1605084841328
28700000	-64.5102922086601
28800000	-64.353589792713
28900000	-64.0710006167337
29000000	-64.0014935168893
29100000	-63.9581827260233
29200000	-64.1950413478549
29300000	-63.7529665500203
29400000	-63.7685973302324
29500000	-63.6452443243628
29600000	-64.0947827471594
29700000	-64.2907017011742
29800000	-64.1318493461515
29900000	-63.4201713315455
30000000	-63.9539211745137
30100000	-63.6868819331582
30200000	-64.0620894702848
30300000	-63.3561215397251
30400000	-63.2870091804489
30500000	-63.6866326257837
30600000	-63.6838781329168
30700000	-63.7330265750877
30800000	-63.4918130521428
30900000	-63.1858467993968
31000000	-63.6801269322795
31100000	-63.5146365891343
31200000	-63.5603387339141
31300000	-62.9380907339868
31400000	-63.4699762553346
31500000	-63.5688458024482
31600000	-63.4270329952118
31700000	-63.3514437354542
31800000	-63.1013591614589
31900000	-63.3445116590446
32000000	-63.3423449222494
32100000	-63.4420870447395
32200000	-63.0263114148925
32300000	-62.9627817921215
32400000	-63.689691604397
32500000	-63.1238384967441
32600000	-63.2509705738019
32700000	-62.9794353644566
32800000	-62.9122413560549
32900000	-63.1838837380598
33000000	-62.9451928557794
33100000	-63.1032849384491
33200000	-62.7700973038663
33300000	-63.0125587800405
33400000	-63.2490855349794
33500000	-62.7476877195152
33600000	-63.16393889326
33700000	-62.8973361259455
33800000	-62.9409862155673
33900000	-63.1835869732002
34000000	-63.1235936092863
34100000	-63.2106331181048
34200000	-63.3268107936334
34300000	-63.0548601312838
34400000	-63.2459567990142
34500000	-63.1593698003856
34600000	-63.5845582844372
34700000	-63.6417440874968
34800000	-63.2540038267732
34900000	-63.8603867190594
35000000	-63.9311865573012
35100000	-63.9901517365225
35200000	-64.2517020830288
35300000	-63.3610483596423
35400000	-64.3185564742809
35500000	-64.4861740068851
35600000	-64.5768117286795
35700000	-64.9210259192645
35800000	-64.1032187564128
35900000	-65.2115696525804
36000000	-65.1002770553123
36100000	-64.9980622315468
36200000	-64.9762210873085
36300000	-64.3794349361868
36400000	-65.6440789700481
36500000	-65.5160935144362
36600000	-65.1149950263749
36700000	-65.2441718060943
36800000	-64.6628363467841
36900000	-64.9753740124335
37000000	-64.9020176253207
37100000	-64.6265578050191
37200000	-64.6738403761128
37300000	-64.7114721068045
37400000	-64.7926928498073
37500000	-64.6201070390598
37600000	-64.0593045791318
37700000	-64.2084748522693
37800000	-63.8602288366842
37900000	-63.3824403924387
38000000	-63.7648528598156
38100000	-63.6818113490533
38200000	-63.8142996644404
38300000	-63.6386762406528
38400000	-63.3469915992774
38500000	-63.4674338601885
38600000	-63.1659237428153
38700000	-63.316487720443
38800000	-62.8452535715229
38900000	-62.8308720456411
39000000	-63.4852127670996
39100000	-63.5582040000273
39200000	-63.2203223652456
39300000	-63.1715863009234
39400000	-63.2488999103842
39500000	-63.4620042554707
39600000	-63.6342109039785
39700000	-63.1727347656391
39800000	-63.2404760973297
39900000	-63.9397724971937
40000000	-64.4442094003654
40100000	-64.3397942148818
40200000	-63.6348532232501
40300000	-64.2778872888513
40400000	-64.5103857360936
40500000	-64.5043375539023
40600000	-64.6475610064522
40700000	-63.8088545863096
40800000	-65.0497757221811
40900000	-65.5528176487685
41000000	-65.5401263072993
41100000	-65.0595061279465
41200000	-64.8398509111203
41300000	-65.4516170208236
41400000	-65.4759982435625
41500000	-64.7354890508594
41600000	-64.7199464453122
41700000	-64.3644842615511
41800000	-65.0896958510777
41900000	-64.8198468998913
42000000	-64.5341168460877
42100000	-64.4173311518888
42200000	-64.2633514620695
42300000	-63.9317771278605
42400000	-64.1572480713612
42500000	-63.2012629314415
42600000	-63.7209240234935
42700000	-63.3892268088334
42800000	-63.2260249361083
42900000	-63.2569707332259
43000000	-63.1518760828452
43100000	-63.2893750868281
43200000	-62.5835867240276
43300000	-62.5996311482332
43400000	-62.8972794395392
43500000	-62.6493049098639
43600000	-63.0197333801932
43700000	-62.5626658012221
43800000	-62.7786904728546
43900000	-63.0561954404962
44000000	-63.142278970189
44100000	-62.7809472457254
44200000	-62.5284549719052
44300000	-63.222159984726
44400000	-63.2215800138782
44500000	-63.5522800605624
44600000	-63.0954098862032
44700000	-63.4087817222841
44800000	-63.9737293464925
44900000	-64.0447525785137
45000000	-64.1419717059123
45100000	-63.3650718209731
45200000	-64.1137557924865
45300000	-64.6027205480764
45400000	-64.0940945156562
45500000	-64.1740567690602
45600000	-63.6652372103467
45700000	-64.3722797724653
45800000	-64.4967684201655
45900000	-64.1223309616937
46000000	-64.0839717815933
46100000	-63.6348145784153
46200000	-64.180813156034
46300000	-63.9407273267781
46400000	-63.1102627918829
46500000	-63.419051121239
46600000	-63.2151544316042
46700000	-63.1409573933212
46800000	-63.133494463958
46900000	-62.6475969431856
47000000	-62.8889936998034
47100000	-62.3289580798774
47200000	-62.4270605884202
47300000	-62.3492912199806
47400000	-62.0085099307133
47500000	-62.5241464251609
47600000	-62.0515290425955
47700000	-62.3384424157726
47800000	-62.4380842592725
47900000	-62.2775898694549
48000000	-62.343448533303
48100000	-61.8984495585439
48200000	-62.4777157039933
48300000	-62.4841503935944
48400000	-62.8196707662089
48500000	-62.6484610753917
48600000	-62.6205245692816
48700000	-63.3936319204638
48800000	-63.315181333249
48900000	-63.4702692299566
49000000	-63.153179584871
49100000	-63.5086950120459
49200000	-64.2110619957583
49300000	-64.2479987988794
49400000	-64.4094141661907
49500000	-63.7131530315723
49600000	-64.5727571366033
49700000	-64.7608390649807
49800000	-64.4887508604798
49900000	-64.4483733982728
50000000	-64.3950499610943
50100000	-64.9611674399294
50200000	-65.0049334570913
50300000	-64.6241351686285
50400000	-64.5470291419643
50500000	-64.166758792886
50600000	-64.256273029941
50700000	-64.2027332239749
50800000	-63.7442251861908
50900000	-63.9482652620469
51000000	-63.6871645331898
51100000	-63.5608219255776
51200000	-63.6322050127771
51300000	-63.4886592864355
51400000	-63.6444131876762
51500000	-62.9329996455295
51600000	-63.1681066525449
51700000	-63.406566740219
51800000	-63.2897505219118
51900000	-63.2890080276178
52000000	-62.9992515891686
52100000	-63.3993110201345
52200000	-63.4634300101474
52300000	-63.8145930692646
52400000	-63.2694352195532
52500000	-63.071181368052
52600000	-64.0114315561531
52700000	-64.0105030931248
52800000	-64.2467679734514
52900000	-63.5767201625526
53000000	-64.0324637104324
53100000	-64.4500917054742
53200000	-64.304119612656
53300000	-63.9743531552303
53400000	-63.3743171573776
53500000	-64.1063748140378
53600000	-64.4364706029406
53700000	-64.028215876563
53800000	-63.8913683070971
53900000	-63.3761839080677
54000000	-63.8397282948057
54100000	-63.6215437413072
54200000	-63.0837656335712
54300000	-62.9762701192181
54400000	-63.0690671394473
54500000	-63.3310736511034
54600000	-63.0889830425983
54700000	-62.4295928726478
54800000	-62.6523984567758
54900000	-62.1926578816545
55000000	-62.3491063653589
55100000	-62.3284764606449
55200000	-62.1256210576827
55300000	-62.4384587120354
55400000	-62.3070399447652
55500000	-62.6171391554065
55600000	-62.4013860358456
55700000	-62.2765113543182
55800000	-62.3793129072581
55900000	-62.1098645282189
56000000	-62.856866976127
56100000	-62.7517961395988
56200000	-63.1499401166736
56300000	-62.8400881846603
56400000	-62.9542997620816
56500000	-63.3951853700871
56600000	-62.8876685869799
56700000	-63.4013657434209
56800000	-63.0351034227753
56900000	-63.6818934154477
57000000	-64.1238088964594
57100000	-63.8593258809502
57200000	-64.0300139536134
57300000	-63.6743905105373
57400000	-63.9225774901671
57500000	-63.736121331812
57600000	-63.1821408751489
57700000	-63.5837162072219
57800000	-63.3636795767868
57900000	-63.9577354999976
58000000	-63.6237479430031
58100000	-63.4116586607075
58200000	-63.6271147208735
58300000	-63.5045747485004
58400000	-63.0608041264637
58500000	-63.3841662263752
58600000	-62.8724466834163
58700000	-63.4453156424405
58800000	-63.2590649955301
58900000	-63.2125738056459
59000000	-63.1804182741657
59100000	-63.4494509519306
59200000	-63.3651810442849
59300000	-63.0361359866524
59400000	-63.1616617786759
59500000	-63.6124223531199
59600000	-63.7800703714918
59700000	-63.7753610116005
59800000	-63.7217689333329
59900000	-63.9298777114574
60000000	-63.8631816278776
60100000	-64.035371843684
60200000	-63.349752013792
60300000	-63.716433376827
60400000	-64.0456977142795
60500000	-63.9547095312077
60600000	-64.007085647484
60700000	-63.7164742304606
60800000	-63.8802687931033
60900000	-63.7345049988842
61000000	-63.6059824834133
61100000	-63.3232536176857
61200000	-63.5001428405414
61300000	-63.838013130837
61400000	-63.6377840097417
61500000	-63.1189861814945
61600000	-63.0642199284289
61700000	-63.04535241473
61800000	-62.6594916395017
61900000	-62.9511147960101
62000000	-62.7039481840823
62100000	-62.9365998225056
62200000	-63.1238620449782
62300000	-62.9718085101101
62400000	-63.2042819765757
62500000	-62.576261132455
62600000	-62.9164456050442
62700000	-62.893017049556
62800000	-62.8526482328179
62900000	-63.4796583298509
63000000	-63.5396522680261
63100000	-63.3428169949095
63200000	-63.2147059903239
63300000	-63.3214308189426
63400000	-63.4425167625752
63500000	-63.2882902311002
63600000	-63.3792236474125
63700000	-63.6034718997259
63800000	-63.9364499312854
63900000	-63.9842695283001
64000000	-64.0967112532853
64100000	-63.8714511420973
64200000	-63.5254110056369
64300000	-63.5526519251851
64400000	-63.3403409621495
64500000	-63.0622610682962
64600000	-63.3299306885547
64700000	-63.5310240131205
64800000	-63.5397198334634
64900000	-63.2362741686834
65000000	-63.4913990811565
65100000	-63.3962639509515
65200000	-62.6316440279194
65300000	-63.5577806736037
65400000	-62.8598325875372
65500000	-63.133574617807
65600000	-63.0125909872084
65700000	-62.8296786642166
65800000	-63.4023662211113
65900000	-63.2950493069751
66000000	-63.1452297453927
66100000	-62.6246001982373
66200000	-62.5541414580356
66300000	-49.6981195733482
66400000	-49.6671806247907
66500000	-49.6552367357864
66600000	-49.6266693062896
66700000	-49.6413307915136
66800000	-49.6394599119764
66900000	-49.6371819821401
67000000	-49.6078410586077
67100000	-49.6121143215019
67200000	-49.6363180421721
67300000	-49.617643587648
67400000	-61.7360331599007
67500000	-62.0254471810895
67600000	-61.9402103629773
67700000	-62.4371026755619
67800000	-61.968555065708
67900000	-62.0183053570147
68000000	-61.9526899331564
68100000	-62.1096371145872
68200000	-62.5032417451859
68300000	-61.8461107524804
68400000	-62.0913411394858
68500000	-61.9114213736058
68600000	-61.7925733594562
68700000	-62.7383820440971
68800000	-62.3995634493746
68900000	-63.0424497958843
69000000	-62.5039858002118
69100000	-62.6480885231147
69200000	-63.0743192322444
69300000	-62.4576624688194
69400000	-63.2400050338799
69500000	-62.7408439329653
69600000	-63.2827342145302
69700000	-63.6641324240313
69800000	-63.4730987964842
69900000	-63.6476722395135
70000000	-63.4683946540124
70100000	-63.4513411603903
70200000	-63.1794823297094
70300000	-62.7678543453879
70400000	-63.2517373761065
70500000	-63.1607497723664
70600000	-63.6260770466918
70700000	-63.3008692473586
70800000	-63.2625502285469
70900000	-63.4069134995001
71000000	-63.4178671325247
71100000	-62.9237562732835
71200000	-63.5447134622633
71300000	-63.2491886483067
71400000	-63.5236320301201
71500000	-63.4935974903737
71600000	-63.2901798875689
71700000	-63.5181114967036
71800000	-63.9497533828122
71900000	-63.2577874646011
72000000	-63.2859997383328
72100000	-63.3710229120662
72200000	-63.8855850677865
72300000	-64.090911475455
72400000	-63.8900486147063
72500000	-63.6059785864425
72600000	-63.5842666124232
72700000	-63.5958968419505
72800000	-63.312494131078
72900000	-63.1363195352077
73000000	-63.3551139098295
73100000	-63.3223988441159
73200000	-62.9565525590298
73300000	-62.6323242648838
73400000	-62.6148037349805
73500000	-62.1871557973467
73600000	-62.5976016939378
73700000	-62.2541618427217
73800000	-62.4111726647568
73900000	-62.4684811750513
74000000	-62.3308455656735
74100000	-62.8384549659002
74200000	-62.1000815557963
74300000	-62.4757223654219
74400000	-62.4227273171782
74500000	-62.1825940757961
74600000	-63.2752439118745
74700000	-63.1261460134837
74800000	-63.2043830962434
74900000	-62.8784260913992
75000000	-62.9788387587473
75100000	-63.2234377074286
75200000	-62.8495973885132
75300000	-63.2873592945813
75400000	-63.207860108755
75500000	-63.6595544975682
75600000	-63.5646944638999
75700000	-63.4147836448932
75800000	-63.4216505990123
75900000	-63.1047025730564
76000000	-63.1104908715816
76100000	-62.9642630797679
76200000	-62.5458999183158
76300000	-62.87098726721
76400000	-62.9567478194387
76500000	-63.0253175409386
76600000	-62.8193288470761
76700000	-63.1657931878265
76800000	-62.8340580705919
76900000	-62.7786975056931
77000000	-63.4090002647272
77100000	-63.4127353910048
77200000	-63.7370100896089
77300000	-63.6126220906822
77400000	-63.5957991651921
77500000	-63.8702230668095
77600000	-63.719018159794
77700000	-63.4384224063785
77800000	-63.1636541160734
77900000	-63.4759608946688
78000000	-63.5647415357143
78100000	-63.2174632341228
78200000	-63.1009181027685
78300000	-63.0105405169762
78400000	-62.7850547115102
78500000	-62.6008432981085
78600000	-62.2294469619035
78700000	-62.2563571369336
78800000	-62.5430115639402
78900000	-62.460276508366
79000000	-62.4912269284188
79100000	-61.9450505114336
79200000	-62.2132867205078
79300000	-62.2217223603469
79400000	-61.9221008733066
79500000	-62.5249530841228
79600000	-62.6244657423717
79700000	-62.8818849709286
79800000	-62.761915150643
79900000	-62.8492259576729
80000000	-63.1454901435374
80100000	-63.1975631894261
80200000	-63.5309087061104
80300000	-63.521917736679
80400000	-63.8097288380421
80500000	-64.0739853002621
80600000	-64.0337596864883
80700000	-64.0430876739984
80800000	-63.1863734331984
80900000	-63.3972204116415
81000000	-63.2572357454189
81100000	-63.0567176264594
81200000	-63.1155718738423
81300000	-63.0391185667903
81400000	-63.1746208401932
81500000	-63.0672417810597
81600000	-63.4091343496255
81700000	-63.0222988251059
81800000	-62.6639919531704
81900000	-63.7962354384192
82000000	-63.6832473117399
82100000	-63.9227864640054
82200000	-63.4014346312127
82300000	-63.4353702249984
82400000	-64.202784612216
82500000	-63.9937756018823
82600000	-63.7188381405509
82700000	-63.3000688354008
82800000	-63.6702378912321
82900000	-64.1285771321567
83000000	-63.6180559475912
83100000	-63.5287648401264
83200000	-63.2701531961284
83300000	-63.3132585839845
83400000	-63.0372162724351
83500000	-62.3274282954614
83600000	-62.3843951846904
83700000	-62.5324924343472
83800000	-62.4762641708349
83900000	-62.5143051092836
84000000	-61.9459511180943
84100000	-62.1009705902572
84200000	-62.2223386196502
84300000	-62.1092366705687
84400000	-62.5051893054614
84500000	-62.6815751469501
84600000	-63.0119299059006
84700000	-62.8334146841141
84800000	-63.08046132325
84900000	-63.3791889396452
85000000	-63.5386388537405
85100000	-63.8675795664706
85200000	-63.5320961794017
85300000	-63.6627469500176
85400000	-63.8090504699856
85500000	-63.620380578537
85600000	-63.6830117662978
85700000	-62.7816245272951
85800000	-63.0629820446017
85900000	-62.8551929824939
86000000	-62.8850168887306
86100000	-62.7916102443528
86200000	-62.4099969266733
86300000	-62.8858427770011
86400000	-62.5311226138358
86500000	-62.9271664711811
86600000	-62.6450178389095
86700000	-62.2157295734925
86800000	-63.5042265002065
86900000	-63.3424713869588
87000000	-63.3746478850851
87100000	-62.7375047284309
87200000	-62.8457416113714
87300000	-63.7730687970153
87400000	-63.3356794774485
87500000	-63.0979518481225
87600000	-62.6345172900707
87700000	-62.9893508788244
87800000	-63.2078249024766
87900000	-62.7900115190728
88000000	-62.7607512721733
88100000	-62.5925930631064
88200000	-62.7909521618423
88300000	-62.4135431177238
88400000	-61.9861626135531
88500000	-62.1800515557234
88600000	-62.2680903853322
88700000	-62.295111400037
88800000	-62.3840335045765
88900000	-62.2978050406664
89000000	-62.2399158692253
89100000	-62.4541716872391
89200000	-62.5500673015573
89300000	-62.8012665311697
89400000	-63.1203820361572
89500000	-63.3037324397846
89600000	-63.1679499739789
89700000	-63.7267673882631
89800000	-64.0236103281949
89900000	-63.933309272171
90000000	-64.3352905904464
90100000	-63.5214728659258
90200000	-63.4785689475515
90300000	-63.347013721502
90400000	-63.1212241395699
90500000	-63.0944557761207
90600000	-62.5840871907311
90700000	-62.7969340597043
90800000	-62.6408698447382
90900000	-62.7138951059681
91000000	-62.4799692974197
91100000	-62.0405132571704
91200000	-63.0456563894706
91300000	-62.6034350501958
91400000	-62.8671221546222
91500000	-62.8519312667024
91600000	-62.8001640091626
91700000	-63.7522907413271
91800000	-63.7010567055297
91900000	-63.4257997473755
92000000	-63.2185252453511
92100000	-63.6873848916674
92200000	-64.0530182368082
92300000	-63.3371401936747
92400000	-63.5635424315921
92500000	-63.0934653042454
92600000	-62.9658653109348
92700000	-62.8120600625477
92800000	-62.5669463422644
92900000	-62.6455998894354
93000000	-62.8726718888824
93100000	-62.4376525552038
93200000	-62.2039466782909
93300000	-62.2986194618733
93400000	-62.481837414497
93500000	-62.5695896158494
93600000	-62.7485094554373
93700000	-63.0432638472824
93800000	-62.8195330085548
93900000	-62.9052039571847
94000000	-62.5174271520183
94100000	-62.5097070790631
94200000	-62.6606950900442
94300000	-62.4510950725916
94400000	-62.6098839756862
94500000	-62.4924609063426
94600000	-62.6037250950158
94700000	-62.6027259860405
94800000	-62.6376090945996
94900000	-62.9538141266181
95000000	-61.9510067580005
95100000	-62.3334410729466
95200000	-61.946197732601
95300000	-62.3332531196648
95400000	-62.3637144983958
95500000	-62.0158067184224
95600000	-62.4932912816268
95700000	-62.4912959443035
95800000	-62.4704865350964
95900000	-62.4318822573894
96000000	-62.5239918724025
96100000	-63.7812791728101
96200000	-63.4975963010266
96300000	-63.932725091235
96400000	-63.5371627263044
96500000	-63.8982307382341
96600000	-63.9724052020559
96700000	-63.7334802373754
96800000	-63.7606915612723
96900000	-64.0021468955017
97000000	-63.7829960106853
97100000	-63.4891636113153
97200000	-63.3756465947692
97300000	-63.3314809706797
97400000	-63.4812061241479
97500000	-62.9868702362734
97600000	-62.8467663470013
97700000	-62.9772844150037
97800000	-62.7868401675306
97900000	-62.7768662992535
98000000	-62.6014897122249
98100000	-62.6618797873486
98200000	-62.7429358200824
98300000	-62.8253450225336
98400000	-62.927104014597
98500000	-63.1315729542882
98600000	-63.4141530911593
98700000	-63.2368425251566
98800000	-63.4354036425315
98900000	-62.721120614809
99000000	-62.804277182337
99100000	-62.5950484844586
99200000	-62.7229916938365
99300000	-62.6599242953356
99400000	-62.5289241677408
99500000	-62.6764420308929
99600000	-62.4226066920204
99700000	-62.4897433219018
99800000	-62.8142212215401
99900000	-62.4779095656022
100000000	-63.4021119863587
100100000	-63.3020718974522
100200000	-63.3921308804411
100300000	-63.451707718812
100400000	-63.7890326194542
100500000	-63.707036094018
100600000	-63.4815162392241
100700000	-63.5032609304577
100800000	-63.5907925301132
100900000	-63.5158927525924
101000000	-63.4541651847053
101100000	-63.4226369286631
101200000	-63.3823125297398
101300000	-63.8764294149946
101400000	-62.9485410031462
101500000	-62.3944370292769
101600000	-62.75982652805
101700000	-62.5197085113625
101800000	-62.7607137797983
101900000	-62.5925213897324
102000000	-62.4995758597353
102100000	-62.7465065228291
102200000	-62.6271577280955
102300000	-62.540425346897
102400000	-62.5092981990614
102500000	-63.0071065452429
102600000	-62.9197236483052
102700000	-62.9100251765598
102800000	-63.0308013952646
102900000	-62.9986190091939
103000000	-63.349462122615
103100000	-63.3952569855573
103200000	-63.3692715984144
103300000	-63.4522843818501
103400000	-63.602295278017
103500000	-63.3836831990469
103600000	-63.3775419692222
103700000	-63.9496024460281
103800000	-63.6449178047397
103900000	-63.9030384371101
104000000	-63.9349020994571
104100000	-63.1603472165957
104200000	-63.3550382477151
104300000	-63.5320012957812
104400000	-63.3489056576374
104500000	-62.9219222823255
104600000	-62.9459595941168
104700000	-62.7624129642033
104800000	-62.6080338564394
104900000	-62.4294491739384
105000000	-62.4164826444871
105100000	-62.4501267678341
105200000	-63.2106903112159
105300000	-62.4864583068358
105400000	-62.1676497495081
105500000	-62.4941044937072
105600000	-62.4698011695972
105700000	-62.8445501245211
105800000	-62.9579220658112
105900000	-63.1045632557155
106000000	-63.3770962168813
106100000	-63.2566362527311
106200000	-62.7253239673628
106300000	-62.6477688063408
106400000	-63.2822794930956
106500000	-63.1418411303776
106600000	-63.1629179802063
106700000	-63.5715041715899
106800000	-63.4288612620047
106900000	-63.8286693914712
107000000	-63.9567419717616
107100000	-63.8562302430075
107200000	-63.9328081504084
107300000	-64.3853871083731
107400000	-64.1348926380629
107500000	-63.7763287131277
107600000	-64.0276295707026
107700000	-63.7802463168488
107800000	-63.6904781563554
107900000	-63.4747152603543
108000000	-62.5653438240436
108100000	-62.4808185565729
108200000	-62.5421888112134
108300000	-62.4054215647163
108400000	-62.0909949124068
108500000	-62.1619515625807
108600000	-62.1048518751743
108700000	-61.9144051679169
108800000	-61.8280841174456
108900000	-61.9478161793202
109000000	-62.0293193722368
109100000	-62.7770333796325
109200000	-62.7200257917835
109300000	-62.9292156196499
109400000	-63.2636045631992
109500000	-63.0478749111691
109600000	-63.4357592629002
109700000	-63.8549095412278
109800000	-64.4959802120437
109900000	-64.4162316466116
110000000	-64.2573849862118
110100000	-63.6166619258583
110200000	-63.5758356384279
110300000	-63.4673954408826
110400000	-63.1148276082374
110500000	-63.1421799493878
110600000	-63.2853810127159
110700000	-62.7781541544768
110800000	-62.2545715169424
110900000	-62.2162526889364
111000000	-62.1813832825996
111100000	-62.3735289834618
111200000	-62.4984599154353
111300000	-62.2926781181068
111400000	-62.0125745374352
111500000	-62.0792695177141
111600000	-61.7719855447489
111700000	-61.9413908464855
111800000	-62.0421689889645
111900000	-61.8459638303786
112000000	-61.6838709400077
112100000	-61.5546228321814
112200000	-61.3909623928226
112300000	-61.732835846456
112400000	-61.8551805590319
112500000	-62.1752162732845
112600000	-62.0743723282015
112700000	-62.3795824053014
112800000	-62.6995249917007
112900000	-62.4658417784957
113000000	-63.3441234935709
113100000	-63.7703371818361
113200000	-64.2990847435413
113300000	-64.4993478950235
113400000	-63.5741592344285
113500000	-63.4166392915996
113600000	-63.3175799134856
113700000	-63.2236162453573
113800000	-62.5472285664211
113900000	-62.5981340038607
114000000	-62.6564119856365
114100000	-61.9167979549275
114200000	-61.2807615800387
114300000	-61.2480782074778
114400000	-61.1999840272852
114500000	-61.3706306944151
114600000	-61.1231551131187
114700000	-60.9083861600967
114800000	-61.0739983872625
114900000	-61.4292529749335
115000000	-61.3137149345894
115100000	-61.3815413769217
115200000	-62.0507254582211
115300000	-62.3026082050613
115400000	-62.4653107428052
115500000	-62.2673589755901
115600000	-62.6639829887103
115700000	-63.4318828298245
115800000	-63.6897456147393
115900000	-63.5599491370838
116000000	-63.1017996809502
116100000	-63.2418095615057
116200000	-63.6345737791423
116300000	-63.0351559342772
116400000	-63.4529899569464
116500000	-63.4827880647425
116600000	-63.5536730487769
116700000	-63.0847139933161
116800000	-62.4111475057363
116900000	-62.7335289823774
117000000	-62.8946097009784
117100000	-63.0007823696436
117200000	-62.7318296767142
117300000	-62.5128845081524
117400000	-62.5049561403505
117500000	-61.654881656821
117600000	-61.2948028568187
117700000	-61.2679078848027
117800000	-61.5146308507967
117900000	-61.9058986577274
118000000	-61.4196394278272
118100000	-61.38845235617
118200000	-61.6395651602937
118300000	-61.6335102476167
118400000	-61.9759006817013
118500000	-62.2880088912116
118600000	-63.4174782485661
118700000	-63.6523661203213
118800000	-64.1084118547886
118900000	-64.0850577569296
119000000	-64.1392847622844
119100000	-64.6697508110415
119200000	-64.6674093675581
119300000	-64.6896805231413
119400000	-65.0614390022703
119500000	-64.1364435158858
119600000	-63.7844899482381
119700000	-63.2062750278501
119800000	-63.3050452700989
119900000	-63.3041091648593
120000000	-63.0004664482467
120100000	-62.6043270351813
120200000	-62.0880835652168
120300000	-62.0592957260201
120400000	-62.0075303182377
120500000	-61.6696596193534
120600000	-61.9661726889638
120700000	-62.1194223712909
120800000	-62.1695440362244
120900000	-62.0950767549036
121000000	-62.0018342416147
121100000	-62.431785961303
121200000	-62.6595249275762
121300000	-63.6252029384937
121400000	-63.136440179909
121500000	-63.3881647342087
121600000	-63.9450641711595
121700000	-63.3113777312534
121800000	-63.8061467695462
121900000	-64.2527494445394
122000000	-64.3621547913347
122100000	-63.4712587561552
122200000	-63.392683098995
122300000	-63.2590861150661
122400000	-62.8792379223374
122500000	-62.9566359383009
122600000	-62.7370664329701
122700000	-62.7868774195872
122800000	-63.4330866192175
122900000	-62.4038922182867
123000000	-61.9015167437175
123100000	-62.0075870230604
123200000	-62.423342617636
123300000	-62.5534007140339
123400000	-62.5355603798024
123500000	-62.8261837793325
123600000	-62.7788935832595
123700000	-62.9607884431001
123800000	-62.4602306339018
123900000	-62.3881252445414
124000000	-63.3237037267635
124100000	-63.6881175560074
124200000	-63.4370867343332
124300000	-63.8501404496626
124400000	-63.6361626192725
124500000	-64.0423160376611
124600000	-63.510008548793
124700000	-64.0526595436675
124800000	-63.9645511958593
124900000	-64.4644788820157
125000000	-64.0278903586182
125100000	-63.2858980974091
125200000	-63.4049754557542
125300000	-63.0733655517647
125400000	-62.713658249996
125500000	-62.4848389834966
125600000	-62.5321050730938
125700000	-62.4633863511796
125800000	-62.2913740601236
125900000	-62.2469238065829
126000000	-62.3110374601712
126100000	-62.358819073628
126200000	-62.934006193856
126300000	-62.7862157452608
126400000	-63.3603405698588
126500000	-63.4396110655671
126600000	-63.5036790978502
126700000	-63.3243832796489
126800000	-63.7717831200442
126900000	-64.0452050995946
127000000	-63.920725514157
127100000	-64.0980109153456
127200000	-63.6817891497174
127300000	-63.2319267802668
127400000	-63.0395042105646
127500000	-63.0375251671908
127600000	-63.0590022008294
127700000	-63.4342242583577
127800000	-63.2205327184177
127900000	-63.0253517154049
128000000	-62.6674240428628
128100000	-62.6865596956164
128200000	-62.4791241161471
128300000	-62.9045542550849
128400000	-63.0895831171753
128500000	-62.9347226776272
128600000	-62.7392868743782
128700000	-62.321156831436
128800000	-62.2273739070439
128900000	-62.7725721834391
129000000	-62.8699425209587
129100000	-63.2661296972105
129200000	-63.3208222337124
129300000	-63.4927007840511
129400000	-63.5488514974368
129500000	-62.8338051731033
129600000	-63.6024962819519
129700000	-63.9032799709511
129800000	-64.3222006777198
129900000	-64.1851626463464
130000000	-63.3584038063655
130100000	-62.937309397916
130200000	-62.2650665862309
130300000	-61.9074959583401
130400000	-61.6302162118651
130500000	-61.7664276606887
130600000	-62.2141376153405
130700000	-61.4731970628653
130800000	-61.1586892305298
130900000	-61.2903116446684
131000000	-61.1918637538288
131100000	-61.6849177093342
131200000	-61.9632443394089
131300000	-62.6310826597391
131400000	-62.8593431175958
131500000	-63.3018427062525
131600000	-63.1193324679496
131700000	-63.2525835333962
131800000	-64.0836334016451
131900000	-64.5028981131912
132000000	-64.6436417792401
132100000	-65.1358438464936
132200000	-64.3265388788721
132300000	-64.0528462112821
132400000	-63.3817451777748
132500000	-63.6404309813988
132600000	-63.6433414978416
132700000	-63.5642434697576
132800000	-63.2056301219528
132900000	-62.5595231981448
133000000	-62.4739598867173
133100000	-62.2418213752604
133200000	-61.9936022491735
133300000	-62.2722648139154
133400000	-62.5432269195936
133500000	-62.7866409870812
133600000	-62.5912318401366
133700000	-62.5836658791679
133800000	-62.889593339976
133900000	-62.8655125661705
134000000	-63.9379776054949
134100000	-63.6902379507009
134200000	-64.1416367407715
134300000	-64.3967957571065
134400000	-64.042301487417
134500000	-64.2323747514118
134600000	-64.5008141029747
134700000	-64.3364900403375
134800000	-63.8099385662142
134900000	-63.8076870530123
135000000	-64.1191084270272
135100000	-63.2569212826597
135200000	-63.1620269031963
135300000	-63.0632550037129
135400000	-62.9204243994422
135500000	-63.3003831035457
135600000	-62.740150505647
135700000	-62.6553793065896
135800000	-62.5881213302133
135900000	-62.8808028688012
136000000	-62.8840511422175
136100000	-63.0507473139168
136200000	-63.7870844421534
136300000	-64.2494159988102
136400000	-64.2431597155261
136500000	-64.4968755137991
136600000	-64.2508472277873
136700000	-64.5735108220409
136800000	-64.2455223295066
136900000	-64.6644868422478
137000000	-64.5597536401112
137100000	-64.2563391346004
137200000	-63.9612789491189
137300000	-62.7024145408615
137400000	-62.5771596216533
137500000	-62.4607202251576
137600000	-62.3590361755914
137700000	-62.2804935738771
137800000	-62.494727488618
137900000	-62.5517678193421
138000000	-62.2909615887761
138100000	-62.3688060175316
138200000	-62.5972685788539
138300000	-62.5743303962829
138400000	-63.6537996888591
138500000	-63.7873323137851
138600000	-64.0792412161575
138700000	-64.2233925381206
138800000	-64.0421425771924
138900000	-63.7202804469947
139000000	-63.6711041963611
139100000	-63.9322241370755
139200000	-63.742731033106
139300000	-63.7552482850028
139400000	-64.100584360353
139500000	-63.2343060399389
139600000	-62.8126516397778
139700000	-62.6598149457889
139800000	-62.5511206248214
139900000	-62.8194230336499
140000000	-63.0316296376117
140100000	-63.1694585822513
140200000	-62.8334050969818
140300000	-63.108372337847
140400000	-62.4820334914493
140500000	-62.5402427591244
140600000	-63.3678204236396
140700000	-63.8270509243571
140800000	-63.8890759653916
140900000	-64.1099953708495
141000000	-64.0090328446501
141100000	-63.7423596186595
141200000	-63.3443923236516
141300000	-63.8371983455815
141400000	-63.8514639435632
141500000	-64.3556233387423
141600000	-64.3370314211936
141700000	-63.3939823417896
141800000	-63.1963066071165
141900000	-62.5307307099041
142000000	-62.396541360647
142100000	-62.4279709822731
142200000	-62.6562316281676
142300000	-63.0344474489032
142400000	-62.716135934132
142500000	-62.6525379394388
142600000	-62.8293641713108
142700000	-62.3118373645583
142800000	-63.1477276450672
142900000	-63.4964814175185
143000000	-64.4009427104127
143100000	-64.4125662929712
143200000	-64.658963840207
143300000	-64.5597617472317
143400000	-63.9114294494864
143500000	-63.5781215657151
143600000	-63.6386527691383
143700000	-63.4862689041779
143800000	-64.1784079715404
143900000	-63.0516088630058
144000000	-62.5430996091726
144100000	-62.2804615459426
144200000	-62.2639903499211
144300000	-62.2902893545676
144400000	-62.3466170838828
144500000	-62.9398825486902
144600000	-62.9626424485865
144700000	-62.8685865089451
144800000	-62.9822549182339
144900000	-62.9359354283505
145000000	-63.7333241275617
145100000	-63.62151800631
145200000	-63.8631578770035
145300000	-64.2049215781901
145400000	-63.8884949504049
145500000	-63.4808569612361
145600000	-62.5378800365149
145700000	-63.1065156246189
145800000	-62.9047937062759
145900000	-62.6845645764377
146000000	-62.7461011262956
146100000	-62.7601187988686
146200000	-62.9800136671369
146300000	-62.6908577316584
146400000	-62.4904036064172
146500000	-62.6038078296366
146600000	-62.7994817867204
146700000	-63.7658897182933
146800000	-63.4129483441536
146900000	-63.7477740578408
147000000	-63.9617463160603
147100000	-63.7078076431537
147200000	-63.4608667109755
147300000	-63.4777121073309
147400000	-63.8231843289523
147500000	-63.6060530610994
147600000	-63.8256340939651
147700000	-64.0192942500959
147800000	-63.5513989146136
147900000	-63.689977184682
148000000	-63.4263296369228
148100000	-63.1160382321289
148200000	-63.3800896835314
148300000	-63.4407044049571
148400000	-63.7220657873201
148500000	-63.3749901330639
148600000	-63.7870947938298
148700000	-63.154520125131
148800000	-63.2356700993427
148900000	-63.3452913740325
149000000	-63.5703075678003
149100000	-63.5751073198685
149200000	-64.0264932577838
149300000	-63.8145257716468
149400000	-63.8196621496256
149500000	-62.9978818202778
149600000	-63.3624792035051
149700000	-63.0619617575239
149800000	-63.4623093893551
149900000	-63.3305040975724
150000000	-63.173765319354
150100000	-62.9667980304331
150200000	-62.5546538979794
150300000	-62.4694020412981
150400000	-62.6748847372385
150500000	-62.7071787375477
150600000	-63.3403315373925
150700000	-63.3150010801991
150800000	-63.6914568325795
150900000	-63.2929058354127
151000000	-62.8776068740904
151100000	-63.1419895047121
151200000	-63.1793556811868
151300000	-63.5097635714958
151400000	-63.546107447
151500000	-63.5490195824835
151600000	-63.5028308687481
151700000	-62.7915002474059
151800000	-62.4057557020233
151900000	-62.3417662903
152000000	-62.4420989671601
152100000	-63.0958865933688
152200000	-62.927403201399
152300000	-63.092444170663
152400000	-62.4166447134317
152500000	-62.5443068250381
152600000	-62.2451076729153
152700000	-62.4343698619872
152800000	-63.033923662655
152900000	-63.0146971117533
153000000	-62.9203505948183
153100000	-63.4063619701287
153200000	-62.880285051538
153300000	-62.6696202158716
153400000	-62.1123668298857
153500000	-62.9989428811186
153600000	-62.9618699618251
153700000	-62.9830352880072
153800000	-62.9034300148521
153900000	-62.8746901156842
154000000	-63.2392692985901
154100000	-62.8235022106168
154200000	-62.6721626517991
154300000	-62.9011157932824
154400000	-63.5900482887668
154500000	-64.0206074375409
154600000	-63.6548257524582
154700000	-63.7299055161701
154800000	-63.916267685669
154900000	-63.3461639425899
155000000	-63.4409924545632
155100000	-63.4715308842582
155200000	-63.9148173797639
155300000	-63.454619889925
155400000	-63.7691258799706
155500000	-63.6483030061141
155600000	-63.5349048907073
155700000	-63.6063071578156
155800000	-63.437846019044
155900000	-63.0231251229405
156000000	-63.788852930566
156100000	-63.7029689102225
156200000	-63.7948059897408
156300000	-63.1876888701338
156400000	-63.654288962606
156500000	-63.0033914780819
156600000	-62.9644362075254
156700000	-62.9974981351501
156800000	-63.1992671716422
156900000	-63.1786561903393
157000000	-63.8076070796078
157100000	-63.2447867921307
157200000	-62.9263011290223
157300000	-62.7046183054098
157400000	-63.1707076575736
157500000	-63.0473083599505
157600000	-63.4658752196577
157700000	-63.6310048318005
157800000	-63.742985804317
157900000	-63.6388172739545
158000000	-63.3470476834957
158100000	-63.2928417150187
158200000	-63.4873067086052
158300000	-63.6371257138472
158400000	-63.7906112158244
158500000	-64.1320755247447
158600000	-64.1429133088535
158700000	-63.1838105728895
158800000	-62.2832107534814
158900000	-62.1356481765721
159000000	-61.8941548472654
159100000	-61.8124488281084
159200000	-61.6953619875829
159300000	-61.8786338027991
159400000	-61.9317700083944
159500000	-61.469871160041
159600000	-61.2505314145581
159700000	-61.2570878955444
159800000	-61.6957178659189
159900000	-62.4571433566172
160000000	-62.9152302085816
160100000	-63.4014672134909
160200000	-63.3663171424214
160300000	-63.7042578762175
160400000	-63.2525507497193
160500000	-63.0433220245295
160600000	-63.33311662798
160700000	-63.3006699360501
160800000	-63.2386602300279
160900000	-63.6927276321318
161000000	-63.2094297483897
161100000	-62.8755860101298
161200000	-62.4818583167635
161300000	-63.0146159265354
161400000	-62.7366741929009
161500000	-63.2304804982805
161600000	-63.7047608220652
161700000	-64.2959877109382
161800000	-64.4115564962359
161900000	-63.9699418410483
162000000	-63.8519912481083
162100000	-63.8007233587261
162200000	-63.3800618801153
162300000	-63.3983872926789
162400000	-63.4265700068269
162500000	-63.1041370488882
162600000	-62.8298026595777
162700000	-62.4958644782635
162800000	-62.1227862754513
162900000	-62.2481218357004
163000000	-62.4422530744525
163100000	-62.4938168353656
163200000	-62.4610431877322
163300000	-63.2158178134669
163400000	-63.101403823939
163500000	-63.087073044975
163600000	-63.3044988012404
163700000	-62.8257808431176
163800000	-63.314113662903
163900000	-63.6951101949949
164000000	-63.2908937970582
164100000	-63.0352351741669
164200000	-63.110876585996
164300000	-63.1971019337088
164400000	-62.3881528284917
164500000	-62.2357228027785
164600000	-62.0513250995587
164700000	-62.164636967991
164800000	-62.502586196501
164900000	-62.1346633771576
165000000	-62.1936715325717
165100000	-62.1509197922244
165200000	-62.6935134109714
165300000	-62.511872667055
165400000	-62.7494517771438
165500000	-63.2531719873223
165600000	-63.9709305546262
165700000	-63.7620239534149
165800000	-64.0787126549433
165900000	-64.0994404029493
166000000	-64.1419942616875
166100000	-63.5398602192033
166200000	-63.8883028796781
166300000	-63.1901132536397
166400000	-63.15423546583
166500000	-63.1886355379035
166600000	-63.2990029480944
166700000	-62.9961179423066
166800000	-63.2291887599718
166900000	-63.1927607132121
167000000	-63.4991565428882
167100000	-63.062166376921
167200000	-63.561127262352
167300000	-63.4962734909968
167400000	-64.027322502417
167500000	-63.5449000233999
167600000	-63.5205046733599
167700000	-63.2069961003699
167800000	-62.734909572732
167900000	-62.4849526345639
168000000	-62.516558026636
168100000	-62.295564664721
168200000	-62.9282629918939
168300000	-62.8245337209288
168400000	-63.0224727206121
168500000	-62.7960781183364
168600000	-63.219984715754
168700000	-62.8450236728287
168800000	-62.9800543154154
168900000	-63.4054814339261
169000000	-63.7923939072832
169100000	-63.6259445673058
169200000	-63.763805955101
169300000	-63.106925844838
169400000	-62.6854058559832
169500000	-62.2791810369547
169600000	-62.4173622660097
169700000	-62.6104505304944
169800000	-62.9709508206635
169900000	-63.1806704947154
170000000	-62.9640261002107
170100000	-62.8592093860601
170200000	-62.5680200615244
170300000	-62.646597652225
170400000	-63.1843953866602
170500000	-63.1712686247689
170600000	-63.5750008003259
170700000	-63.8570669299754
170800000	-63.5548791481496
170900000	-63.3563218474467
171000000	-62.7321389417833
171100000	-62.9399068228352
171200000	-62.77730721417
171300000	-62.917037462693
171400000	-63.012793160985
171500000	-63.088807908433
171600000	-63.6248633529728
171700000	-63.1452201777474
171800000	-63.1804135618055
171900000	-62.7824978341961
172000000	-62.7186065940439
172100000	-63.4177681069179
172200000	-63.8114328720021
172300000	-63.8042040533856
172400000	-64.0674773464564
172500000	-64.0079700803904
172600000	-63.7407516790297
172700000	-63.3911010980854
172800000	-63.6533223952912
172900000	-63.5086579939147
173000000	-63.7157532376683
173100000	-63.8720361761492
173200000	-63.6949391207622
173300000	-63.6391893065773
173400000	-63.2018948703971
173500000	-63.3014811157043
173600000	-62.9190656514288
173700000	-63.1286290778538
173800000	-63.1012902051541
173900000	-63.0199249875345
174000000	-62.8576335200468
174100000	-63.3061429167261
174200000	-63.3882507078773
174300000	-63.4081625820869
174400000	-62.6639782401646
174500000	-63.2362473865195
174600000	-62.6550519320953
174700000	-62.848408290465
174800000	-62.9580882389651
174900000	-63.2773229925878
175000000	-63.3632714905488
175100000	-63.6446462759598
175200000	-63.5314044585217
175300000	-62.9524555216196
175400000	-62.5018826910503
175500000	-63.0870664054206
175600000	-62.7728552284937
175700000	-62.8726651230349
175800000	-62.9843375861774
175900000	-63.0484405361753
176000000	-62.853739170682
176100000	-62.601197104609
176200000	-62.5072187774535
176300000	-62.5622679117331
176400000	-62.8473455266085
176500000	-63.5609446461135
176600000	-63.8731936003951
176700000	-64.2029231279479
176800000	-64.1406221429164
176900000	-64.2966293706812
177000000	-63.7161029469234
177100000	-63.4603985046599
177200000	-63.3514860498395
177300000	-63.2543763763536
177400000	-63.004637718295
177500000	-63.5234632345611
177600000	-63.1718424559236
177700000	-63.0481695800971
177800000	-62.6210030150691
177900000	-63.1184205741499
178000000	-62.9096566635074
178100000	-63.2971569415315
178200000	-63.5793950904778
178300000	-64.2068096267405
178400000	-64.1549969869297
178500000	-64.5363441949195
178600000	-64.109821914298
178700000	-63.5011649704319
178800000	-62.8909374955726
178900000	-63.3821736410728
179000000	-63.3041490091171
179100000	-63.0627389738799
179200000	-63.1942330907056
179300000	-63.4570802057861
179400000	-63.2910881045202
179500000	-63.4182149402282
179600000	-63.4586374982946
179700000	-63.4779775435471
179800000	-63.5193843390022
179900000	-63.974701902727
180000000	-63.769036558423
180100000	-63.4215113605351
180200000	-63.4905976186934
180300000	-63.3770200109385
180400000	-62.8219539690803
180500000	-62.917961953808
180600000	-62.7691568422339
180700000	-62.773475254353
180800000	-62.4987068569545
180900000	-63.2819944941422
181000000	-63.2814299882019
181100000	-63.6784127659932
181200000	-63.4830114666181
181300000	-63.9552438096489
181400000	-63.4691666305016
181500000	-63.6039377414086
181600000	-63.1866471224041
181700000	-63.3054028895629
181800000	-63.0158541840897
181900000	-63.4029115180591
182000000	-63.0642839183282
182100000	-62.8749951652553
182200000	-62.297833902403
182300000	-62.7579085053304
182400000	-61.9972108898215
182500000	-62.2623299173455
182600000	-62.6200747325978
182700000	-62.929764362628
182800000	-62.9184728678085
182900000	-63.2278950504437
183000000	-63.2598529003071
183100000	-62.9477163807105
183200000	-62.6192492371588
183300000	-63.0630187246379
183400000	-62.8576167687717
183500000	-63.3183789670066
183600000	-63.3182317849218
183700000	-63.3323117941575
183800000	-63.2512601608549
183900000	-62.774750834616
184000000	-62.7686582299754
184100000	-62.8473990466854
184200000	-62.8388733303699
184300000	-63.5685057540191
184400000	-63.5917580272422
184500000	-63.3366401169917
184600000	-63.6171136268032
184700000	-63.7691442187945
184800000	-63.2937498701585
184900000	-63.0025149820197
185000000	-63.1867943255042
185100000	-63.1573815347803
185200000	-62.7554969181739
185300000	-63.3505687226852
185400000	-63.0838126964378
185500000	-63.0514424140966
185600000	-62.7131466830449
185700000	-62.9165490932674
185800000	-62.9103361333773
185900000	-63.1630861459281
186000000	-63.2225046931731
186100000	-63.1611586934689
186200000	-62.815037208721
186300000	-63.420562912793
186400000	-63.0797460821279
186500000	-63.0848178685236
186600000	-62.4042391618053
186700000	-63.050799612385
186800000	-62.5385191778813
186900000	-62.4302211558654
187000000	-62.3165841762406
187100000	-62.645596755438
187200000	-62.8561582680916
187300000	-63.1077080042702
187400000	-62.8699102140177
187500000	-62.7702950657127
187600000	-62.5683872150242
187700000	-63.2485891851438
187800000	-62.8401285482123
187900000	-63.0724942902298
188000000	-63.0786544660084
188100000	-63.4214840204323
188200000	-63.3013802503659
188300000	-63.3878450402156
188400000	-63.514438198892
188500000	-63.4186797197187
188600000	-63.2884658999805
188700000	-63.5534450982433
188800000	-63.2076099632314
188900000	-63.1659341767075
189000000	-63.1047284062283
189100000	-63.1594201941429
189200000	-62.6438508125882
189300000	-62.4833354398565
189400000	-62.4518926543111
189500000	-62.1041079901492
189600000	-62.1239271456765
189700000	-62.1550868468711
189800000	-62.3264362555322
189900000	-62.4153653181767
190000000	-62.289792199184
190100000	-62.5259312251726
190200000	-62.5126503679534
190300000	-62.6007905400331
190400000	-62.3810356300875
190500000	-62.0816640261271
190600000	-62.3009771457916
190700000	-62.5241023692236
190800000	-62.7583630990508
190900000	-62.8044847233801
191000000	-62.9871821405917
191100000	-63.4860222064586
191200000	-63.1456756009177
191300000	-63.1718219697242
191400000	-62.9728171931234
191500000	-63.1835571063301
191600000	-63.5488401726142
191700000	-63.6594435047776
191800000	-63.1662792646549
191900000	-63.0987164976519
192000000	-62.9922556695352
192100000	-62.7976991418689
192200000	-62.6943497372701
192300000	-62.9267762700878
192400000	-62.971763026768
192500000	-63.0204140216803
192600000	-63.3512002697516
192700000	-63.2663498831658
192800000	-63.1432422699502
192900000	-63.1767933295151
193000000	-63.3715911697572
193100000	-63.041919854815
193200000	-63.1773323032506
193300000	-62.9364676240614
193400000	-62.9966286870103
193500000	-62.5356092960666
193600000	-63.1771857040431
193700000	-63.0193014417392
193800000	-63.2971847978453
193900000	-62.9067636776626
194000000	-63.3956595857287
194100000	-62.9499609424713
194200000	-63.0100608131855
194300000	-62.6941924071239
194400000	-63.0446265126816
194500000	-62.793593368382
194600000	-63.036195672205
194700000	-62.676379127825
194800000	-62.4623653426312
194900000	-61.7742074565208
195000000	-62.1620902795875
195100000	-61.4833316495741
195200000	-61.8143613195211
195300000	-62.0427517411127
195400000	-62.2042801530917
195500000	-62.1963396386548
195600000	-62.4979433880849
195700000	-62.5709842647777
195800000	-62.3566065280458
195900000	-62.0821988814367
196000000	-62.659353166175
196100000	-62.2769554911611
196200000	-62.6887018436727
196300000	-62.7358421793764
196400000	-62.7574869736289
196500000	-62.8514625582033
196600000	-62.7316607176388
196700000	-62.7069032291086
196800000	-62.6929194595727
196900000	-62.7954331031197
197000000	-63.357304399842
197100000	-63.0590399656376
197200000	-62.8507388162035
197300000	-63.26966721628
197400000	-63.3102261098529
197500000	-63.1020005861745
197600000	-62.7750040598743
197700000	-62.9121436187548
197800000	-62.6823871222242
197900000	-62.5779901145579
198000000	-62.6178397026085
198100000	-62.8588917803386
198200000	-62.8396635498557
198300000	-63.2135218507706
198400000	-62.9846704740501
198500000	-63.1531538941598
198600000	-62.8884482082968
198700000	-63.2292843047897
198800000	-62.4631671291184
198900000	-62.5689321646991
199000000	-62.6907842930709
199100000	-62.9613394358374
199200000	-62.5556440758961
199300000	-62.6284159070036
199400000	-62.5318056461518
199500000	-62.7213588074002
199600000	-62.5465851122442
199700000	-62.703000459537
199800000	-62.0908339206319
199900000	-62.8091201902816
[truncated: 2,096 more rows]
