# Supplementary material for: Highly efficient photonic radar by incorporating MDM-WDM and machine learning classifiers under adverse weather conditions
Source: PLoS One. 2024 Apr 1;19(4):e0300653. doi: 10.1371/journal.pone.0300653 (PMC10984395; doi:10.1371/journal.pone.0300653)
Supplement: S1 File — (ZIP) [file pone.0300653.s001.zip › Visibility_Dataset_optical/Weak scintillation/Target 2.txt]

0	-62.5135071225116
100000	-61.5527523098403
200000	-61.1332934494558
300000	-60.2912030685917
400000	-60.1062824606021
500000	-59.7622903194167
600000	-59.6202240738103
700000	-59.8962200356121
800000	-59.6276215461567
900000	-59.8377557992754
1000000	-59.7141358493721
1100000	-59.3860898712223
1200000	-59.7579931587923
1300000	-59.5365609821204
1400000	-59.7522687363735
1500000	-59.7382203675511
1600000	-59.4075768858722
1700000	-59.9192072597174
1800000	-59.7267642144697
1900000	-59.8428234121596
2000000	-59.8980243341366
2100000	-59.4707440631195
2200000	-59.8882517939293
2300000	-59.8442104637008
2400000	-59.7278777734213
2500000	-59.9220836119199
2600000	-59.5038161634113
2700000	-59.7857846411104
2800000	-59.8396843266424
2900000	-59.5630511694521
3000000	-59.6684474823739
3100000	-59.3573058311308
3200000	-59.5695679519567
3300000	-59.7809106321286
3400000	-59.4292267374431
3500000	-59.564292757957
3600000	-59.3912862781405
3700000	-59.3856020849121
3800000	-59.7568699177503
3900000	-59.3787069530603
4000000	-59.4370201579646
4100000	-59.5103280769336
4200000	-59.5203986395553
4300000	-59.8493255416765
4400000	-59.615587750436
4500000	-59.5411409751541
4600000	-59.7610357831353
4700000	-59.5616664937723
4800000	-59.9615944427468
4900000	-59.7600809551372
5000000	-59.5231091220656
5100000	-59.9472068364455
5200000	-59.6954828482894
5300000	-59.8907875461002
5400000	-59.8772574135506
5500000	-59.3231960602652
5600000	-59.8344699341831
5700000	-59.5875795718208
5800000	-59.6691223097682
5900000	-59.8175130985272
6000000	-59.2152534859862
6100000	-59.8879496426443
6200000	-59.672702050141
6300000	-59.7067116542939
6400000	-59.9161345955615
6500000	-59.2387608137654
6600000	-59.9721921224559
6700000	-59.9098617871497
6800000	-59.7804771904166
6900000	-60.1321423645043
7000000	-59.4304316484839
7100000	-60.1340520454681
7200000	-60.118063800704
7300000	-59.9687152232338
7400000	-60.0809549307297
7500000	-59.5706177447235
7600000	-60.1610372226453
7700000	-60.2305516366464
7800000	-60.022363509245
7900000	-59.9556832727407
8000000	-59.6502812470776
8100000	-59.9935673055221
8200000	-60.0973398439634
8300000	-59.9351217104635
8400000	-59.6252540707967
8500000	-59.6259550919485
8600000	-59.8926727048242
8700000	-59.9681790128084
8800000	-59.9139922293964
8900000	-59.3797630938598
9000000	-59.8504241458089
9100000	-59.9211024183323
9200000	-60.0859539193742
9300000	-60.12572637256
9400000	-59.4676623893419
9500000	-60.1000508939631
9600000	-60.1567873384275
9700000	-60.1894884942539
9800000	-60.2353086852188
9900000	-59.4695206241406
10000000	-60.3398924097689
10100000	-60.1441824474441
10200000	-60.0857120896022
10300000	-60.158812096124
10400000	-59.4170365379179
10500000	-60.1383970165847
10600000	-60.0455359626877
10700000	-59.9530257250869
10800000	-59.8911285517145
10900000	-59.4055288724587
11000000	-60.1027500938695
11100000	-59.9929861401528
11200000	-59.910299381107
11300000	-59.8695201718603
11400000	-59.5763504216486
11500000	-60.1193127572357
11600000	-60.1227844958862
11700000	-60.1039527781975
11800000	-59.9829608443763
11900000	-59.9702360508046
12000000	-60.4114944335852
12100000	-60.3672922217149
12200000	-60.2334122650867
12300000	-60.0460173700908
12400000	-60.1294949640765
12500000	-60.362694283476
12600000	-60.3844229079451
12700000	-60.3090676430895
12800000	-60.0750947122792
12900000	-60.1864866624582
13000000	-60.4493843822857
13100000	-60.3561156292284
13200000	-60.1961932531375
13300000	-60.1460647609976
13400000	-60.1862534204765
13500000	-60.4262520748703
13600000	-60.3538558679922
13700000	-60.2312935441575
13800000	-60.2472620583921
13900000	-60.1107160835817
14000000	-60.4534756189563
14100000	-60.2810666709578
14200000	-60.1271998776899
14300000	-60.3779800212774
14400000	-60.1022536744082
14500000	-60.5747951478409
14600000	-60.4172330281721
14700000	-60.2981135817864
14800000	-60.6065517457074
14900000	-60.044529087181
15000000	-60.5367289841795
15100000	-60.2936200153383
15200000	-60.2169692992068
15300000	-60.5909273746274
15400000	-59.9842476349681
15500000	-60.4292844011961
15600000	-60.0879338695733
15700000	-60.0474695949581
15800000	-60.2573648752557
15900000	-59.5922553697191
16000000	-60.0150509749629
16100000	-59.777796305846
16200000	-59.8836053863403
16300000	-59.9785657103523
16400000	-59.5854973436905
16500000	-59.9550410862347
16600000	-59.674383349407
16700000	-59.9167819119755
16800000	-59.8082058840937
16900000	-59.5727583190155
17000000	-59.9737715712603
17100000	-59.8337917928067
17200000	-60.0669808057031
17300000	-59.7931964250342
17400000	-59.7708164961914
17500000	-59.8902431806918
17600000	-59.6750462686857
17700000	-59.8437707606119
17800000	-59.4567218496798
17900000	-59.6114183899734
18000000	-59.7668489583269
18100000	-59.7068671281849
18200000	-59.6549532821472
18300000	-59.3849250163509
18400000	-59.6400667348941
18500000	-59.553911542189
18600000	-59.6664807519809
18700000	-59.4931176245406
18800000	-59.3462898867022
18900000	-59.8213011913652
19000000	-59.765953958882
19100000	-59.8661728215784
19200000	-59.5521585496465
19300000	-59.6565441604211
19400000	-60.038744593682
19500000	-59.9090244425442
19600000	-60.1624825786742
19700000	-59.6760862856784
19800000	-60.0001505689861
19900000	-60.4977107904862
20000000	-60.2140943140521
20100000	-60.204575367914
20200000	-59.7846158280495
20300000	-60.0490855987647
20400000	-60.4116733664166
20500000	-60.2213695499395
20600000	-59.9741352528939
20700000	-59.725484866318
20800000	-60.1337269105874
20900000	-60.4552999858593
21000000	-60.2464956870452
21100000	-59.7591938014757
21200000	-59.9853080693137
21300000	-60.2198966911565
21400000	-60.5443933127613
21500000	-60.5155374829537
21600000	-59.8322906113431
21700000	-60.3477553686766
21800000	-60.4691061245639
21900000	-60.6392582594396
22000000	-60.6370721080495
22100000	-59.8158429079113
22200000	-60.6641686878464
22300000	-60.5478069347285
22400000	-60.673980595708
22500000	-60.6832058231862
22600000	-59.9160613119745
22700000	-60.60440723403
22800000	-60.4685811458893
22900000	-60.4054248096851
23000000	-60.3566088487382
23100000	-59.8395996270409
23200000	-60.5376855210483
23300000	-60.4490002389971
23400000	-60.3491431294112
23500000	-60.3077573017252
23600000	-60.1163042904855
23700000	-60.3164965635883
23800000	-60.4694103017227
23900000	-60.1635562756887
24000000	-60.1585322965393
24100000	-60.175993729587
24200000	-60.3155333084573
24300000	-60.4757237609189
24400000	-60.1843941894611
24500000	-60.2573466465492
24600000	-60.3715283610824
24700000	-60.1408420899016
24800000	-60.5568372937516
24900000	-60.0225009926924
25000000	-60.3770209552783
25100000	-60.385904680005
25200000	-60.232584789693
25300000	-60.3293747857346
25400000	-59.9436706944623
25500000	-60.2870989507984
25600000	-59.977998479801
25700000	-59.8651249792227
25800000	-60.0436062618202
25900000	-59.6190347945152
26000000	-60.1303423551109
26100000	-59.7984314510364
26200000	-59.8838149488376
26300000	-59.8150723962314
26400000	-59.6922883085714
26500000	-60.0035174841427
26600000	-59.511025483539
26700000	-59.8771362651332
26800000	-59.7171484218158
26900000	-59.7774375543817
27000000	-59.8879131422023
27100000	-59.5001558592664
27200000	-59.8580881195855
27300000	-59.6268405272157
27400000	-59.797656832213
27500000	-59.5972710186843
27600000	-59.4189056980978
27700000	-59.9240026996159
27800000	-59.6186657715553
27900000	-59.9158512042099
28000000	-59.4197720545885
28100000	-59.4013492850958
28200000	-59.8887724661086
28300000	-59.5910475920827
28400000	-59.7239069733584
28500000	-59.2688936793356
28600000	-59.5067737177059
28700000	-59.9134661755791
28800000	-59.7606421100496
28900000	-59.7091912282462
29000000	-59.4933130166715
29100000	-59.7933091035608
29200000	-60.2813887535424
29300000	-60.1464299412195
29400000	-59.9487984948655
29500000	-59.9852136561626
29600000	-60.3731891932535
29700000	-60.6492951554302
29800000	-60.5510903470359
29900000	-60.066756629865
30000000	-60.4428206367963
30100000	-60.5527657054033
30200000	-60.804163933374
30300000	-60.6567616717189
30400000	-60.207517661047
30500000	-60.489330721308
30600000	-60.5781694415881
30700000	-60.6775485424815
30800000	-60.4669617804693
30900000	-60.2404513048816
31000000	-60.4646795242255
31100000	-60.5180958257886
31200000	-60.4799805819263
31300000	-60.2317388771459
31400000	-60.3260117970172
31500000	-60.0869945040701
31600000	-60.3265438461999
31700000	-60.2876209726221
31800000	-60.180319944315
31900000	-60.4616581534656
32000000	-60.0393194332579
32100000	-60.3891764084661
32200000	-60.101619499948
32300000	-60.0771656966574
32400000	-60.3533252573303
32500000	-59.5806570841751
32600000	-60.1694114204587
32700000	-59.8607786269028
32800000	-59.930198870659
32900000	-59.9640921727562
33000000	-59.3714880904972
33100000	-59.8464471065715
33200000	-59.4725878764295
33300000	-59.6241708684358
33400000	-59.5596244829164
33500000	-59.1638119748307
33600000	-59.8025854454351
33700000	-59.5986778718121
33800000	-59.5862186123581
33900000	-59.5585867675932
34000000	-59.3866968210973
34100000	-59.8264253140282
34200000	-59.8244059808688
34300000	-59.6638242936872
34400000	-59.7872288472359
34500000	-59.8403752074847
34600000	-60.2644045091022
34700000	-60.3423776601355
34800000	-59.739942721104
34900000	-60.2630358355551
35000000	-60.1663243931656
35100000	-60.3246104664284
35200000	-60.513779525698
35300000	-59.7338125765508
35400000	-60.4581117627595
35500000	-60.3443033819015
35600000	-60.3229894735865
35700000	-60.3704741564166
35800000	-59.7066605437881
35900000	-60.4982131171453
36000000	-60.3133347675515
36100000	-60.2778885910928
36200000	-60.2025590697912
36300000	-59.8432628008699
36400000	-60.4552024056375
36500000	-60.31310794981
36600000	-60.1896608117925
36700000	-60.156208534576
36800000	-60.1034015566719
36900000	-60.4166119505061
37000000	-60.4791402278232
37100000	-60.2377845136372
37200000	-60.2748374218513
37300000	-60.3824262273111
37400000	-60.2777177366917
37500000	-60.4037748027493
37600000	-59.9834457802539
37700000	-60.1920189994116
37800000	-60.1173244160314
37900000	-59.9659489471507
38000000	-60.0714415443653
38100000	-59.7881241278853
38200000	-60.0243611541305
38300000	-59.7495343822253
38400000	-59.6864832187534
38500000	-59.8115258869884
38600000	-59.6253458052114
38700000	-59.8520255646065
38800000	-59.6275120650396
38900000	-59.8357700966052
39000000	-59.8490607479267
39100000	-60.0302513845599
39200000	-59.8223251796483
39300000	-59.6511825992121
39400000	-60.0644148396078
39500000	-60.0117410604451
39600000	-60.31211447864
39700000	-59.758368354056
39800000	-59.9947493809197
39900000	-60.2736738904857
40000000	-60.1666204429788
40100000	-60.3682781678941
40200000	-59.5117069744126
40300000	-60.0240546573182
40400000	-60.2869876981512
40500000	-60.0665452945136
40600000	-60.1612183357927
40700000	-59.4503237670932
40800000	-60.1574264192343
40900000	-60.1777146765287
41000000	-60.0820827591701
41100000	-59.8585612352715
41200000	-59.5956177730616
41300000	-60.3477832535315
41400000	-60.3602094915571
41500000	-60.0829879531751
41600000	-60.0392499355228
41700000	-59.9746759610311
41800000	-60.4804351145633
41900000	-60.533892568278
42000000	-60.1943936075083
42100000	-60.1918803298158
42200000	-60.3657689038315
42300000	-60.6447339708838
42400000	-60.564938851486
42500000	-60.0299031831325
42600000	-60.313240243761
42700000	-60.0464462831179
42800000	-60.2196946636628
42900000	-60.1751048091616
43000000	-59.8625166650332
43100000	-60.1149863474242
43200000	-59.771708179554
43300000	-59.9623126322076
43400000	-59.6724944871784
43500000	-59.6563466512867
43600000	-59.8248797609564
43700000	-59.3961221274193
43800000	-59.9034518381373
43900000	-59.6442658148651
44000000	-59.8269124380658
44100000	-59.6156021138072
44200000	-59.4819421620122
44300000	-59.9112488521836
44400000	-59.5998521778758
44500000	-59.9619209483939
44600000	-59.4713595122035
44700000	-59.6832592958475
44800000	-60.1606169252227
44900000	-59.8510949289971
45000000	-59.9158115241697
45100000	-59.4501344414328
45200000	-59.8646911180182
45300000	-60.0904440050678
45400000	-59.8663864083401
45500000	-59.7754364847645
45600000	-59.4090023369524
45700000	-60.0476834159949
45800000	-60.0703345902263
45900000	-59.8259680907517
46000000	-59.6794449165453
46100000	-59.669776763171
46200000	-60.1149252406181
46300000	-60.1093426406666
46400000	-59.7722400101037
46500000	-59.8187543243055
46600000	-59.8571477751458
46700000	-60.2815019037737
46800000	-60.0678477299434
46900000	-59.782820692146
47000000	-59.9982477125535
47100000	-59.8536934183441
47200000	-60.2043798519735
47300000	-59.9166203159035
47400000	-59.7520887048753
47500000	-59.9600717999114
47600000	-59.4535021874425
47700000	-59.892535058012
47800000	-59.4533249795403
47900000	-59.4730866365001
48000000	-59.4607417397196
48100000	-59.0854716354492
48200000	-59.6282235831618
48300000	-59.2334440243969
48400000	-59.5224816057082
48500000	-59.1992702436321
48600000	-59.0282270273502
48700000	-59.715717217969
48800000	-59.3751090470596
48900000	-59.6921205299817
49000000	-59.2964435931512
49100000	-59.5849797902357
49200000	-60.0642462591441
49300000	-59.9045282805375
49400000	-59.9697332720287
49500000	-59.6450809921893
49600000	-60.2527399034124
49700000	-60.6157141490624
49800000	-60.3643375314078
49900000	-60.3844753020731
50000000	-60.1585288485667
50100000	-60.7676065298959
50200000	-60.7486225802038
50300000	-60.3872417874957
50400000	-60.2501311024533
50500000	-60.3301599877284
50600000	-60.6240994229397
50700000	-60.5502118445368
50800000	-60.0219617354935
50900000	-60.2022633824215
51000000	-60.0053137945087
51100000	-60.1459422632179
51200000	-60.0664852555175
51300000	-59.7959199537952
51400000	-60.0726705152879
51500000	-59.8870577962065
51600000	-60.0606565007073
51700000	-59.8127008445
51800000	-59.7262917363642
51900000	-59.888430310927
52000000	-59.4678463068403
52100000	-59.8899915656163
52200000	-59.7257828815338
52300000	-59.8766708336093
52400000	-59.6612089809605
52500000	-59.552845395113
52600000	-59.9604377957938
52700000	-59.6712916672884
52800000	-59.9360412610804
52900000	-59.4232424854975
53000000	-59.6634670755372
53100000	-60.1410581197067
53200000	-59.9927491481166
53300000	-59.8747748433556
53400000	-59.4802157837736
53500000	-59.972875491657
53600000	-60.0638153389033
53700000	-59.8854287257102
53800000	-59.8299670169114
53900000	-59.6566995063855
54000000	-60.3959913305917
54100000	-60.3032416920479
54200000	-60.0798984780067
54300000	-60.0580156793636
54400000	-60.1494062971502
54500000	-60.4102062890378
54600000	-60.2826118930479
54700000	-59.7338891272068
54800000	-60.0129783020254
54900000	-60.0304053629198
55000000	-60.0728020856225
55100000	-59.8706646375684
55200000	-59.6166342785361
55300000	-59.7357389009302
55400000	-59.5126860205323
55500000	-59.5759637882346
55600000	-59.5074328427457
55700000	-59.4264277321839
55800000	-59.4345771948942
55900000	-59.3204697866792
56000000	-59.5219401453262
56100000	-59.4010764365973
56200000	-59.6676876603746
56300000	-59.2186062219313
56400000	-59.3376137625093
56500000	-59.7536816203678
56600000	-59.7127108760869
56700000	-60.0402764105025
56800000	-59.5433430026866
56900000	-60.0826510817212
57000000	-60.2306278490024
57100000	-60.1998031714833
57200000	-60.3597755219339
57300000	-59.8880233622589
57400000	-60.6419826720873
57500000	-60.5699362180884
57600000	-60.2673501298159
57700000	-60.263108979414
57800000	-60.0612715124659
57900000	-60.360371347239
58000000	-60.2498810146501
58100000	-59.7764632225122
58200000	-59.9275011732502
58300000	-59.9175605871803
58400000	-59.826310973035
58500000	-59.834199852472
58600000	-59.3579536869334
58700000	-59.6716923415589
58800000	-59.6674832470816
58900000	-59.3785145079784
59000000	-59.6984943652909
59100000	-59.4843147977692
59200000	-59.6400610690969
59300000	-59.630058525084
59400000	-59.4378966121518
59500000	-59.6992459085783
59600000	-59.8831162515756
59700000	-59.7287056989905
59800000	-59.7746724902728
59900000	-59.8885385137824
60000000	-60.0843077829166
60100000	-60.296262495464
60200000	-59.7915534526856
60300000	-60.1387099185323
60400000	-60.1080268163429
60500000	-60.2622105988468
60600000	-60.2563163250549
60700000	-59.8342481622725
60800000	-60.2900910744092
60900000	-60.1845656573892
61000000	-60.1862448311348
61100000	-60.1284576961643
61200000	-60.0102649135539
61300000	-60.2154892319154
61400000	-60.0807218810626
61500000	-59.9669418676857
61600000	-59.9542509007362
61700000	-60.1013489771441
61800000	-59.8144704928439
61900000	-59.9734698016143
62000000	-59.7397322667206
62100000	-59.9055895721292
62200000	-59.8901195383723
62300000	-59.477282096423
62400000	-60.0387637891643
62500000	-59.8514294287601
62600000	-59.8724529869779
62700000	-59.8439344424151
62800000	-59.4692449529609
62900000	-60.0950852398599
63000000	-60.1080660699149
63100000	-59.7504084058969
63200000	-59.642579891935
63300000	-59.6985335284875
63400000	-60.1134411086543
63500000	-60.1669211229138
63600000	-59.693756932652
63700000	-59.7972709456695
63800000	-59.9265419412935
63900000	-60.2232409228446
64000000	-60.1086557340735
64100000	-59.8680802095816
64200000	-59.9762350846549
64300000	-60.1397851930493
64400000	-60.1199204338248
64500000	-59.8251616120464
64600000	-59.8850957664965
64700000	-59.8170553777531
64800000	-60.0064504500332
64900000	-59.7461202386037
65000000	-59.6740173420305
65100000	-59.6891547618542
65200000	-59.2465842469042
65300000	-59.8105808986352
65400000	-59.3859592796339
65500000	-59.6305394980301
65600000	-59.455249288248
65700000	-59.0627075393929
65800000	-59.891102110893
65900000	-59.4797349940185
66000000	-59.7043059658365
66100000	-59.3484681316142
66200000	-59.1929767645595
66300000	-60.0313696274576
66400000	-59.916316837807
66500000	-59.9609311254911
66600000	-59.5460232495428
66700000	-59.9332721837614
66800000	-60.3122374379803
66900000	-60.1201189037682
67000000	-60.0826045330406
67100000	-59.9635357734742
67200000	-60.4888648974693
67300000	-60.5851917107374
67400000	-60.2224935551423
67500000	-60.2070277259279
67600000	-59.9929814091571
67700000	-60.2969639802675
67800000	-60.1676433537539
67900000	-59.7661934401346
68000000	-59.8428176889819
68100000	-59.7303893086605
68200000	-59.8719608638596
68300000	-59.7244758043226
68400000	-59.8369603454895
68500000	-59.5847596399153
68600000	-59.4937079552975
68700000	-59.9562556766077
68800000	-59.7403796558383
68900000	-60.0085644055395
69000000	-59.5947365907384
69100000	-59.7071431194063
69200000	-60.2016605894731
69300000	-60.0371629669343
69400000	-60.1739641415307
69500000	-59.6680930362216
69600000	-60.1553154497862
69700000	-60.3201380085345
69800000	-60.1105920161626
69900000	-60.0865357471931
70000000	-59.8380127981706
70100000	-60.3123419230928
70200000	-60.07581669606
70300000	-59.7173895411187
70400000	-59.72258546656
70500000	-59.765216986156
70600000	-59.8845014472315
70700000	-59.7527011468829
70800000	-59.2982951516825
70900000	-59.54109708536
71000000	-59.5264695705248
71100000	-59.1682859766792
71200000	-59.3216203420293
71300000	-59.1828029853971
71400000	-59.4034404692144
71500000	-59.4341804364292
71600000	-59.1705920744413
71700000	-59.4431043534039
71800000	-59.5634060468077
71900000	-59.4494814630509
72000000	-59.5364113297187
72100000	-59.5807995270755
72200000	-59.9983950093067
72300000	-60.2622459321371
72400000	-59.9877284254225
72500000	-59.9567074602128
72600000	-60.0068316021682
72700000	-60.145136139717
72800000	-60.1044602745709
72900000	-60.0152680676155
73000000	-60.1598041164889
73100000	-60.1043266557363
73200000	-60.2205279989546
73300000	-60.1420189706735
73400000	-60.1541113006993
73500000	-59.8014065461641
73600000	-60.0322128398634
73700000	-59.8615608780659
73800000	-60.0054984514863
73900000	-59.8848252247761
74000000	-59.5966211651019
74100000	-60.1884141393347
74200000	-59.9264006692963
74300000	-60.0276535244952
74400000	-59.7746913853295
74500000	-59.4528579213605
74600000	-60.4525780416582
74700000	-60.1487388781742
74800000	-60.0060158807092
74900000	-59.6898996889065
75000000	-59.837855854179
75100000	-60.2568920014329
75200000	-60.0942608884035
75300000	-59.7610376188173
75400000	-59.54889912206
75500000	-59.9198194578276
75600000	-59.9960571364051
75700000	-59.6008595121716
75800000	-59.6609546091981
75900000	-59.4536864809874
76000000	-59.7837570691108
76100000	-59.5656753424781
76200000	-59.2723693290148
76300000	-59.3442830739114
76400000	-59.4465404573599
76500000	-59.6326856589052
76600000	-59.4530217898255
76700000	-59.4897600032525
76800000	-59.244614015486
76900000	-59.3321505785903
77000000	-59.865143356089
77100000	-59.5746715108696
77200000	-59.9813507931501
77300000	-59.4846666305824
77400000	-59.6101380789068
77500000	-59.9613077259112
77600000	-59.8415543147614
77700000	-60.0845181035411
77800000	-59.8108869988591
77900000	-60.283833524877
78000000	-60.335816131006
78100000	-60.2799684157803
78200000	-60.3703166753689
78300000	-60.340556026729
78400000	-60.3565057317359
78500000	-60.2914877798366
78600000	-59.7634507754059
78700000	-59.9834551142452
78800000	-59.9520403217747
78900000	-59.7427623864858
79000000	-59.961777291178
79100000	-59.3842626458712
79200000	-59.5352132330756
79300000	-59.6693427958757
79400000	-58.7273883903722
79500000	-54.5420687064424
79600000	-54.5343714834641
79700000	-54.5533496705343
79800000	-54.5421023205538
79900000	-54.471499921768
80000000	-54.6037145096414
80100000	-54.6018900705372
80200000	-54.5614655775176
80300000	-54.5272702447487
80400000	-54.5391643305769
80500000	-54.7225693376151
80600000	-59.8640395508466
80700000	-59.6009915463765
80800000	-59.347379964802
80900000	-59.5017404702737
81000000	-59.4025676561204
81100000	-59.3022526958391
81200000	-59.2332204201639
81300000	-59.1528806702325
81400000	-59.376383935406
81500000	-59.0149453396467
81600000	-59.3304483146245
81700000	-58.9832749255424
81800000	-58.791802868304
81900000	-59.5743151112785
82000000	-59.0925732393251
82100000	-59.4299134918417
82200000	-58.9998668088781
82300000	-59.025610935587
82400000	-59.8187961842608
82500000	-59.3544573155209
82600000	-59.5328912806721
82700000	-59.2368429237099
82800000	-59.6432031721562
82900000	-60.0804961070132
83000000	-59.885415507223
83100000	-60.0124883814427
83200000	-59.8883245753788
83300000	-60.1642297557353
83400000	-60.0023563745311
83500000	-59.5694744173177
83600000	-59.9988781130242
83700000	-60.0561565130427
83800000	-60.0386314510369
83900000	-59.9450616902547
84000000	-59.7669965250833
84100000	-59.7470107326394
84200000	-59.8825188783853
84300000	-59.4690880858785
84400000	-59.7851593847911
84500000	-59.9070224129063
84600000	-59.7433883935249
84700000	-59.6706694550896
84800000	-59.5447543234231
84900000	-59.6473197905838
85000000	-59.8152814311962
85100000	-59.5801107424097
85200000	-59.4202324047089
85300000	-59.4925589057923
85400000	-59.546765738328
85500000	-59.4856846859783
85600000	-59.5464791775848
85700000	-59.162627454578
85800000	-59.2282767947575
85900000	-59.1241813855148
86000000	-59.2859259895719
86100000	-59.1622981504748
86200000	-58.9575963756116
86300000	-59.3550643250185
86400000	-58.9928553097495
86500000	-59.4613955872541
86600000	-59.0853632117752
86700000	-58.7230150813983
86800000	-59.7405367543026
86900000	-59.5677002910142
87000000	-59.8278675628092
87100000	-59.4284481516339
87200000	-59.451751993624
87300000	-60.216848497773
87400000	-59.8898859348861
87500000	-60.0043228308662
87600000	-59.7522183080699
87700000	-60.2667539097618
87800000	-60.5512948635395
87900000	-60.1014509817264
88000000	-60.1688281623789
88100000	-60.0150375448626
88200000	-60.1210153450128
88300000	-60.0209893666226
88400000	-59.4982514512013
88500000	-59.6757108148636
88600000	-59.7982766741763
88700000	-59.5776081716311
88800000	-59.4871644804632
88900000	-59.5971271778491
89000000	-59.3894477913991
89100000	-59.521373713988
89200000	-59.4491096316707
89300000	-59.4765342668342
89400000	-59.7097729052495
89500000	-59.685054413098
89600000	-59.4797332671402
89700000	-59.5870457152034
89800000	-59.597404327563
89900000	-59.5702807464274
90000000	-59.6094319208363
90100000	-59.4025012858301
90200000	-59.3673104177917
90300000	-59.3209013285146
90400000	-59.4566401884719
90500000	-59.3372546661816
90600000	-59.0108804282331
90700000	-59.2716468654954
90800000	-59.065813551646
90900000	-59.4847610808598
91000000	-59.2457555392227
91100000	-58.9293802826029
91200000	-59.6811151092633
91300000	-59.3873351990671
91400000	-59.5702308200311
91500000	-59.3726657775309
91600000	-59.2824100870811
91700000	-60.1961653424701
91800000	-60.070399215761
91900000	-59.9329593646315
92000000	-59.6201803738957
92100000	-60.0356947950686
92200000	-60.2359621404853
92300000	-59.7578610472494
92400000	-59.9652778179635
92500000	-59.8585226735898
92600000	-60.0507426765207
92700000	-59.9435293993545
92800000	-59.6490641247396
92900000	-59.6546749017396
93000000	-59.7905828511626
93100000	-59.4799558963686
93200000	-59.1630581649293
93300000	-59.2667632200224
93400000	-59.1474193420969
93500000	-59.2219014382979
93600000	-59.2023119512715
93700000	-58.9907133585796
93800000	-59.114342168152
93900000	-59.0387819487569
94000000	-58.9605264888805
94100000	-59.1240742319723
94200000	-59.2795861160555
94300000	-59.4082899491261
94400000	-59.4998010099248
94500000	-59.2644863322302
94600000	-59.2590801097159
94700000	-59.3504277173237
94800000	-59.6422775873209
94900000	-59.5505855329627
95000000	-59.2797491947044
95100000	-59.4694761421417
95200000	-59.3319316879856
95300000	-59.6378297920428
95400000	-59.3685274324324
95500000	-59.0287749074277
95600000	-59.8147054953153
95700000	-59.708133535264
95800000	-59.5474485494897
95900000	-59.4030371407271
96000000	-59.5726653646667
96100000	-60.2292186029241
96200000	-59.9736800819208
96300000	-59.8539231860765
96400000	-59.6579701369615
96500000	-60.125520513807
96600000	-60.269515484838
96700000	-59.7830977008885
96800000	-59.9537133434757
96900000	-59.9646811596159
97000000	-59.866884824451
97100000	-59.5198786712646
97200000	-59.3220761208557
97300000	-59.3201545125611
97400000	-59.5343536979943
97500000	-59.3012131157238
97600000	-58.9877949507401
97700000	-59.2051759432152
97800000	-59.0277923399492
97900000	-59.0419440078791
98000000	-59.1266797542236
98100000	-59.0771645654751
98200000	-59.1879673965581
98300000	-59.2849434857218
98400000	-59.0178642521219
98500000	-59.1790717556315
98600000	-59.3826655417209
98700000	-59.5029247391457
98800000	-59.4554539256835
98900000	-59.256936733116
99000000	-59.2495603640413
99100000	-59.3099234023375
99200000	-59.6757017299184
99300000	-59.5522545253887
99400000	-59.3376807133475
99500000	-59.9050444083987
99600000	-59.6953624658759
99700000	-59.6755799201256
99800000	-59.6524666469757
99900000	-59.6484290497775
100000000	-60.4945933113563
100100000	-60.2580398447416
100200000	-59.8362158399049
100300000	-59.6756483735999
100400000	-59.9375462428487
100500000	-60.0996439945291
100600000	-59.6043725964664
100700000	-59.6820519404633
100800000	-59.4387064621174
100900000	-59.4321602735636
101000000	-59.045926270744
101100000	-58.8620318794713
101200000	-58.948219377182
101300000	-59.0976714535084
101400000	-58.8556818241574
101500000	-58.5655748833946
101600000	-58.782929849259
101700000	-58.6962531468038
101800000	-58.9001672735538
101900000	-59.0485240100919
102000000	-59.1096522594207
102100000	-59.3601769150773
102200000	-59.3529189274145
102300000	-59.1701955162975
102400000	-59.5923767644066
102500000	-59.8892523374468
102600000	-59.8871234714558
102700000	-59.8716928930814
102800000	-59.5779750521459
102900000	-59.5171443164348
103000000	-59.6229334779874
103100000	-59.7748811204971
103200000	-59.6416569616191
103300000	-59.5911617397015
103400000	-59.8770360328443
103500000	-59.4646598738244
103600000	-59.3386144276992
103700000	-59.4633844971991
103800000	-59.4537880866696
103900000	-60.2387455626
104000000	-59.9421264773611
104100000	-59.4348939566579
104200000	-59.4175020015911
104300000	-59.524772384856
104400000	-59.5573922220921
104500000	-59.1449790172655
104600000	-59.3715041397153
104700000	-59.2048957414603
104800000	-59.0749926828527
104900000	-58.689412806497
105000000	-58.5828287908267
105100000	-58.7511171255292
105200000	-58.9484239590006
105300000	-58.5283337060434
105400000	-58.3696134715611
105500000	-58.6143347322848
105600000	-58.5854037506937
105700000	-58.744118336642
105800000	-58.8856639639159
105900000	-59.1278629299793
106000000	-59.3639407756314
106100000	-59.3248793328564
106200000	-59.1078971237257
106300000	-59.6072600672591
106400000	-60.1522507377961
106500000	-60.1113147544914
106600000	-60.1000956640093
106700000	-59.8345886130913
106800000	-59.8250038034409
106900000	-59.7709699032485
107000000	-59.8224239221319
107100000	-59.6875308464456
107200000	-59.7834526970118
107300000	-59.9545688856227
107400000	-59.2682676709465
107500000	-59.0187141550335
107600000	-59.1035085381067
107700000	-59.1179311057718
107800000	-59.5993749740738
107900000	-59.3000945281339
108000000	-58.9512349079577
108100000	-58.8490849559547
108200000	-58.7760069525701
108300000	-58.6087987001844
108400000	-58.4348714698036
108500000	-58.7766167575346
108600000	-58.6658695042194
108700000	-58.5028784221436
108800000	-58.2448172193301
108900000	-58.3945729396697
109000000	-58.4905256212847
109100000	-58.9202724034827
109200000	-58.7516406205518
109300000	-58.9996775131548
109400000	-59.3414269987542
109500000	-59.200291432325
109600000	-59.3943726619641
109700000	-59.9483492748401
109800000	-60.4682510561242
109900000	-60.4699390187986
110000000	-60.395831572371
110100000	-60.0793091671481
110200000	-60.3330610561192
110300000	-60.3581979763972
110400000	-60.0282140231142
110500000	-59.9533104347402
110600000	-59.9630058307699
110700000	-59.5897567397678
110800000	-58.8325719199067
110900000	-58.704731931038
111000000	-58.5998729870978
111100000	-58.7085122484518
111200000	-58.7523633187435
111300000	-58.2332443953423
111400000	-58.1191749540304
111500000	-58.2613843096031
111600000	-58.2509572445989
111700000	-58.4105815229962
111800000	-58.558797089069
111900000	-58.7467550401476
112000000	-58.6608701693286
112100000	-58.5738608773932
112200000	-58.3629275663403
112300000	-58.6241539953896
112400000	-59.0391648326043
112500000	-59.083680521616
112600000	-58.9231100630788
112700000	-58.9983471545705
112800000	-59.1993267708373
112900000	-58.8082075539072
113000000	-59.3451220713332
113100000	-59.5138207742296
113200000	-60.0558337705327
113300000	-60.0391352293858
113400000	-59.708082347656
113500000	-59.6488401328231
113600000	-60.0916135359856
113700000	-60.0535711041352
113800000	-59.6434935141457
113900000	-59.7857542332213
114000000	-59.8162084022508
114100000	-59.3210668359131
114200000	-58.8153866042364
114300000	-58.7086757502526
114400000	-58.68858207884
114500000	-59.0402148912056
114600000	-58.7133311089089
114700000	-58.2334572078256
114800000	-58.3075712198772
114900000	-58.3735388084388
115000000	-58.3300826668432
115100000	-58.5646370919658
115200000	-58.7949272858973
115300000	-58.9373316706368
115400000	-59.0288887968362
115500000	-58.8754950881996
115600000	-58.8416168347496
115700000	-59.2099455126149
115800000	-59.6816456727977
115900000	-59.6114117768427
116000000	-59.6848895702442
116100000	-59.7253618703583
116200000	-59.760549769635
116300000	-59.3862690838798
116400000	-59.7292054429933
116500000	-59.7744452281262
116600000	-60.2243365039556
116700000	-59.8148050215317
116800000	-59.2540127909618
116900000	-59.2551902195653
117000000	-59.3738903580464
117100000	-59.2029526078284
117200000	-58.9051517667702
117300000	-59.0904246932627
117400000	-59.0250984939407
117500000	-58.6562902179653
117600000	-58.1973901136352
117700000	-58.2241307244137
117800000	-58.3541502571202
117900000	-58.7412964041632
118000000	-58.3937675753342
118100000	-58.3139848231311
118200000	-58.5847905266327
118300000	-58.5119024588476
118400000	-58.5262265280742
118500000	-58.8736689338076
118600000	-59.3698060918436
118700000	-59.3699789771407
118800000	-59.4501350853427
118900000	-59.4171597534512
119000000	-59.6019779711446
119100000	-60.0099471750853
119200000	-60.0755072804762
119300000	-59.9284322430318
119400000	-60.2437516581746
119500000	-59.9748161957781
119600000	-59.3980091856936
119700000	-59.0838654366666
119800000	-59.3474124953779
119900000	-59.3075018693777
120000000	-59.3084543923686
120100000	-58.9110377527091
120200000	-58.38622923288
120300000	-58.4671550465413
120400000	-58.3242835535247
120500000	-58.2038620105501
120600000	-58.2110164942867
120700000	-58.6257075868725
120800000	-58.3841061136988
120900000	-58.1769270262156
121000000	-58.0680553374307
121100000	-58.3092331639597
121200000	-58.5671018399869
121300000	-59.0789098162898
121400000	-59.022382023452
121500000	-59.4055927836189
121600000	-59.594595060041
121700000	-59.3754054489528
121800000	-59.552606283501
121900000	-60.1416629871005
122000000	-60.6613387064173
122100000	-60.3163603993406
122200000	-60.3726004192355
122300000	-60.0189896627418
122400000	-59.8705001007249
122500000	-59.5100808168593
122600000	-59.2315849969183
122700000	-59.1776276363037
122800000	-59.4783794393175
122900000	-58.9881521718352
123000000	-58.5246943414975
123100000	-58.4747783351474
123200000	-58.5671533650687
123300000	-58.4616682651876
123400000	-58.640561367154
123500000	-58.7753479051669
123600000	-58.8094175331433
123700000	-59.0323351016935
123800000	-58.7148803388743
123900000	-58.8557763635368
124000000	-59.2038919515687
124100000	-59.6658295463992
124200000	-59.4760276665502
124300000	-59.5464660832008
124400000	-59.6670463427362
124500000	-59.6549877676605
124600000	-59.4382337690951
124700000	-59.706803435363
124800000	-59.678214596073
124900000	-60.1751873662433
125000000	-59.7532219401895
125100000	-59.2648386936289
125200000	-59.1865065407882
125300000	-59.1529001120818
125400000	-58.9787984628256
125500000	-58.7331408049901
125600000	-58.976992405432
125700000	-58.7655309277535
125800000	-58.3909344569799
125900000	-58.1600593615693
126000000	-58.2598886980033
126100000	-58.3157460709305
126200000	-58.7973009011417
126300000	-58.7393758703494
126400000	-59.0017321314583
126500000	-59.3094016546103
126600000	-59.2798130061439
126700000	-59.1304358518053
126800000	-59.8275795890894
126900000	-60.3872981854816
127000000	-60.1771236028357
127100000	-60.2402378628901
127200000	-59.9078638337235
127300000	-59.6967107218897
127400000	-59.4340209034404
127500000	-59.2983318415764
127600000	-59.0917712797842
127700000	-59.3974201599119
127800000	-59.1885480788815
127900000	-58.604517193875
128000000	-58.3319090385384
128100000	-58.5821452525357
128200000	-58.4127997253528
128300000	-58.718063988978
128400000	-58.8051471566031
128500000	-58.9001400790455
128600000	-58.8933473422145
128700000	-58.6111881552053
128800000	-58.5538949755582
128900000	-58.7225489114777
129000000	-59.1905057645595
129100000	-59.3077189561612
129200000	-59.3037983184705
129300000	-59.5321290807119
129400000	-59.6298591227072
129500000	-59.1852357505531
129600000	-59.6329760213816
129700000	-59.8709772769298
129800000	-60.4130579444825
129900000	-60.0149572501631
130000000	-60.0573251421651
130100000	-59.5892072683134
130200000	-59.4695368287893
130300000	-59.048041600668
130400000	-58.8993983879826
130500000	-58.9811587167643
130600000	-59.2402068573496
130700000	-58.6634487451362
130800000	-58.3273047297942
130900000	-58.4945281898372
131000000	-58.4344188936972
131100000	-58.6295341848485
131200000	-58.9857205543812
131300000	-59.3373993385455
131400000	-59.4009012235888
131500000	-59.5474619698922
131600000	-59.2239242234127
131700000	-59.5270835898203
131800000	-59.8901572939968
131900000	-59.9946419903434
132000000	-59.7555817282306
132100000	-60.1214049784404
132200000	-59.7681760796582
132300000	-59.1878011000764
132400000	-58.8185461703946
132500000	-59.10764268257
132600000	-59.0928232640448
132700000	-59.1786370834391
132800000	-58.8729128355468
132900000	-58.5722141341313
133000000	-58.6313732875358
133100000	-58.4649839628709
133200000	-58.3228023838381
133300000	-58.4182723239504
133400000	-58.9444599565528
133500000	-58.9007298911434
133600000	-58.6913027370684
133700000	-58.6638825367885
133800000	-58.9206409384288
133900000	-58.7678890167192
134000000	-59.3699657285435
134100000	-59.4439229489865
134200000	-59.8734978292341
134300000	-59.6983866720194
134400000	-59.6007191373927
134500000	-59.4014428833475
134600000	-59.7547454202471
134700000	-59.7819526037092
134800000	-59.4637356926896
134900000	-59.5103028696857
135000000	-59.5876053873624
135100000	-58.8944865747374
135200000	-58.4367503496918
135300000	-58.4015607527616
135400000	-58.4776042560383
135500000	-58.6706557962724
135600000	-58.563665694958
135700000	-58.5569837949508
135800000	-58.4429403174853
135900000	-58.7186313210536
136000000	-58.4390734255519
136100000	-58.8212251693133
136200000	-59.2570609103654
136300000	-59.5912352792823
136400000	-59.3178232960497
136500000	-59.5794660777719
136600000	-59.5433042035558
136700000	-59.5180774206371
136800000	-59.3679017565749
136900000	-59.703157252134
137000000	-59.6399653636427
137100000	-59.7943930824521
137200000	-59.3474999857768
137300000	-59.1207983252611
137400000	-59.2489538751748
137500000	-59.1590338363748
137600000	-59.0578186075613
137700000	-58.9983808103962
137800000	-59.4195249290209
137900000	-59.2521173841832
138000000	-58.9982433837053
138100000	-58.9909403800004
138200000	-59.162016483245
138300000	-59.0860131830196
138400000	-59.4424451415387
138500000	-59.5827343834918
138600000	-59.9362478868016
138700000	-59.8011917454168
138800000	-59.6661698754073
138900000	-59.1100246844143
139000000	-59.4597816752724
139100000	-59.5018636185034
139200000	-59.1933275517894
139300000	-59.1707570734553
139400000	-59.4199399694047
139500000	-59.0372829931601
139600000	-58.5930340090665
139700000	-58.5638772302872
139800000	-58.5920336176048
139900000	-58.7829798982919
140000000	-59.0968694267992
140100000	-59.1237364165617
140200000	-59.1183696686887
140300000	-59.4874916860275
140400000	-58.9292055509629
140500000	-59.1510472302868
140600000	-59.3062699836583
140700000	-59.7136939694416
140800000	-59.4690297938971
140900000	-59.7499940155286
141000000	-59.6881337625464
141100000	-59.3106901784767
141200000	-58.8650921510074
141300000	-59.1567273425396
141400000	-59.0949313383455
141500000	-59.443721128365
141600000	-59.0840629348473
141700000	-58.941539382148
141800000	-58.7175998388808
141900000	-58.4479659142272
142000000	-58.255060223361
142100000	-58.3195727206839
142200000	-58.768872266301
142300000	-58.9739775055737
142400000	-58.7251819197815
142500000	-58.7551233093149
142600000	-58.9500560317504
142700000	-58.8259210402918
142800000	-59.267247398372
142900000	-59.7017263178076
143000000	-60.2473818447918
143100000	-60.1021201283158
143200000	-60.1092507643135
143300000	-59.4440894221995
143400000	-59.3431542409943
143500000	-59.103254976035
143600000	-58.9142580516339
143700000	-58.7719150566043
143800000	-59.1919373187915
143900000	-58.7039261403733
144000000	-58.3040773861108
144100000	-58.1847158425476
144200000	-58.4217952184763
144300000	-58.3251992970373
144400000	-58.7922245994966
144500000	-59.1523848081874
144600000	-59.4130402705538
144700000	-59.5433165874784
144800000	-59.3693083445578
144900000	-59.4213198640549
145000000	-59.4946568272171
145100000	-59.815665608261
145200000	-59.8039206365835
145300000	-60.0469050775141
145400000	-59.9803984143463
145500000	-59.4465861322682
145600000	-58.8267512490043
145700000	-59.0433527610187
145800000	-58.8762346944275
145900000	-58.9450455119708
146000000	-58.7475525029276
146100000	-59.0707382379498
146200000	-58.7560335134659
146300000	-58.5139308620531
146400000	-58.3537118255641
146500000	-58.567827692619
146600000	-58.7116786250783
146700000	-59.3063986351333
146800000	-59.2730733717895
146900000	-59.5275936170391
147000000	-59.5211862785701
147100000	-59.5427279948823
147200000	-59.2495654979484
147300000	-59.6291038717252
147400000	-59.8174260899971
147500000	-59.6557712138739
147600000	-59.5712920855994
147700000	-59.7412384998443
147800000	-59.1487057829514
147900000	-58.6249388698717
148000000	-58.6176289846254
148100000	-58.5519889093505
148200000	-58.8255002103918
148300000	-58.9447718871996
148400000	-58.9552666403263
148500000	-58.9662354358835
148600000	-59.2877808821099
148700000	-58.8165361417669
148800000	-59.0309755938463
148900000	-59.4078895017752
149000000	-60.0031135691568
149100000	-59.6289721313524
149200000	-60.1598425483152
149300000	-59.9750746668843
149400000	-59.747209869844
149500000	-59.1728655189754
149600000	-59.4589461440187
149700000	-59.2631240732419
149800000	-59.5156852710451
149900000	-59.1721203521961
150000000	-59.1459183063453
150100000	-58.8719900888399
150200000	-58.6955407746237
150300000	-58.5159465740364
150400000	-58.573955276691
150500000	-58.7634827731581
150600000	-59.1556727269535
150700000	-59.1810038264669
150800000	-59.3700620102505
150900000	-59.453166415493
151000000	-59.2036642315982
151100000	-59.2130750338465
151200000	-59.5228271860014
151300000	-59.7418904843696
151400000	-59.5981725379976
151500000	-59.7080667306996
151600000	-59.423355801598
151700000	-59.0534592264137
151800000	-58.5906567775082
151900000	-58.557515824992
152000000	-58.4571517732036
152100000	-58.969312149553
152200000	-58.9814074936112
152300000	-58.9577693320053
152400000	-58.7742237010982
152500000	-59.0914214613241
152600000	-58.5330471385122
152700000	-58.9283556947968
152800000	-59.3011500167663
152900000	-59.6447442929655
153000000	-59.396511516118
153100000	-59.6969239456616
153200000	-59.4507136754016
153300000	-59.007421728577
153400000	-58.706132425472
153500000	-59.0518861721541
153600000	-58.9287977355391
153700000	-59.2008276960287
153800000	-59.0567630955767
153900000	-58.890014955822
154000000	-58.8284064300062
154100000	-58.4602636896545
154200000	-58.447428223855
154300000	-58.5485156596741
154400000	-59.0712577276227
154500000	-59.2449649364968
154600000	-59.2870602827232
154700000	-59.4402118184824
154800000	-59.5743340603817
154900000	-59.2636219525993
155000000	-59.5250299488774
155100000	-59.7206374306177
155200000	-60.075452586083
155300000	-59.7255280352467
155400000	-59.9267245689281
155500000	-59.5204265177021
155600000	-59.1033807290149
155700000	-58.7504940392014
155800000	-58.7557510010965
155900000	-58.5847907316813
156000000	-59.0630148851169
156100000	-59.0155372371611
156200000	-59.031187170306
156300000	-59.0386378881862
156400000	-59.4324648474662
156500000	-58.9501284405664
156600000	-59.4073429895706
156700000	-59.6791408287554
156800000	-60.0551651317382
156900000	-59.673940490136
157000000	-60.0858870193736
157100000	-59.6770821158079
157200000	-59.2579036159661
157300000	-58.9096189458665
157400000	-59.0711868130506
157500000	-58.9381505271932
157600000	-59.151514073628
157700000	-59.0670536617079
157800000	-59.0954365270409
157900000	-58.9130372193302
158000000	-58.8261187949007
158100000	-58.8588829272721
158200000	-58.9763558012255
158300000	-59.1639230868792
158400000	-59.4957844399047
158500000	-59.6189021166222
158600000	-59.7163400192108
158700000	-59.4375315226374
158800000	-59.0471109021674
158900000	-59.2219538687837
159000000	-59.2910722996724
159100000	-59.2436516536146
159200000	-59.1253871285333
159300000	-59.3672445622736
159400000	-59.2954875131814
159500000	-58.9100136982175
159600000	-58.773003068972
159700000	-58.8289696798051
159800000	-58.9235277288428
159900000	-59.3077531507558
160000000	-59.4441326381279
160100000	-59.6188915515515
160200000	-59.5466699526732
160300000	-59.7606024132962
160400000	-59.2125046912911
160500000	-59.3956156492942
160600000	-59.329903083906
160700000	-59.3548480191006
160800000	-58.9675114312528
160900000	-59.4641361807495
161000000	-59.1987696186663
161100000	-58.9196994037179
161200000	-58.5660096052484
161300000	-58.9970456151694
161400000	-58.5061725139052
161500000	-58.9239263050327
161600000	-59.0855973037505
161700000	-59.5374748673596
161800000	-59.4135110345832
161900000	-59.6465377957474
162000000	-59.553835545745
162100000	-59.3788756034806
162200000	-59.3052491648973
162300000	-59.6409887717811
162400000	-59.5597435014438
162500000	-59.7898660590253
162600000	-59.5009781758953
162700000	-59.3144747774038
162800000	-59.0404224540806
162900000	-58.8056760174443
163000000	-58.7322411873957
163100000	-58.7061812044934
163200000	-58.9566190258648
163300000	-59.2022877180558
163400000	-59.2418231953189
163500000	-59.3445094698433
163600000	-59.4642777871492
163700000	-59.3008304098521
163800000	-59.2118761970805
163900000	-59.4443445756863
164000000	-59.547565059959
164100000	-59.3520070833066
164200000	-59.4328401621779
164300000	-59.2865848861712
164400000	-58.9016424669255
164500000	-58.5054216296753
164600000	-58.4332691658346
164700000	-58.3217491887001
164800000	-58.7154377960516
164900000	-58.9265102608174
165000000	-59.0208048609334
165100000	-59.0104101909812
165200000	-59.4904409078647
165300000	-59.0070181086257
165400000	-59.2690716362892
165500000	-59.3144590111059
165600000	-59.7348667043655
165700000	-59.4615638226919
165800000	-59.8732467816232
165900000	-59.5340741478494
166000000	-59.0877760773038
166100000	-58.6456721720461
166200000	-58.9769812179691
166300000	-58.6225041188705
166400000	-58.8798670175163
166500000	-58.8834784334417
166600000	-59.3545776015106
166700000	-59.1128779633426
166800000	-59.0764163367634
166900000	-59.0860792657661
167000000	-59.3144363992814
167100000	-59.335064310739
167200000	-59.8709622429776
167300000	-59.9283756357198
167400000	-60.0436364895703
167500000	-59.7905560268369
167600000	-59.8539969701511
167700000	-59.2720127245454
167800000	-59.1277861831432
167900000	-59.0764252064064
168000000	-59.0455986833859
168100000	-58.7687767116298
168200000	-59.3024856000302
168300000	-59.0711541457983
168400000	-59.0226266871932
168500000	-58.9102384128173
168600000	-59.2143421084969
168700000	-58.9479688199977
168800000	-59.4804413735529
168900000	-59.6203094684867
169000000	-59.9047257131536
169100000	-59.6543221421202
169200000	-60.0000619569388
169300000	-59.4460862374638
169400000	-59.1225456850915
169500000	-58.868657594587
169600000	-59.0635146832777
169700000	-58.916625430418
169800000	-59.1063176318842
169900000	-59.0987332154345
170000000	-59.1571930036959
170100000	-59.0869491463654
170200000	-59.0316966784095
170300000	-59.1292809184801
170400000	-59.1485348717014
170500000	-59.2965949017948
170600000	-59.4530362998236
170700000	-59.5879437702772
170800000	-59.6405300771612
170900000	-59.4479672185684
171000000	-59.0143836225513
171100000	-58.9431872343093
171200000	-58.6171188406057
171300000	-58.595751421046
171400000	-58.5940791904462
171500000	-58.9027400674386
171600000	-59.0086437147337
171700000	-59.0116699806526
171800000	-59.0806880810642
171900000	-59.0040496509891
172000000	-59.007618135271
172100000	-59.2141254339155
172200000	-59.359402749838
172300000	-59.6451809793506
172400000	-59.5969285501968
172500000	-59.6364540200907
172600000	-59.4656448269225
172700000	-59.1981121474127
172800000	-58.9296753042049
172900000	-58.8844696728557
173000000	-58.7956187539192
173100000	-59.0463155242927
173200000	-59.3658201947964
173300000	-59.4597475194868
173400000	-59.4644177937705
173500000	-59.8510447473428
173600000	-59.1652337992719
173700000	-59.2420047014275
173800000	-59.0871343877848
173900000	-59.3145309415409
174000000	-59.0254765863056
174100000	-59.4714421569186
174200000	-59.2231383532608
174300000	-58.9875965085605
174400000	-58.5244518845308
174500000	-58.63399886736
174600000	-58.3223028162831
174700000	-58.7564993015625
174800000	-58.8734473304694
174900000	-59.4207982175228
175000000	-59.285376081252
175100000	-59.4695439905762
175200000	-59.4583206792493
175300000	-59.2376358909494
175400000	-58.8493750364626
175500000	-59.4022551661664
175600000	-59.2365766790792
175700000	-59.1916943381889
175800000	-58.9907535353316
175900000	-59.0992598387005
176000000	-58.7858649100057
176100000	-58.5248440991925
176200000	-58.5009164648352
176300000	-58.5090203419769
176400000	-58.6104562067143
176500000	-59.0693113042599
176600000	-59.1330486109833
176700000	-59.2831811919791
176800000	-59.3750073210777
176900000	-59.8160821056288
177000000	-59.3544325040816
177100000	-59.5314743570573
177200000	-59.4365237416537
177300000	-59.6119882444299
177400000	-59.0638488780039
177500000	-59.6247706281188
177600000	-59.4603033224798
177700000	-59.3926882153816
177800000	-59.1038939335554
177900000	-59.4456256148386
178000000	-58.8693909971286
178100000	-59.173421838901
178200000	-59.1516650536637
178300000	-59.6467575917506
178400000	-59.2941753785421
178500000	-59.9157691531418
178600000	-59.5179966780798
178700000	-59.246334930724
178800000	-58.6030781615019
178900000	-58.9127060512828
179000000	-58.5010063276592
179100000	-58.774311386699
179200000	-58.7370526899631
179300000	-59.0044999179038
179400000	-58.8351063156373
179500000	-58.9117041204663
179600000	-58.9116490672812
179700000	-58.9486780505332
179800000	-58.8514792832588
179900000	-59.5365128901723
180000000	-59.464017489354
180100000	-59.5451712006731
180200000	-59.4406781972772
180300000	-59.5670334374622
180400000	-58.9234595839263
180500000	-58.6666696084262
180600000	-58.5586863887592
180700000	-58.5579449815155
180800000	-58.3895439911363
180900000	-58.8922472733012
181000000	-58.8869964822626
181100000	-58.9829065526165
181200000	-59.0049591419956
181300000	-59.3919399702938
181400000	-58.9569393824789
181500000	-59.3245034041336
181600000	-59.3711497188483
181700000	-59.6597407910462
181800000	-59.2216442447971
181900000	-59.7745005457847
182000000	-59.4922296267671
182100000	-59.3269916998402
182200000	-58.8270986983692
182300000	-59.1550498691414
182400000	-58.5888326193341
182500000	-59.0062517659564
182600000	-59.0412508293008
182700000	-59.406959505244
182800000	-59.1432598104465
182900000	-59.5518094676526
183000000	-59.2734450640574
183100000	-59.1337439448249
183200000	-58.6308848217573
183300000	-59.0291636961815
183400000	-58.6848237606774
183500000	-58.9151532800966
183600000	-58.8365440574346
183700000	-59.0715647394498
183800000	-58.9565809932901
183900000	-58.9376917090347
184000000	-58.949326221169
184100000	-58.902436741248
184200000	-58.829982318522
184300000	-59.5536313478455
184400000	-59.6187083255494
184500000	-59.6486086171938
184600000	-59.6792589947241
184700000	-59.8402951865576
184800000	-59.3115847169309
184900000	-59.0471763432614
185000000	-59.0077814854249
185100000	-59.0047923760119
185200000	-58.7993648031991
185300000	-59.2522238021947
185400000	-59.19721925736
185500000	-59.1627138797585
185600000	-59.0238268259322
185700000	-59.3801104234285
185800000	-58.9084770567445
185900000	-59.1588589845956
186000000	-59.1019150430169
186100000	-59.3720825912334
186200000	-58.9628892030596
186300000	-59.4704039848243
186400000	-59.2910218561908
186500000	-59.254566272799
186600000	-58.8664941453168
186700000	-59.2705884784822
186800000	-58.7485722339252
186900000	-59.1745403500852
187000000	-59.1641657115793
187100000	-59.6458464028259
187200000	-59.4688870931737
187300000	-59.9539204643488
187400000	-59.706220037424
187500000	-59.4176807790516
187600000	-58.9179354375405
187700000	-59.1023509761211
187800000	-58.5894097838322
187900000	-58.7936293343503
188000000	-58.7550515954847
188100000	-58.9005310129561
188200000	-58.8482460323448
188300000	-58.9477403911087
188400000	-58.9386007098398
188500000	-58.8266915592001
188600000	-58.8439139403447
188700000	-59.2269468361397
188800000	-59.2896160755581
188900000	-59.4031977046928
189000000	-59.4909955398305
189100000	-59.4677172308171
189200000	-59.2834947773757
189300000	-59.024615895323
189400000	-58.8955974164778
189500000	-58.8070410680347
189600000	-58.8913852672345
189700000	-59.1570781910027
189800000	-59.3741534532866
189900000	-59.3463403396463
190000000	-59.6218656295713
190100000	-59.7168861870359
190200000	-59.5362641652639
190300000	-59.3967562551422
190400000	-59.1890145796345
190500000	-59.1646031210994
190600000	-59.031492149113
190700000	-59.0784743152383
190800000	-59.1716862799778
190900000	-59.0453794127105
191000000	-59.0023619532334
191100000	-58.980992303568
191200000	-58.836715628513
191300000	-59.0665249266874
191400000	-59.1561820452073
191500000	-59.3088602047428
191600000	-59.5363777430517
191700000	-59.6940064396108
191800000	-59.5730562224734
191900000	-59.3933729901089
192000000	-59.2585505465974
192100000	-59.0067010538235
192200000	-58.7952889456936
192300000	-58.9557552937555
192400000	-58.9533760815858
192500000	-58.8454537834123
192600000	-59.3457371112943
192700000	-59.3145343316908
192800000	-59.2442921814249
192900000	-59.0442167124214
193000000	-59.2915728813729
193100000	-59.0052723934171
193200000	-59.0328193689437
193300000	-59.0206261976975
193400000	-59.149445112678
193500000	-58.758043799009
193600000	-59.2693373009053
193700000	-59.0845596668376
193800000	-59.1426642178641
193900000	-58.8210502052111
194000000	-59.3640420083524
194100000	-58.9486503324565
194200000	-59.2930596825522
194300000	-59.2079378703547
194400000	-59.5790488917324
194500000	-59.1750461934382
194600000	-59.6431380605756
194700000	-59.2425594750686
194800000	-59.2722178687749
194900000	-58.8729058908968
195000000	-59.30286608477
195100000	-58.6600907660162
195200000	-59.0876875632918
195300000	-58.9134223394308
195400000	-59.3341210727852
195500000	-59.125012938655
195600000	-59.5303003243281
195700000	-59.3442959116066
195800000	-59.2560324824382
195900000	-58.8719152729457
196000000	-59.1308236796103
196100000	-58.6583836775722
196200000	-59.0331765541202
196300000	-58.986848074619
196400000	-59.2690981347681
196500000	-59.1524837169682
196600000	-59.2550525512417
196700000	-59.2222750466694
196800000	-59.1223682253811
196900000	-59.0831206537347
197000000	-59.3660818321379
197100000	-59.1969905631469
197200000	-59.1873975781629
197300000	-59.1709279144738
197400000	-59.1321091191955
197500000	-59.0047840834024
197600000	-58.7927600227537
197700000	-58.8298693224724
197800000	-58.6030182027785
197900000	-58.6979516528539
198000000	-58.7906652504344
198100000	-59.0503461193153
198200000	-59.0218581609033
198300000	-59.2933855075981
198400000	-59.3283863941541
198500000	-59.4634793996746
198600000	-59.1888800662198
198700000	-59.0857780221175
198800000	-58.8858512053998
198900000	-59.030212235215
199000000	-58.9917068607332
199100000	-59.2802618662813
199200000	-59.2253575133356
199300000	-59.4636216034649
199400000	-59.4077324824749
199500000	-59.5963272862965
199600000	-59.4740490202041
199700000	-59.4334561355332
199800000	-59.4042681854388
199900000	-59.6812021398692
[truncated: 2,096 more rows]
