# Supplementary material for: Highly efficient photonic radar by incorporating MDM-WDM and machine learning classifiers under adverse weather conditions
Source: PLoS One. 2024 Apr 1;19(4):e0300653. doi: 10.1371/journal.pone.0300653 (PMC10984395; doi:10.1371/journal.pone.0300653)
Supplement: S1 File — (ZIP) [file pone.0300653.s001.zip › Visibility_Dataset_optical/Weak scintillation/Target 3.txt]

0	-69.6468809846159
100000	-69.5035959322586
200000	-69.1814401087352
300000	-67.9405768646384
400000	-67.5086215501388
500000	-67.2485830288842
600000	-67.7079523240646
700000	-67.3002005783208
800000	-66.9171351352454
900000	-67.2695885931142
1000000	-67.4359702247944
1100000	-68.0832476709762
1200000	-67.9588142905762
1300000	-67.4491915472269
1400000	-67.9591046256804
1500000	-68.1424743068001
1600000	-68.4999527600138
1700000	-68.4530569978281
1800000	-68.3383220487805
1900000	-68.4691349693142
2000000	-68.563598886381
2100000	-68.5799000155453
2200000	-68.3387992349235
2300000	-67.9868475059804
2400000	-67.8454576513844
2500000	-68.2114698685901
2600000	-68.3684825268716
2700000	-67.8652222489147
2800000	-67.5855042693301
2900000	-67.3364465649429
3000000	-67.5886485250223
3100000	-67.8809002114658
3200000	-67.4973828660073
3300000	-67.5226395173761
3400000	-67.4130334386854
3500000	-68.0504016321979
3600000	-68.0189588743712
3700000	-67.2070386574068
3800000	-67.3889292418851
3900000	-66.9954522972523
4000000	-67.6185808630844
4100000	-67.6049612300502
4200000	-66.9373372619823
4300000	-67.068386685277
4400000	-66.9758429374876
4500000	-67.4099854990111
4600000	-67.1043962408972
4700000	-66.7572066465642
4800000	-67.1972739048618
4900000	-67.4255340763669
5000000	-68.12937055148
5100000	-68.1352605073718
5200000	-67.4646933496863
5300000	-67.7310571036543
5400000	-67.8267641876775
5500000	-68.1160723907804
5600000	-68.0263339450651
5700000	-67.755589578138
5800000	-67.6050991880286
5900000	-67.4925014410179
6000000	-67.4870680133426
6100000	-67.4311591032168
6200000	-66.9291119876256
6300000	-66.885249973928
6400000	-67.0973697832649
6500000	-67.1936254311316
6600000	-67.1073645107796
6700000	-66.8084324719588
6800000	-66.7568417978568
6900000	-66.9163373256081
7000000	-67.2723620476485
7100000	-67.1673923304592
7200000	-66.9932777196233
7300000	-67.0875611972553
7400000	-67.575413403952
7500000	-67.7217784381626
7600000	-67.2561423343515
7700000	-67.0902672030247
7800000	-66.8905465493672
7900000	-67.3158028108617
8000000	-67.364298941494
8100000	-67.0034528089701
8200000	-66.8702706179709
8300000	-66.9452216057374
8400000	-67.1929098316887
8500000	-66.9375224410238
8600000	-66.6996527071506
8700000	-66.7525244296985
8800000	-66.9855616784505
8900000	-67.3295792631305
9000000	-67.1844502775769
9100000	-66.8561601471697
9200000	-66.7698942741515
9300000	-66.915118567006
9400000	-66.9500260560552
9500000	-66.6699516238974
9600000	-66.6967115168673
9700000	-66.5876886837239
9800000	-66.6336690528021
9900000	-66.6096372037923
10000000	-66.7967390360045
10100000	-66.5466445103085
10200000	-66.7164459948989
10300000	-66.9019169075143
10400000	-66.9775622687648
10500000	-67.1528695816566
10600000	-67.1377044002784
10700000	-67.3084933068534
10800000	-67.300066788258
10900000	-67.6596628677092
11000000	-67.6400846570793
11100000	-67.2962613501484
11200000	-67.6841648975528
11300000	-67.4982157098764
11400000	-67.760687717545
11500000	-67.6274851886105
11600000	-67.2463223124298
11700000	-67.2564175344635
11800000	-67.1310335508011
11900000	-67.338614044486
12000000	-67.379903791491
12100000	-67.1360999658002
12200000	-67.4182182007006
12300000	-67.1841506334582
12400000	-67.5169798315109
12500000	-67.5522485717634
12600000	-67.3130976656207
12700000	-67.6047094498522
12800000	-67.5995397850674
12900000	-67.4445643811195
13000000	-67.6953016064634
13100000	-67.3107228359356
13200000	-67.6476745716218
13300000	-67.4818594932538
13400000	-67.0923053997785
13500000	-67.415334393852
13600000	-67.004853790981
13700000	-67.18360003564
13800000	-67.1471943618114
13900000	-67.25719855421
14000000	-67.7267871768167
14100000	-67.310533559712
14200000	-67.4305629505983
14300000	-67.3984792224148
14400000	-67.1634336485999
14500000	-67.972149422934
14600000	-67.721134886465
14700000	-67.8479415258543
14800000	-68.0529646105076
14900000	-67.6763466344311
15000000	-68.1378846209012
15100000	-68.1917643391232
15200000	-68.2220434858648
15300000	-68.4840559988084
15400000	-68.1961900963057
15500000	-68.7880244319666
15600000	-68.8286129908574
15700000	-69.0582734345494
15800000	-69.5074605635859
15900000	-68.6309015698285
16000000	-69.0600351295108
16100000	-69.243565171588
16200000	-69.3485443730062
16300000	-70.01459759519
16400000	-69.5449976010859
16500000	-69.6295387837991
16600000	-69.6145427656227
16700000	-69.5050771540093
16800000	-68.8896091359335
16900000	-68.8048768651815
17000000	-69.3847013082477
17100000	-69.534762660332
17200000	-69.2470818395349
17300000	-68.7482824076975
17400000	-68.630763562781
17500000	-68.5634226496156
17600000	-68.7743003383451
17700000	-68.7986669998678
17800000	-68.5770173497012
17900000	-69.1929737053653
18000000	-68.8240743179325
18100000	-69.0168434815465
18200000	-68.9167952394189
18300000	-68.5891645311489
18400000	-69.1868932853542
18500000	-68.8256788674987
18600000	-69.4023323779723
18700000	-69.1871758901088
18800000	-69.2581294920361
18900000	-69.7135902133437
19000000	-68.9896990064284
19100000	-69.668281908391
19200000	-69.2396538610432
19300000	-69.0491069417156
19400000	-69.6528633225182
19500000	-69.4541679333139
19600000	-70.1733957103785
19700000	-69.6764457344526
19800000	-68.7567744821885
19900000	-68.8830932618727
20000000	-68.976217691968
20100000	-69.6763602773806
20200000	-69.1651253626289
20300000	-68.92544673328
20400000	-69.3229025344825
20500000	-69.2369126455283
20600000	-69.3230055116313
20700000	-68.9159306568797
20800000	-68.4318299227129
20900000	-69.4226606207925
21000000	-69.4299760916507
21100000	-69.0228544704531
21200000	-69.0614181292016
21300000	-68.7467264272962
21400000	-69.4117831342624
21500000	-69.4569508433667
21600000	-69.1953815183815
21700000	-68.9573865173356
21800000	-69.0656228199268
21900000	-69.9268315874426
22000000	-69.9939919632185
22100000	-69.3768806262853
22200000	-69.8919421524306
22300000	-69.4525591086355
22400000	-69.9422682653269
22500000	-69.886254763511
22600000	-69.5897150786089
22700000	-69.381109346891
22800000	-69.2128090201797
22900000	-68.8937150336891
23000000	-68.9377235246401
23100000	-68.8678850316929
23200000	-69.3255700300396
23300000	-68.9488444369167
23400000	-68.9217558625206
23500000	-68.8992729231867
23600000	-69.0394967112261
23700000	-69.0390455661858
23800000	-69.3411350925192
23900000	-69.0358312230331
24000000	-68.9523204589755
24100000	-69.0012253005137
24200000	-68.9136983870495
24300000	-68.6568709418645
24400000	-68.5200813459101
24500000	-68.5436585929661
24600000	-68.777497277432
24700000	-68.5987221892689
24800000	-68.6155942035916
24900000	-68.7099499660385
25000000	-68.9592178159306
25100000	-69.1081950541962
25200000	-68.681215645339
25300000	-68.6414532295668
25400000	-68.6771725215502
25500000	-68.9531395836188
25600000	-68.8736363048363
25700000	-68.3571688856726
25800000	-68.0952874128791
25900000	-68.2761239186811
26000000	-68.2342423120867
26100000	-67.7960926982925
26200000	-67.9827964523156
26300000	-67.953234474902
26400000	-68.1881520800639
26500000	-68.350031050102
26600000	-67.7938597821091
26700000	-68.0022557231475
26800000	-68.0979339310434
26900000	-68.4666343747772
27000000	-68.3131144081146
27100000	-68.2115693680012
27200000	-69.0204652905714
27300000	-68.9149648418378
27400000	-69.2781273469846
27500000	-68.8419370818106
27600000	-68.3107081790295
27700000	-68.9239082183736
27800000	-68.5812438030518
27900000	-68.9863321317655
28000000	-68.5185696771949
28100000	-68.0129691870618
28200000	-68.0935475070075
28300000	-67.9936490303147
28400000	-68.0570354844999
28500000	-67.7581499431487
28600000	-67.5682188940715
28700000	-67.9220723690973
28800000	-67.9881113618143
28900000	-68.2255828923506
29000000	-68.089890295914
29100000	-67.5583690335092
29200000	-67.9033330187563
29300000	-67.7598155241551
29400000	-67.83172678993
29500000	-67.6933126323044
29600000	-67.6462071978664
29700000	-67.9025871769091
29800000	-68.0729481931479
29900000	-68.0369972540834
30000000	-68.0954932852749
30100000	-67.9584047243387
30200000	-68.6421465586854
30300000	-68.9550986113655
30400000	-69.1547667290692
30500000	-68.8643998727584
30600000	-69.0416564529334
30700000	-69.2422858386212
30800000	-69.5245063575106
30900000	-69.4756859267737
31000000	-68.9762537614042
31100000	-69.1699527456696
31200000	-69.2368520497855
31300000	-68.9209758347234
31400000	-68.9294831602187
31500000	-68.7840390168211
31600000	-69.2594509601018
31700000	-69.1070832206028
31800000	-68.9522639420451
31900000	-68.9313756497479
32000000	-68.3447915266649
32100000	-68.9863640180913
32200000	-68.9669563330883
32300000	-68.9401166707354
32400000	-69.5500936202819
32500000	-69.1981685472795
32600000	-69.6022843019585
32700000	-69.1873371597265
32800000	-69.5600513815895
32900000	-69.6269657755269
33000000	-69.1686481134318
33100000	-69.8776945837247
33200000	-69.8184968755357
33300000	-70.1198993773974
33400000	-70.5463108507818
33500000	-69.3017393275969
33600000	-69.4627325175775
33700000	-69.4362555015223
33800000	-70.1107895178032
33900000	-70.0764308294329
34000000	-69.5235407181539
34100000	-69.9749975730725
34200000	-69.879361955834
34300000	-69.8835464505349
34400000	-69.6356589094532
34500000	-68.790721009896
34600000	-69.7744746530846
34700000	-69.661366210196
34800000	-69.5450295182015
34900000	-69.529865796664
35000000	-68.8396966282857
35100000	-69.4727447771744
35200000	-69.4354851302883
35300000	-69.4647705246956
35400000	-69.4492217387677
35500000	-69.107367429975
35600000	-69.8063366842014
35700000	-69.4105660660836
35800000	-69.6333023321492
35900000	-69.7858088753314
36000000	-69.3473590079921
36100000	-69.9360118545767
36200000	-69.2191334536062
36300000	-69.3608038048375
36400000	-69.1767084936806
36500000	-68.8707194439481
36600000	-68.7331543449416
36700000	-68.4407761470668
36800000	-68.9257318542991
36900000	-68.9643328899012
37000000	-68.6813888471167
37100000	-68.8798303308975
37200000	-68.4971713881986
37300000	-69.0069738455425
37400000	-68.9661904357498
37500000	-68.9982246995389
37600000	-68.9862125625882
37700000	-69.2202969259451
37800000	-69.4446353191634
37900000	-69.0617934961389
38000000	-68.6150624216391
38100000	-68.6533160012473
38200000	-68.554188035064
38300000	-68.6714374192378
38400000	-68.6429600513071
38500000	-68.2158204812711
38600000	-68.3911948025164
38700000	-68.7014887586871
38800000	-68.4956355325304
38900000	-68.0152041222303
39000000	-67.873770959056
39100000	-68.0904480541972
39200000	-68.2547123261877
39300000	-68.2395857147118
39400000	-68.1979516707749
39500000	-68.0924195748646
39600000	-68.5218981753156
39700000	-68.4189232653975
39800000	-68.1030949975448
39900000	-68.1435444575208
40000000	-68.4325889729676
40100000	-68.9276583496456
40200000	-68.8367923517153
40300000	-68.7247492812526
40400000	-68.7300835598478
40500000	-69.0772298049188
40600000	-69.1851977072822
40700000	-68.8581893247205
40800000	-69.0378537011816
40900000	-69.2532451945323
41000000	-69.7161422640364
41100000	-69.1823427704906
41200000	-69.0158920433196
41300000	-69.1718793899467
41400000	-69.0712661951516
41500000	-69.2198592273229
41600000	-68.6240407370281
41700000	-68.5359256928304
41800000	-68.8914207116145
41900000	-68.5915912725542
42000000	-68.8613931365908
42100000	-68.3514428932413
42200000	-69.118418362864
42300000	-69.3786010030989
42400000	-69.1837312637858
42500000	-69.2791441126073
42600000	-69.0835115331975
42700000	-69.3791465347835
42800000	-69.9768316547797
42900000	-69.656472886088
43000000	-70.044091187133
43100000	-70.0063020184999
43200000	-70.6853434882899
43300000	-70.4369220156831
43400000	-69.9305037192997
43500000	-70.3513828520547
43600000	-70.5155556786972
43700000	-70.6401934377858
43800000	-70.8969080537653
43900000	-70.4999497171232
44000000	-70.7711898358677
44100000	-70.5691804635772
44200000	-69.6193417235824
44300000	-69.4882727020316
44400000	-69.7987056688605
44500000	-69.7410438853497
44600000	-69.6087562573745
44700000	-69.4837206977419
44800000	-69.3651525167818
44900000	-69.4877518402143
45000000	-69.2931589895181
45100000	-69.208490065694
45200000	-69.0389503073667
45300000	-69.510681914713
45400000	-69.7166790614662
45500000	-68.8936648267941
45600000	-69.1822243728582
45700000	-69.2576218370733
45800000	-69.2375355946478
45900000	-69.6749921443876
46000000	-69.0666583647252
46100000	-69.1176608846087
46200000	-69.3243613757234
46300000	-69.2657062609597
46400000	-69.5225740929673
46500000	-69.0466927170444
46600000	-69.4770029602409
46700000	-69.6601999483238
46800000	-69.1655889905707
46900000	-69.3935374330367
47000000	-68.8570234517046
47100000	-68.8447527867819
47200000	-69.3197506156788
47300000	-68.8151973546866
47400000	-69.1602331399606
47500000	-69.1148884616958
47600000	-69.4477178088284
47700000	-69.8087739058879
47800000	-69.2761937991359
47900000	-69.7434315457461
48000000	-69.5201030548426
48100000	-69.5947601290118
48200000	-70.3669478321654
48300000	-69.7140183861751
48400000	-70.2883165128087
48500000	-70.0400890276797
48600000	-69.4324125436691
48700000	-69.4461969174743
48800000	-69.2006695631999
48900000	-69.4684853812482
49000000	-69.3837860882012
49100000	-69.3749336478682
49200000	-69.6552008420094
49300000	-69.9091833792995
49400000	-70.0483946406078
49500000	-69.9625617240039
49600000	-69.7793887603311
49700000	-70.4619495450411
49800000	-70.5647867397319
49900000	-70.6432752895193
50000000	-70.6146383926967
50100000	-70.8188904226133
50200000	-70.9263810323032
50300000	-71.2613957478017
50400000	-70.6642984588034
50500000	-70.8989343749992
50600000	-71.0246610320963
50700000	-71.1537413467382
50800000	-71.241174959137
50900000	-70.8804963178023
51000000	-70.4418280895269
51100000	-70.7983832130325
51200000	-70.4573392858899
51300000	-70.5844347713902
51400000	-70.3379588690718
51500000	-70.0025844085608
51600000	-70.0183524069171
51700000	-69.3958908474226
51800000	-69.7289500429643
51900000	-69.7214914495977
52000000	-69.8434375313832
52100000	-70.2548752371569
52200000	-69.3297084672289
52300000	-69.5608169396801
52400000	-69.5284715774171
52500000	-69.3472466290714
52600000	-69.7234761507027
52700000	-69.2974028808863
52800000	-69.2744173816675
52900000	-69.1788296789509
53000000	-69.2605846832708
53100000	-69.089348466884
53200000	-68.7658024178284
53300000	-68.9682093525886
53400000	-68.8817390350275
53500000	-68.8607547150911
53600000	-68.7089492831371
53700000	-68.8851075315652
53800000	-68.575662578277
53900000	-68.9710838909946
54000000	-68.9420987497646
54100000	-68.7142509874703
54200000	-69.1980478780607
54300000	-69.0040837807438
54400000	-69.147377101291
54500000	-69.1582064251447
54600000	-68.9015967054431
54700000	-69.296781719548
54800000	-69.1437519717013
54900000	-69.8585268539441
55000000	-69.6955769603974
55100000	-69.4064235421651
55200000	-69.7356327874548
55300000	-69.5132084881509
55400000	-69.6079794041879
55500000	-69.7526779064965
55600000	-69.4298892713935
55700000	-69.8423884410674
55800000	-69.9171279151475
55900000	-70.1212402968431
56000000	-70.013313555034
56100000	-69.9658316506565
56200000	-70.2953043047916
56300000	-70.1779039707678
56400000	-70.0366753549477
56500000	-70.8481375260379
56600000	-70.6752644635636
56700000	-70.7320483465018
56800000	-70.5587813793886
56900000	-70.6526146596014
57000000	-70.4648215784063
57100000	-70.6204098350636
57200000	-70.2345330407928
57300000	-70.2349679841659
57400000	-70.2019208732868
57500000	-70.2497944904073
57600000	-70.4578168207217
57700000	-69.627372102456
57800000	-69.9437582855195
57900000	-70.086786917592
58000000	-69.7188110411089
58100000	-69.8172167607007
58200000	-69.3867546159077
58300000	-69.5750593236542
58400000	-69.420653799404
58500000	-69.1938630331259
58600000	-69.458099651247
58700000	-69.3974225337052
58800000	-70.4892767017258
58900000	-69.6331987604399
59000000	-69.2584305301792
59100000	-69.5211570867649
59200000	-69.8738601463577
59300000	-70.3340787818199
59400000	-69.9028194345113
59500000	-69.7267996605074
59600000	-69.9309025972195
59700000	-69.9682252730079
59800000	-70.1638545601006
59900000	-69.1513029650521
60000000	-69.3223314194251
60100000	-69.1549334692662
60200000	-69.1680741986924
60300000	-69.0253938980815
60400000	-68.7364256825959
60500000	-69.0788870951165
60600000	-69.0936353677986
60700000	-69.2281529449394
60800000	-69.1237490330627
60900000	-68.8890521431875
61000000	-69.9103037713737
61100000	-69.4979865305119
61200000	-70.1302888072674
61300000	-69.4674507878982
61400000	-69.3706204775231
61500000	-69.8103472251666
61600000	-69.7834299141253
61700000	-70.1179729236971
61800000	-69.2470011481601
61900000	-69.190222368079
62000000	-69.4272755881195
62100000	-69.4837777735934
62200000	-70.2976204276033
62300000	-69.7249681518622
62400000	-70.404510208069
62500000	-70.6331107417016
62600000	-71.0063502118261
62700000	-71.2481485430627
62800000	-70.3636304197755
62900000	-71.3120283379914
63000000	-71.4683361074581
63100000	-71.2774141712665
63200000	-70.8173097574948
63300000	-70.6715816633551
63400000	-71.1151948931099
63500000	-70.9462182274826
63600000	-70.4538743049319
63700000	-70.2116948668156
63800000	-70.0224614894743
63900000	-70.5008905193484
64000000	-70.5425689255623
64100000	-70.1837051085287
64200000	-69.6079771387123
64300000	-69.7555750144688
64400000	-69.885738331905
64500000	-69.7446472366905
64600000	-69.7218887912665
64700000	-69.6238691630921
64800000	-69.7419236440628
64900000	-69.5546285923735
65000000	-69.7722615028011
65100000	-69.6282695324399
65200000	-69.2656396818222
65300000	-69.8615099527363
65400000	-69.6997927876252
65500000	-69.9671077027034
65600000	-70.1204080322053
65700000	-69.2208896192594
65800000	-69.5600711682896
65900000	-69.3567908940567
66000000	-69.528794390382
66100000	-69.3619395545682
66200000	-69.1824739090398
66300000	-69.5661665536588
66400000	-69.4425692276744
66500000	-69.2935461495374
66600000	-69.1253753897222
66700000	-68.8717566179849
66800000	-69.3995477033292
66900000	-69.5930479176245
67000000	-68.8909356276174
67100000	-68.8104661312772
67200000	-69.112032056603
67300000	-69.2231012427003
67400000	-69.5532914784264
67500000	-69.2198656495578
67600000	-69.1685740599116
67700000	-69.3027639250295
67800000	-69.2985530231863
67900000	-69.8220435233787
68000000	-69.5210111199441
68100000	-69.680633739262
68200000	-70.177497673821
68300000	-69.7075275453748
68400000	-70.078116623209
68500000	-70.0346454903961
68600000	-70.170594018167
68700000	-70.5517901616467
68800000	-70.1822946466039
68900000	-70.501039164086
69000000	-70.391949668958
69100000	-70.6943309247446
69200000	-71.4239486661309
69300000	-71.1536075942067
69400000	-70.6648560762332
69500000	-70.6048209026862
69600000	-70.7237218368191
69700000	-70.7234332620851
69800000	-70.5480936454896
69900000	-70.0884946860527
70000000	-70.2717806470288
70100000	-70.1086523446349
70200000	-69.6942652987974
70300000	-69.9790031441932
70400000	-69.6628260979476
70500000	-70.4226220919962
70600000	-70.0594520302273
70700000	-69.6362165559647
70800000	-69.8163522989439
70900000	-69.9796288703685
71000000	-70.3907173667957
71100000	-69.6914184040562
71200000	-69.5333384339454
71300000	-69.8635309437651
71400000	-69.9991013889868
71500000	-70.5530306418455
71600000	-68.9608705223449
71700000	-68.7828200387864
71800000	-69.0825754444333
71900000	-69.3465256375228
72000000	-69.2808903516445
72100000	-68.7367768632608
72200000	-68.9079659954431
72300000	-69.1847155499746
72400000	-69.1677982605016
72500000	-69.0049395456625
72600000	-68.6754230040816
72700000	-69.6629924085361
72800000	-69.7052089513571
72900000	-69.6223937234281
73000000	-68.7697267808982
73100000	-68.9693468677027
73200000	-69.5739026496577
73300000	-69.7497063576607
73400000	-69.7781954231246
73500000	-69.0925207019462
73600000	-69.2549882106043
73700000	-69.5620137276781
73800000	-70.152629935815
73900000	-70.4543256378843
74000000	-69.4055267320052
74100000	-70.3969089968083
74200000	-70.1247685270874
74300000	-70.5577274709834
74400000	-70.4618815454177
74500000	-69.7294073704741
74600000	-70.4792097331193
74700000	-70.2124233220371
74800000	-69.7881530969096
74900000	-69.1832144589017
75000000	-69.3916078276105
75100000	-70.0472331071594
75200000	-69.9876225685531
75300000	-69.2336572780592
75400000	-68.8255665090284
75500000	-69.1240710104655
75600000	-69.1484931183544
75700000	-69.1306972404204
75800000	-68.6662248779627
75900000	-68.2771212887199
76000000	-68.6921955179618
76100000	-68.1565231736333
76200000	-68.5079054459171
76300000	-68.2996693215763
76400000	-68.8261075280451
76500000	-68.8523316032933
76600000	-68.1578338420747
76700000	-68.6638475346311
76800000	-68.7045305043589
76900000	-69.0140572775495
77000000	-69.3573824413883
77100000	-68.8769585102954
77200000	-69.2369805712996
77300000	-69.1841970094372
77400000	-69.5218584118518
77500000	-69.1812815019862
77600000	-68.8515205093471
77700000	-69.022892414166
77800000	-68.9968489889216
77900000	-69.0637708640464
78000000	-68.8840300559684
78100000	-69.0958243414024
78200000	-69.2496102001095
78300000	-69.5879120191306
78400000	-69.5366294579619
78500000	-69.3339848615607
78600000	-69.655286291173
78700000	-70.3383423400651
78800000	-71.0924601032711
78900000	-69.4998007421197
79000000	-69.3893427646207
79100000	-69.2971737984372
79200000	-69.7817743363677
79300000	-70.1154073213717
79400000	-69.0467876380854
79500000	-68.9901495686275
79600000	-69.0873507478143
79700000	-69.3494931138162
79800000	-69.3055979346532
79900000	-68.6601045728824
80000000	-69.5085610400144
80100000	-69.6617285102528
80200000	-69.8149780259986
80300000	-69.2214827591498
80400000	-69.042036254894
80500000	-69.5118630302491
80600000	-69.6863054521326
80700000	-69.3428729130598
80800000	-68.5807820597252
80900000	-68.8263212785414
81000000	-68.8841636524067
81100000	-69.1805847711039
81200000	-68.9171359016573
81300000	-68.3824685441554
81400000	-68.8442295160885
81500000	-68.5374521334469
81600000	-68.86892668058
81700000	-68.6092966959101
81800000	-68.2730754779626
81900000	-69.0453336302493
82000000	-68.6467794659683
82100000	-69.0852409296479
82200000	-68.8268488451722
82300000	-69.0963529622209
82400000	-69.8509901041512
82500000	-69.1975508867987
82600000	-69.4715426440516
82700000	-69.3743831484741
82800000	-69.6525013731195
82900000	-70.0914473328155
83000000	-70.1076424776913
83100000	-69.8013296055695
83200000	-69.9538441179693
83300000	-70.2044127683852
83400000	-69.8468426636799
83500000	-69.6461982553609
83600000	-70.1940158318401
83700000	-70.5707098850193
83800000	-70.1663459174193
83900000	-69.6748557040258
84000000	-69.6602509079444
84100000	-69.7426185763971
84200000	-70.3946803232722
84300000	-69.6545760594076
84400000	-69.4841841504245
84500000	-69.7356205693903
84600000	-70.2419777197355
84700000	-70.4380527033714
84800000	-69.1667348437618
84900000	-69.3122284028543
85000000	-69.5159029857017
85100000	-69.7882189031735
85200000	-69.3107238519064
85300000	-68.969812000123
85400000	-69.2306372177779
85500000	-69.3469054496908
85600000	-69.2421519564907
85700000	-68.7608409720663
85800000	-68.6141043186599
85900000	-69.2761565565556
86000000	-69.6809412814981
86100000	-69.7127299469674
86200000	-68.2022854141732
86300000	-68.5919067055712
86400000	-68.8945228236933
86500000	-69.2433097103335
86600000	-69.1150414666141
86700000	-68.5821910876527
86800000	-69.0885778047733
86900000	-69.0850316517705
87000000	-69.2305911672948
87100000	-68.8441159779431
87200000	-68.7094816221238
87300000	-70.2801977852124
87400000	-70.2496905985663
87500000	-69.5509311197443
87600000	-69.4524374807833
87700000	-69.7914415804351
87800000	-70.4292122103697
87900000	-70.4268878050514
88000000	-69.9966462148579
88100000	-69.9503276999512
88200000	-69.9226280947064
88300000	-69.7475401820051
88400000	-69.8572310611021
88500000	-69.8237717658762
88600000	-70.1822542984266
88700000	-69.7309131214532
88800000	-69.2373034336783
88900000	-69.4046900965312
89000000	-69.4751446560165
89100000	-69.8863410606031
89200000	-69.1065057150221
89300000	-68.9977879551885
89400000	-69.2851140641925
89500000	-69.4582110115293
89600000	-68.9328895570795
89700000	-68.5627944419566
89800000	-68.6528979514695
89900000	-68.5182793389972
90000000	-68.5644274897386
90100000	-68.1536499957432
90200000	-67.8562283051014
90300000	-68.184630871208
90400000	-68.3899802537655
90500000	-68.3727509385703
90600000	-67.5864827999161
90700000	-67.8983078943408
90800000	-68.3755283234895
90900000	-68.7822025563425
91000000	-69.0723739813713
91100000	-68.1467078629956
91200000	-68.5287057647166
91300000	-68.7438048924624
91400000	-69.1530090484937
91500000	-68.9769265779755
91600000	-68.8075574615344
91700000	-69.4974996650909
91800000	-69.4460632487415
91900000	-68.9734358132794
92000000	-68.8690969477817
92100000	-69.063736284592
92200000	-69.8303007073012
92300000	-69.6078829707726
92400000	-69.3128551661066
92500000	-69.075156856626
92600000	-69.1642972284587
92700000	-68.9153194073
92800000	-68.755385490761
92900000	-68.8056727967879
93000000	-69.2977913428343
93100000	-68.4851243460439
93200000	-68.062103384561
93300000	-68.2348502712018
93400000	-68.4408591745102
93500000	-68.5199041520335
93600000	-67.8686456857745
93700000	-67.578106919227
93800000	-67.9877200799777
93900000	-68.4406124594723
94000000	-68.2135460222217
94100000	-67.6750129813147
94200000	-68.1397390818196
94300000	-68.451517337145
94400000	-68.5754255281685
94500000	-67.7224947876609
94600000	-67.8230245303119
94700000	-68.409065497132
94800000	-68.9668115958621
94900000	-68.8855244511729
95000000	-67.7886378958778
95100000	-68.0384997264185
95200000	-68.5330254869106
95300000	-68.7494290148969
95400000	-68.7926489411748
95500000	-68.2247939453491
95600000	-69.1842380496627
95700000	-69.4281046380577
95800000	-69.43570799366
95900000	-69.0877570824599
96000000	-69.2998588657308
96100000	-70.4485256507371
96200000	-70.140657547557
96300000	-69.526074625179
96400000	-69.3397036696267
96500000	-69.5671973993004
96600000	-69.7529382310188
96700000	-69.7084446170151
96800000	-69.3781476905718
96900000	-69.2633658925396
97000000	-69.2308204863377
97100000	-68.6274042171765
97200000	-68.6524354483383
97300000	-68.9141931207724
97400000	-69.5646705192092
97500000	-68.8289065591046
97600000	-68.2921340081762
97700000	-68.0714284282525
97800000	-68.0860750705142
97900000	-68.2667987547433
98000000	-67.7551375485849
98100000	-67.7596043858947
98200000	-67.7464841698436
98300000	-68.0111555038201
98400000	-67.6849696014909
98500000	-67.3278005963378
98600000	-67.9295747169519
98700000	-68.2809059229368
98800000	-68.9127570858336
98900000	-68.1265570180499
99000000	-68.2366830824045
99100000	-69.1792686831526
99200000	-69.7685531484676
99300000	-70.1833109005171
99400000	-69.2310359571158
99500000	-69.6267459316254
99600000	-70.2394002898061
99700000	-69.7305909626278
99800000	-69.6915477775771
99900000	-69.0909115926579
100000000	-69.7499662385428
100100000	-69.5269599562971
100200000	-68.7167999270361
100300000	-68.3146349527353
100400000	-68.5155054245814
100500000	-68.5710169642501
100600000	-68.2038693968723
100700000	-67.8880036472366
100800000	-68.072480197822
100900000	-67.7709969427601
101000000	-67.6143150593153
101100000	-67.7908282065533
101200000	-67.8221405426042
101300000	-68.1661359883719
101400000	-67.493267965781
101500000	-67.041321688719
101600000	-67.4819269274557
101700000	-67.8543328024708
101800000	-68.1415221952074
101900000	-67.6115563575773
102000000	-67.7681964128152
102100000	-68.1408618008237
102200000	-68.1605954223535
102300000	-67.7415211652512
102400000	-67.8830140678041
102500000	-68.711830702193
102600000	-69.1618973191253
102700000	-69.1896085739561
102800000	-68.1212370968263
102900000	-68.2842013360194
103000000	-69.1362428334716
103100000	-69.3166882167304
103200000	-69.6120055966141
103300000	-68.9561158413673
103400000	-69.6524931110652
103500000	-69.7552246139027
103600000	-69.5224225260923
103700000	-69.4080563902335
103800000	-69.4183781459637
103900000	-70.055410712866
104000000	-69.5943954887177
104100000	-68.6328433335728
104200000	-68.5460374101077
104300000	-68.6133536541606
104400000	-68.5722406312326
104500000	-68.5268989736154
104600000	-68.2260554770527
104700000	-68.1600545880553
104800000	-67.7959486962825
104900000	-67.3134196280377
105000000	-67.4989186329748
105100000	-67.7737000792591
105200000	-68.3541021270553
105300000	-67.8196909102836
105400000	-67.5391365704241
105500000	-67.7043039736097
105600000	-67.7133855408678
105700000	-68.0484266763221
105800000	-67.7159971600304
105900000	-68.2033840534102
106000000	-68.5512448215445
106100000	-68.7603530750513
106200000	-68.2968603704862
106300000	-68.3596681118509
106400000	-69.0635119023588
106500000	-69.468429509916
106600000	-69.939480825268
106700000	-69.5485509088744
106800000	-69.7814763603937
106900000	-70.0904749173408
107000000	-70.3206675607444
107100000	-70.3804217866563
107200000	-70.0801531798474
107300000	-70.0788444126822
107400000	-69.5966227735766
107500000	-68.8395012982184
107600000	-68.7171573402764
107700000	-68.777091906859
107800000	-68.366787438165
107900000	-67.8500743848984
108000000	-67.4451516388388
108100000	-67.3257005597176
108200000	-67.1404816427634
108300000	-66.711308219313
108400000	-66.647386146288
108500000	-66.8064379775037
108600000	-67.2287570801399
108700000	-66.7146365043789
108800000	-66.491879790133
108900000	-67.0289860837619
109000000	-67.4531346361033
109100000	-68.3729322313076
109200000	-67.4984624012941
109300000	-67.7992394623531
109400000	-68.6742312736872
109500000	-69.0942923258056
109600000	-69.1483695836796
109700000	-69.2385738061747
109800000	-70.2373703840045
109900000	-70.7877838102615
110000000	-70.2688187257682
110100000	-69.8083953977737
110200000	-69.9921071032582
110300000	-71.3192760918497
110400000	-71.1235057718197
110500000	-70.9335004996687
110600000	-69.9648521514104
110700000	-69.6958712825822
110800000	-69.2666467775684
110900000	-68.4222460868774
111000000	-68.3784166334248
111100000	-68.6144876327163
111200000	-68.0492047418735
111300000	-67.5727952441809
111400000	-67.1105289999278
111500000	-67.1403965760573
111600000	-66.8377086431432
111700000	-66.8587447890695
111800000	-67.0947613924975
111900000	-67.0418435945556
112000000	-67.6536461843532
112100000	-67.2715458198773
112200000	-67.2011570861477
112300000	-67.9786195135884
112400000	-68.494657782333
112500000	-69.3433657171113
112600000	-68.6563095947551
112700000	-69.2454429353557
112800000	-70.276971940056
112900000	-69.8838976522761
113000000	-69.9494898651736
113100000	-69.9591330816324
113200000	-70.5074218426775
113300000	-70.4194691171422
113400000	-69.0609558807035
113500000	-68.6204238242691
113600000	-68.8388977957747
113700000	-69.029448538645
113800000	-68.5841369077985
113900000	-68.1771942588412
114000000	-68.1049906123544
114100000	-67.9647476755972
114200000	-67.1965432255132
114300000	-67.1401086061905
114400000	-67.2793123294499
114500000	-67.9621032197103
114600000	-67.1528113912345
114700000	-66.4582950362946
114800000	-66.7034350803344
114900000	-66.925768821875
115000000	-67.1570892020617
115100000	-66.9347577657622
115200000	-67.213124712389
115300000	-67.7724261435597
115400000	-68.0062677515347
115500000	-67.7587698181522
115600000	-67.8939677635749
115700000	-69.0835632646943
115800000	-70.3199010939012
115900000	-70.6282366621067
116000000	-70.139559423062
116100000	-70.2502064797229
116200000	-71.2510656563241
116300000	-70.4099351031411
116400000	-70.7864570973958
116500000	-70.7549997612331
116600000	-70.4077450467712
116700000	-69.7537781821132
116800000	-68.3647801659816
116900000	-68.2408769283441
117000000	-68.1773199009301
117100000	-67.8904660467716
117200000	-67.6356803233976
117300000	-67.3917452756021
117400000	-67.8165147093036
117500000	-66.7376149121693
117600000	-66.2344679182424
117700000	-66.5283990403019
117800000	-66.8632294445542
117900000	-67.7509260506434
118000000	-66.8874167159329
118100000	-66.7472453590892
118200000	-67.2269960294257
118300000	-67.3167341001829
118400000	-67.6644759417559
118500000	-67.651732997459
118600000	-68.874724246526
118700000	-69.4622663718162
118800000	-69.2499659513454
118900000	-68.5116498543844
119000000	-68.7125183404809
119100000	-69.6030965106904
119200000	-69.750580006248
119300000	-69.8048831138695
119400000	-69.9304957593187
119500000	-69.1866970749102
119600000	-68.3656599304045
119700000	-67.8893136607019
119800000	-68.128542949969
119900000	-68.1062919816624
120000000	-67.8335755250205
120100000	-67.0154722753572
120200000	-66.6241043633365
120300000	-66.6848406618878
120400000	-66.3008783791488
120500000	-66.0877298782833
120600000	-66.2924414490688
120700000	-66.7899393689941
120800000	-67.2144660123877
120900000	-66.4914166922981
121000000	-66.5863547089295
121100000	-67.2587924675211
121200000	-68.1916101329854
121300000	-68.8847236114401
121400000	-68.7447514046854
121500000	-69.4256742126543
121600000	-70.1119469526481
121700000	-69.3885280104198
121800000	-69.3055829125162
121900000	-69.4873730841459
122000000	-70.7853583218671
122100000	-70.8988601621648
122200000	-70.0772529253385
122300000	-69.263888787907
122400000	-69.0443520149923
122500000	-68.4675537825275
122600000	-68.1918935011199
122700000	-68.155990492126
122800000	-68.4637109695832
122900000	-67.5904755386677
123000000	-66.9408802788015
123100000	-66.4508192671313
123200000	-66.4462241516704
123300000	-66.656900275705
123400000	-66.5390404844239
123500000	-66.6289892204289
123600000	-66.7299075963728
123700000	-66.9546539692024
123800000	-66.5498478472128
123900000	-66.9051621537511
124000000	-67.7636895197311
124100000	-68.5457560557521
124200000	-69.4663468921054
124300000	-69.4092355955975
124400000	-69.3963795662316
124500000	-69.341324508392
124600000	-69.5244338990579
124700000	-70.039117943207
124800000	-70.0062816025643
124900000	-70.2176049512395
125000000	-69.6334127069041
125100000	-68.319017695095
125200000	-68.0090238282731
125300000	-67.9571286407517
125400000	-67.6773314799908
125500000	-67.4978811135902
125600000	-68.066695326712
125700000	-68.1771359539968
125800000	-67.3498380876654
125900000	-67.0855153701307
126000000	-67.3213798530914
126100000	-67.594228777458
126200000	-68.5825511386888
126300000	-68.1819613164431
126400000	-68.2449685030344
126500000	-68.5107950596005
126600000	-68.5461981037817
126700000	-68.417154780618
126800000	-68.6825435629164
126900000	-69.9811224952836
127000000	-70.5290083511139
127100000	-70.6244255554891
127200000	-70.2527084161382
127300000	-69.7005774981678
127400000	-69.4005615523664
127500000	-69.3127951693849
127600000	-69.3624780851726
127700000	-69.6499090514046
127800000	-68.6571915321234
127900000	-67.7184894862129
128000000	-67.1337681180076
128100000	-67.1019524007056
128200000	-67.1272236297958
128300000	-67.0591772612394
128400000	-67.2914175934518
128500000	-67.485841227987
128600000	-67.5523798815925
128700000	-66.7450106189619
128800000	-66.827381053713
128900000	-67.4373500207749
129000000	-68.2609921667333
129100000	-69.014521200072
129200000	-68.6382556693906
129300000	-68.697804711003
129400000	-68.8634153265291
129500000	-68.3123519635913
129600000	-68.891438683513
129700000	-68.9345416529435
129800000	-69.9748099001345
129900000	-69.4824531441073
130000000	-68.989935840093
130100000	-68.2493888882201
130200000	-67.6068052084859
130300000	-67.3757472608409
130400000	-67.2198217498178
130500000	-67.422937236608
130600000	-67.8709006514437
130700000	-67.0294178304593
130800000	-66.6838340496365
130900000	-66.8334002883812
131000000	-67.0160033255947
131100000	-67.3270951652085
131200000	-67.7464106446075
131300000	-68.4733327342429
131400000	-68.9324086051595
131500000	-69.1396261281872
131600000	-68.3114208015149
131700000	-68.5755020321929
131800000	-69.1698067548198
131900000	-69.8827994970496
132000000	-70.0033825468563
132100000	-69.9020125640658
132200000	-69.6691840458897
132300000	-68.8804378705362
132400000	-68.2413943979473
132500000	-68.3110723161432
132600000	-68.0958877609141
132700000	-68.2457960501301
132800000	-67.7571298351261
132900000	-67.26308220607
133000000	-66.9789965284831
133100000	-66.7608075253647
133200000	-66.7327742180963
133300000	-66.9513393530002
133400000	-67.5620556593153
133500000	-67.8150864597359
133600000	-67.4255775039099
133700000	-67.635134863905
133800000	-68.127499309043
133900000	-68.3184139451584
134000000	-69.2750901247155
134100000	-69.7157720284039
134200000	-70.109862118421
134300000	-70.2023205079304
134400000	-69.4565673978047
134500000	-68.8243317828664
134600000	-69.0569294993605
134700000	-69.2697077311973
134800000	-69.2879374316074
134900000	-69.2813134750343
135000000	-69.0915603385724
135100000	-68.1685491126048
135200000	-67.5114850237664
135300000	-67.4110471409655
135400000	-67.5213550736119
135500000	-67.7787098934373
135600000	-67.7197796444494
135700000	-67.67323137905
135800000	-67.3677907570518
135900000	-67.3715133527034
136000000	-67.2081199563118
136100000	-67.6777866375749
136200000	-68.4450987445525
136300000	-69.1791690408965
136400000	-69.3318946110943
136500000	-69.1371633085998
136600000	-69.1647759684814
136700000	-68.8147984783466
136800000	-68.1005156326872
136900000	-68.8602157450122
137000000	-68.7967821368164
137100000	-68.3172173973983
137200000	-67.3860002415235
137300000	-66.8580244997066
137400000	-66.7203414888691
137500000	-66.4733291637952
137600000	-66.2978000993522
137700000	-66.4346976305934
137800000	-67.0926105493485
137900000	-67.468655951792
138000000	-66.9267591995322
138100000	-66.9075574067396
138200000	-67.450218313221
138300000	-67.9780440327165
138400000	-69.0552955039079
138500000	-69.0687172535658
138600000	-69.4908614917145
138700000	-70.2135566033012
138800000	-69.7434960032579
138900000	-69.359911969338
139000000	-69.4538781585115
139100000	-69.5544397244135
139200000	-69.687131102909
139300000	-69.6596177344571
139400000	-69.67280704493
139500000	-68.3961164454359
139600000	-67.8194143057609
139700000	-67.6586091671425
139800000	-67.5863887354905
139900000	-68.0427552156126
140000000	-67.7478847471656
140100000	-67.6851924135426
140200000	-67.5470820745541
140300000	-67.5440918769216
140400000	-67.1294772272691
140500000	-67.4654132333546
140600000	-68.0996242300453
140700000	-68.9811125900448
140800000	-69.2947029216982
140900000	-69.2580445412313
141000000	-68.8443959016752
141100000	-68.852668683053
141200000	-68.4866515924679
141300000	-69.4660342103412
141400000	-69.4168973364419
141500000	-69.5215527256836
141600000	-68.7828659225648
141700000	-68.5534919527964
141800000	-68.1855755140006
141900000	-67.2951076616614
142000000	-67.1790861957162
142100000	-67.4615024577257
142200000	-68.0416705616374
142300000	-68.5375865299489
142400000	-67.8872611273211
142500000	-67.8479528892417
142600000	-68.2418519531395
142700000	-68.2585098881125
142800000	-68.8293175772172
142900000	-69.3569925612416
143000000	-70.3255175277922
143100000	-70.7190674441959
143200000	-69.8032978238325
143300000	-68.4740233519014
143400000	-67.9221312937447
143500000	-67.7323047398549
143600000	-67.7273403241365
143700000	-67.7890237008906
143800000	-68.0221078373552
143900000	-67.0744478603115
144000000	-66.4519164010819
144100000	-66.3823857031916
144200000	-66.3862175737233
144300000	-66.4788914099001
144400000	-67.1428159551511
144500000	-67.5326827698161
144600000	-68.04012136252
144700000	-68.047876557947
144800000	-67.4014609274294
144900000	-67.5951760030603
145000000	-68.5800515690417
145100000	-69.1307951656073
145200000	-69.7376680527546
145300000	-69.7256848158761
145400000	-69.7735605106605
145500000	-69.1884561844866
145600000	-68.2687876019318
145700000	-68.3097092447564
145800000	-67.7894307961018
145900000	-68.0486882224882
146000000	-68.0045760246832
146100000	-67.8486043735156
146200000	-67.6022522717556
146300000	-67.2435405791456
146400000	-67.1900518853925
146500000	-67.4326479934696
146600000	-67.8115276976664
146700000	-68.8881092352742
146800000	-68.8995979211898
146900000	-69.5152042240751
147000000	-69.9995455935295
147100000	-69.3766604975686
147200000	-69.1770044021214
147300000	-69.7005866096246
147400000	-69.620935910606
147500000	-69.5990057132246
147600000	-69.5927779690312
147700000	-68.8452586465191
147800000	-68.047646230226
147900000	-67.6062587431367
148000000	-67.4821464711701
148100000	-67.5303996255742
148200000	-67.9509254862714
148300000	-68.1160846252071
148400000	-68.0323081850621
148500000	-68.0718001768424
148600000	-68.1580287159191
148700000	-67.5550967581149
148800000	-68.2283030128637
148900000	-68.9083504561928
149000000	-69.8291826175795
149100000	-70.1251978275488
149200000	-70.1990641212083
149300000	-69.5776329581924
149400000	-69.3799317616213
149500000	-68.0736268304877
149600000	-68.3418339637192
149700000	-68.2808531416642
149800000	-68.5456698937178
149900000	-68.0716794678883
150000000	-67.4939682887195
150100000	-66.9981696915631
150200000	-66.6056635746618
150300000	-66.5080431441822
150400000	-66.8286539324707
150500000	-67.2352730253776
150600000	-68.3743277725224
150700000	-68.1476668253077
150800000	-68.1271865212596
150900000	-68.3922445007643
151000000	-68.2437797628333
151100000	-68.9644674417143
151200000	-69.7604253148796
151300000	-69.9929046540976
151400000	-70.0085020725128
151500000	-69.7363700826872
151600000	-68.8456658571237
151700000	-68.0799886385553
151800000	-67.9155568651877
151900000	-67.8573505634634
152000000	-68.0352847338313
152100000	-68.5821336946985
152200000	-68.2884086329644
152300000	-68.1210194295334
152400000	-68.2321614769363
152500000	-68.3274472467863
152600000	-68.3981678750657
152700000	-69.0465776214337
152800000	-69.5276907696663
152900000	-70.4254604223202
153000000	-70.5829470147577
153100000	-70.3753513973484
153200000	-69.4331247710395
153300000	-68.8753901009185
153400000	-68.0764933017752
153500000	-68.3700402670746
153600000	-68.3617649933899
153700000	-68.2452908477557
153800000	-67.806558905363
153900000	-67.687628377256
154000000	-67.4895523011904
154100000	-66.9053859657354
154200000	-67.0053936779984
154300000	-67.4001959437937
154400000	-68.234479761578
154500000	-69.1534968896684
154600000	-69.1047319165935
154700000	-69.021270487117
154800000	-69.2955264359487
154900000	-68.7749468947418
155000000	-69.291099154261
155100000	-69.4032675973654
155200000	-70.1913414526719
155300000	-70.0642870785295
155400000	-70.1588727397683
155500000	-69.6298515297042
155600000	-68.1205484188336
155700000	-67.6408595854038
155800000	-67.6014019545075
155900000	-67.6296483384784
156000000	-68.395962456753
156100000	-68.4633821888899
156200000	-68.4119801192153
156300000	-68.5755772300803
156400000	-68.5609928348512
156500000	-68.5097453448837
156600000	-68.6685293597961
156700000	-69.8426605608392
156800000	-70.7792509771306
156900000	-70.9969029339582
157000000	-70.5309738904597
157100000	-69.6110448310975
157200000	-68.8321071375227
157300000	-68.4390613379479
157400000	-68.5244709233062
157500000	-68.3060500987431
157600000	-68.4103331951916
157700000	-68.6488855193582
157800000	-68.8662573435369
157900000	-68.8022786854112
158000000	-68.432247934453
158100000	-68.7116846157936
158200000	-69.3609498780665
158300000	-70.230477018106
158400000	-71.0748234367697
158500000	-70.7585814210483
158600000	-70.8889966472599
158700000	-71.0459228423567
158800000	-68.9737564041134
158900000	-68.7399568360363
159000000	-68.0672337919644
159100000	-68.1197895786862
159200000	-67.9245893382198
159300000	-67.9801891033311
159400000	-67.7583613602821
159500000	-67.1006595010157
159600000	-67.0020920643945
159700000	-67.1852245681999
159800000	-67.0771964454717
159900000	-68.1885062263187
160000000	-68.7782609208103
160100000	-69.4770177617835
160200000	-69.8535445946642
160300000	-69.8878718490092
160400000	-69.0365252471947
160500000	-68.9545880507065
160600000	-69.4937137953134
160700000	-69.2674260027647
160800000	-69.3070463657226
160900000	-69.3195687216939
161000000	-68.7611735270407
161100000	-68.3056196009298
161200000	-67.792721888906
161300000	-67.8350753769138
161400000	-67.5374200847748
161500000	-68.3619774675067
161600000	-68.8289761207529
161700000	-69.3637898804101
161800000	-69.9810576942082
161900000	-69.3856522811641
162000000	-69.1648099080319
162100000	-68.9600565378555
162200000	-68.8303722426924
162300000	-69.4897379374374
162400000	-69.3229236160191
162500000	-69.5530716269544
162600000	-69.0251480608391
162700000	-68.5117773826753
162800000	-68.271737321565
162900000	-67.4696825652801
163000000	-67.7259817274743
163100000	-67.8978196597404
163200000	-68.7540046734714
163300000	-68.8817320808228
163400000	-68.9920493571796
163500000	-68.9773710428982
163600000	-69.4076206924961
163700000	-68.9763270578617
163800000	-69.0406397772893
163900000	-69.1370663074568
164000000	-69.9154721113242
164100000	-70.0996070279734
164200000	-70.1437861647749
164300000	-69.513210399631
164400000	-68.9120991923128
164500000	-68.2697107635838
164600000	-68.2606413052568
164700000	-68.2935126923493
164800000	-68.472289032722
164900000	-68.9788732098244
165000000	-68.8813878148353
165100000	-68.9416494155796
165200000	-68.932663088509
165300000	-68.5826521797882
165400000	-68.887294957128
165500000	-69.2955166845537
165600000	-69.7253048767196
165700000	-69.9362291855663
165800000	-69.8795209497565
165900000	-70.0488024428233
166000000	-69.5787712215833
166100000	-68.5743282775147
166200000	-68.7557054183122
166300000	-67.8834528726759
166400000	-68.0751151706032
166500000	-68.0576647014121
166600000	-68.6018552912622
166700000	-68.6631860237106
166800000	-68.5885306434773
166900000	-68.5928849944325
167000000	-68.9472736736401
167100000	-68.5581370077346
167200000	-69.5990465487562
167300000	-69.7700802771364
167400000	-70.5250335186411
167500000	-70.3245980261531
167600000	-69.7232129296735
167700000	-68.9126485183704
167800000	-68.3939845351666
167900000	-67.9225896372531
168000000	-67.9290344971161
168100000	-68.0860515164787
168200000	-68.3346564181232
168300000	-68.152976318922
168400000	-68.0162023766842
168500000	-68.4157994312077
168600000	-68.5976719439838
168700000	-68.9513710543667
168800000	-69.7161915465551
168900000	-70.40848804932
169000000	-71.4104934192191
169100000	-71.4111400621043
169200000	-70.8616829125218
169300000	-70.5863370172324
169400000	-70.0693568754021
169500000	-69.7670046422658
169600000	-69.7453132685284
169700000	-69.1649155053525
169800000	-69.2575842152822
169900000	-69.1409791964841
170000000	-69.2057436811285
170100000	-69.1591752710068
170200000	-69.126077157217
170300000	-69.2992924436118
170400000	-69.0043858972598
170500000	-69.6865464242065
170600000	-69.9243493047579
170700000	-69.9228832543922
170800000	-70.0085987815073
170900000	-69.8419954715507
171000000	-68.9746054817927
171100000	-68.8206531360842
171200000	-68.2943006286627
171300000	-68.1244938014182
171400000	-68.0666517979486
171500000	-69.0728334745971
171600000	-68.8577043697878
171700000	-68.6290153526573
171800000	-68.5219895266282
171900000	-69.1745577884875
172000000	-68.8445331389362
172100000	-69.5556249777671
172200000	-69.9703867918573
172300000	-70.0334413364658
172400000	-70.222064330586
172500000	-70.240243271807
172600000	-69.4741402365124
172700000	-68.8854721868568
172800000	-68.4815953385944
172900000	-68.401871250734
173000000	-68.3755542510744
173100000	-68.5473372300691
173200000	-68.5658265747832
173300000	-68.35630321247
173400000	-68.8322882957646
173500000	-68.9704228662206
173600000	-69.0784106998103
173700000	-69.2947600068925
173800000	-69.7131570111425
173900000	-69.8851968693105
174000000	-70.0429031645369
174100000	-69.8077168158407
174200000	-69.5318125337329
174300000	-69.0520593320868
174400000	-68.4275748792186
174500000	-68.3003819043486
174600000	-67.8916233661079
174700000	-67.8891333684671
174800000	-68.0367772800318
174900000	-68.5407878858102
175000000	-69.0807411736634
175100000	-68.9032483675418
175200000	-68.919235650198
175300000	-68.9493464488996
175400000	-69.0056028259156
175500000	-69.6739932451553
175600000	-69.4728887801741
175700000	-69.3721632622787
175800000	-69.1185983666516
175900000	-69.1362827915916
176000000	-68.8175329258412
176100000	-68.3858822164516
176200000	-68.4739797941717
176300000	-68.6580990641856
176400000	-69.0891959634455
176500000	-69.4043651042885
176600000	-69.8534446808171
176700000	-69.9454884550353
176800000	-70.7511710321637
176900000	-70.8332896305054
177000000	-70.7181627733792
177100000	-69.642061086414
177200000	-69.1352586667227
177300000	-69.2019522962617
177400000	-69.1540330033917
177500000	-68.8780564736924
177600000	-68.6170901421257
177700000	-68.0646887137244
177800000	-68.2540929204821
177900000	-68.2523835971148
178000000	-68.2055499896257
178100000	-68.37121791386
178200000	-68.8757389779904
178300000	-70.0852507208038
178400000	-70.0708979634037
178500000	-70.0381863562179
178600000	-69.8676977712316
178700000	-69.954841303347
178800000	-69.7272110705873
178900000	-69.7198968472756
179000000	-68.869285004614
179100000	-69.0061511003306
179200000	-68.9441575074835
179300000	-69.4498041357084
179400000	-69.1621226144406
179500000	-68.9735584077148
179600000	-68.8640657942505
179700000	-69.1774475893237
179800000	-69.0658453226402
179900000	-69.6889373485246
180000000	-69.7631207942682
180100000	-70.1771575695573
180200000	-70.1001375011398
180300000	-69.7723689903204
180400000	-69.5625211962011
180500000	-68.5109796967171
180600000	-68.298703716744
180700000	-68.2110722895566
180800000	-68.4728460038537
180900000	-68.6320619333046
181000000	-68.8498987498176
181100000	-68.5737833275745
181200000	-69.0395717538571
181300000	-68.9926047008466
181400000	-68.966901832166
181500000	-68.6730597356904
181600000	-69.1417181135447
181700000	-69.4261414969161
181800000	-69.676595397239
181900000	-69.624893067311
182000000	-69.4627330671795
182100000	-68.8152508658475
182200000	-68.6051984906463
182300000	-68.6086507383886
182400000	-68.1779124526848
182500000	-68.5582818614713
182600000	-68.620827640452
182700000	-69.3104909673761
182800000	-69.5139992214687
182900000	-69.5158120547306
183000000	-69.0739112008178
183100000	-69.0940886061386
183200000	-68.7985191564396
183300000	-69.2409980541903
183400000	-68.7000846870663
183500000	-69.2706194448814
183600000	-69.0416243843897
183700000	-69.6466953337639
183800000	-69.7147809937492
183900000	-68.9662263560826
184000000	-68.9309508217546
184100000	-69.3753917293993
184200000	-69.4029504751483
184300000	-69.8720020145949
184400000	-69.6357839230721
184500000	-69.455848986116
184600000	-69.1410947984895
184700000	-69.0146048068727
184800000	-68.6378974426467
184900000	-67.9766252458587
185000000	-68.2867813366555
185100000	-68.3336911703003
185200000	-68.3321855174174
185300000	-68.7143423945967
185400000	-69.2450056810145
185500000	-69.3448563876198
185600000	-70.0774186881492
185700000	-70.6250978097478
185800000	-70.4943657526549
185900000	-69.995104627825
186000000	-70.1588440874773
186100000	-70.0155897397227
186200000	-69.9824421747307
186300000	-69.4597290419867
186400000	-69.2300828987049
186500000	-68.7011504250312
186600000	-68.6759524485483
186700000	-68.7552921244457
186800000	-68.6302884300244
186900000	-68.982042505546
187000000	-69.1780664729946
187100000	-69.8162301707556
187200000	-70.3587885783024
187300000	-70.2326420639135
187400000	-70.1649846067773
187500000	-69.5848478842208
187600000	-69.4870067493338
187700000	-69.4775715168487
187800000	-68.3036506060702
187900000	-68.3510594127629
188000000	-68.4143841156965
188100000	-68.9451856998149
188200000	-68.9264686853701
188300000	-68.9419429915869
188400000	-69.0278599139147
188500000	-69.3620009431242
188600000	-69.6587114826088
188700000	-70.2079203499237
188800000	-69.9921661092874
188900000	-70.7941417796552
189000000	-71.058823609964
189100000	-70.9053694490098
189200000	-70.3907271433112
189300000	-69.7894086887893
189400000	-69.4543656127163
189500000	-69.530465726083
189600000	-69.6877205308118
189700000	-69.6724465199675
189800000	-69.7847346627673
189900000	-69.9112007316388
190000000	-70.6618771189247
190100000	-70.5009066328684
190200000	-70.3574311429409
190300000	-69.8090333370854
190400000	-69.6948174520645
190500000	-69.6894861978767
190600000	-69.6174340736378
190700000	-69.3286826024206
190800000	-69.9216761032995
190900000	-69.9334788649283
191000000	-70.1175262614242
191100000	-70.1629505961361
191200000	-69.8274659304886
191300000	-69.8539598413446
191400000	-69.7310816273517
191500000	-70.3555811545271
191600000	-70.6790788333588
191700000	-70.2196893474023
191800000	-70.2698045111155
191900000	-70.2731483696645
192000000	-69.967575597814
192100000	-70.0889557820432
192200000	-69.4578718205573
192300000	-69.9149843642203
192400000	-70.0010319735824
192500000	-70.8697354140048
192600000	-70.9951329194836
192700000	-71.1553345649368
192800000	-71.2505725136288
192900000	-71.8630183689838
193000000	-70.9360619955036
193100000	-70.6738423583783
193200000	-69.5168870909409
193300000	-69.480379047073
193400000	-69.3755263428828
193500000	-69.4676498180143
193600000	-69.2899532043859
193700000	-69.3576541334077
193800000	-69.3017311533453
193900000	-69.6717329741745
194000000	-69.5190421987414
194100000	-70.0689704003476
194200000	-70.2005218198437
194300000	-70.8145525993655
194400000	-71.5183287842427
194500000	-71.5635389576085
194600000	-71.1578952281436
194700000	-71.2424075364998
194800000	-71.2060225681395
194900000	-70.2410807386057
195000000	-70.2527756737812
195100000	-69.6899003641633
195200000	-69.8967746000703
195300000	-69.674491377965
195400000	-70.2728349371869
195500000	-70.3665429505549
195600000	-70.445285692137
195700000	-70.2262023800538
195800000	-70.2343974651014
195900000	-69.3389539973754
196000000	-70.0299054653425
196100000	-69.2159799537459
196200000	-69.6254867769377
196300000	-69.4851449696234
196400000	-70.030010923997
196500000	-69.6797218524049
196600000	-69.6792753216267
196700000	-69.5190696342252
196800000	-69.9661907587002
196900000	-69.862952159062
197000000	-70.5089463037177
197100000	-70.1345147900508
197200000	-70.6433568032526
197300000	-70.6645340073592
197400000	-70.7824426907737
197500000	-70.4798306019542
197600000	-70.3202299504401
197700000	-70.1480797928486
197800000	-70.3117783870437
197900000	-70.1919379614804
198000000	-70.3419849232827
198100000	-70.7813114589804
198200000	-70.6895485209778
198300000	-71.0800487610328
198400000	-71.003729688564
198500000	-70.1096553588171
198600000	-69.6284733337849
198700000	-69.7508969414404
198800000	-68.974454362553
198900000	-68.988277063604
199000000	-68.8118697662649
199100000	-69.015687088312
199200000	-68.785937505573
199300000	-69.2267586288433
199400000	-69.3063579046882
199500000	-68.5056997597086
199600000	-55.6829702852627
199700000	-55.4177663829764
199800000	-55.4137849772033
199900000	-55.4347247852024
[truncated: 2,096 more rows]
