# Supplementary material for: Highly efficient photonic radar by incorporating MDM-WDM and machine learning classifiers under adverse weather conditions
Source: PLoS One. 2024 Apr 1;19(4):e0300653. doi: 10.1371/journal.pone.0300653 (PMC10984395; doi:10.1371/journal.pone.0300653)
Supplement: S1 File — (ZIP) [file pone.0300653.s001.zip › Visibility_Dataset_optical/Weak scintillation/Target 4.txt]

0	-70.6408869221752
100000	-69.0343225473652
200000	-68.4460368073754
300000	-68.3888254135144
400000	-68.0009829462729
500000	-67.7438885635068
600000	-66.7502113845537
700000	-66.8202649304747
800000	-67.0871763773131
900000	-67.1742499063968
1000000	-67.3895616047451
1100000	-66.6188175858518
1200000	-67.1686974694299
1300000	-67.5525227024901
1400000	-67.498661592129
1500000	-67.460868215674
1600000	-66.753447537386
1700000	-66.974473881558
1800000	-67.385879644877
1900000	-67.3655806482278
2000000	-66.8089550604293
2100000	-66.081420426801
2200000	-66.491324964904
2300000	-66.520127228108
2400000	-66.5176898056936
2500000	-66.3062969535985
2600000	-65.8063541721443
2700000	-66.5677633774792
2800000	-67.0715221162235
2900000	-67.0368348580292
3000000	-66.7162248995697
3100000	-66.6487899168098
3200000	-67.3636514058758
3300000	-67.455115458762
3400000	-67.6091888253131
3500000	-67.1306605144067
3600000	-66.799399857944
3700000	-67.6119709318745
3800000	-67.3078051088366
3900000	-66.9692569624723
4000000	-66.5449182171635
4100000	-66.5237921960051
4200000	-67.2340906146778
4300000	-67.2661224769927
4400000	-67.3888418772855
4500000	-66.5905710047766
4600000	-66.9509233838233
4700000	-67.4088653971428
4800000	-67.2832974998714
4900000	-67.5170977492124
5000000	-66.915257612716
5100000	-67.1647612728212
5200000	-67.516502900873
5300000	-67.4176213940571
5400000	-67.426218714179
5500000	-66.3844055244938
5600000	-66.5017789683236
5700000	-66.5793165734677
5800000	-66.6686693774593
5900000	-66.770957836212
6000000	-66.0242207963105
6100000	-66.7592512062826
6200000	-67.0031205343739
6300000	-67.0094430198751
6400000	-67.0034605020257
6500000	-66.3100252729493
6600000	-66.7847902945497
6700000	-67.4288481939678
6800000	-67.441022318095
6900000	-67.0111483126162
7000000	-66.1933268377043
7100000	-66.6160244393232
7200000	-66.6424270581013
7300000	-66.5465313372501
7400000	-66.2596714599641
7500000	-65.6309485762685
7600000	-66.2991697593101
7700000	-66.7261398168123
7800000	-66.4815089128477
7900000	-66.2310018083264
8000000	-66.238367773164
8100000	-66.7248871426675
8200000	-66.9907808200578
8300000	-67.0195533634494
8400000	-66.6925606192508
8500000	-66.684979183606
8600000	-67.2696431665708
8700000	-67.2279904259772
8800000	-66.5873143297147
8900000	-66.196758606545
9000000	-66.3142532004271
9100000	-66.538517842355
9200000	-66.9028759691525
9300000	-66.7264625187664
9400000	-66.0169084240173
9500000	-66.3744331193903
9600000	-66.3918030249978
9700000	-66.6334454188076
9800000	-66.5158853777932
9900000	-66.1994256198245
10000000	-66.5992551040708
10100000	-66.5932021153148
10200000	-66.7617786261276
10300000	-66.6530523272963
10400000	-66.0025452173285
10500000	-66.0597067602314
10600000	-66.0113670692139
10700000	-66.1274666695671
10800000	-66.2230985604921
10900000	-65.726075481921
11000000	-66.3812960553002
11100000	-66.5883475725218
11200000	-66.4170822468534
11300000	-66.484341209885
11400000	-66.1991383149461
11500000	-66.5257386199711
11600000	-67.3758150414964
11700000	-67.3826585146663
11800000	-67.4401409657216
11900000	-66.814271621267
12000000	-67.0124242619318
12100000	-67.3382506378787
12200000	-66.9628514144116
12300000	-67.0875056926646
12400000	-66.6544961060091
12500000	-66.7008752551428
12600000	-67.4095831316535
12700000	-66.8968329881926
12800000	-66.8983242530079
12900000	-66.9705534569654
13000000	-66.52470856838
13100000	-67.1614777082892
13200000	-66.8476924986447
13300000	-67.017125450253
13400000	-67.184702388635
13500000	-66.8233182932477
13600000	-67.362850661327
13700000	-66.3850743910798
13800000	-66.5704614816322
13900000	-66.5739187816971
14000000	-66.0352394494297
14100000	-67.0066705896897
14200000	-66.3627862599918
14300000	-66.2606055044382
14400000	-66.3507189284288
14500000	-65.8672573855667
14600000	-66.3692854128185
14700000	-65.8753441652926
14800000	-66.4230153737698
14900000	-66.2860259536694
15000000	-66.0954540458394
15100000	-66.4301830300014
15200000	-65.9514370260531
15300000	-66.2567640400135
15400000	-66.160022487499
15500000	-66.0901395213709
15600000	-66.158692446858
15700000	-66.2423118830658
15800000	-66.5903984660406
15900000	-66.8057683136759
16000000	-67.0989436567748
16100000	-66.4912449328624
16200000	-66.688279117686
16300000	-67.2093202723343
16400000	-67.1837217263625
16500000	-67.8335602907167
16600000	-67.6691622673101
16700000	-68.1621166250168
16800000	-68.0677545444157
16900000	-67.8526144241277
17000000	-68.1107245047555
17100000	-67.6746252846988
17200000	-68.9175301493781
17300000	-69.0496483152909
17400000	-68.5345335222203
17500000	-69.1691154316746
17600000	-68.4345622184207
17700000	-68.7827396311839
17800000	-68.7491303723146
17900000	-67.9676588162917
18000000	-68.4388090102154
18100000	-68.1787503128602
18200000	-68.8769448056608
18300000	-68.9772817652147
18400000	-68.3233854160894
18500000	-68.8999516787889
18600000	-68.0559512564568
18700000	-68.5077656469528
18800000	-68.7136767117595
18900000	-68.5051495106892
19000000	-69.7132076170211
19100000	-68.8902195009241
19200000	-68.7760775156394
19300000	-68.9958018139557
19400000	-68.5996651104633
19500000	-69.2132457403575
19600000	-68.7464737241783
19700000	-69.257791656234
19800000	-69.6872177879381
19900000	-69.6430996565605
20000000	-70.0552494816831
20100000	-69.1357440103465
20200000	-69.4891703032992
20300000	-69.8891398166513
20400000	-69.7549325620486
20500000	-70.1380175096539
20600000	-69.7176137475454
20700000	-70.1327538764249
20800000	-70.1556559946302
20900000	-70.0524007280984
21000000	-69.4879293615209
21100000	-68.8299972849579
21200000	-69.5316288769566
21300000	-69.8453622456224
21400000	-70.0007778517908
21500000	-70.073370627768
21600000	-69.1613581809901
21700000	-69.5917528900028
21800000	-69.2199829936639
21900000	-69.6891875406437
22000000	-68.9947617815254
22100000	-68.6749934459415
22200000	-69.5118105150083
22300000	-69.4498871335599
22400000	-69.6973284034577
22500000	-69.4790357799298
22600000	-68.3785912793693
22700000	-68.8040109950517
22800000	-68.8056359648055
22900000	-69.0820883224665
23000000	-68.4370250554567
23100000	-68.3780020442654
23200000	-69.2074008838633
23300000	-69.0300593188914
23400000	-69.0189258212502
23500000	-68.6055482944916
23600000	-67.8964580222793
23700000	-68.6989515123903
23800000	-68.6766701846354
23900000	-68.1128463873039
24000000	-68.043744791393
24100000	-68.0480672928298
24200000	-68.0533623237398
24300000	-67.8804690024301
24400000	-67.2251492754183
24500000	-67.1706599423618
24600000	-67.0287218268985
24700000	-67.4568801852899
24800000	-67.3923200183051
24900000	-67.3031893014681
25000000	-67.7623033771943
25100000	-67.7410683652362
25200000	-67.3490056530039
25300000	-67.7488149416612
25400000	-66.7471004662917
25500000	-67.3703771745348
25600000	-67.3479140843317
25700000	-67.0766232376259
25800000	-67.2793069056239
25900000	-66.9995659347453
26000000	-67.2689019363997
26100000	-67.3212646030518
26200000	-66.9796738312728
26300000	-67.8013246754372
26400000	-67.5004407598355
26500000	-68.4988334243491
26600000	-68.5594980936327
26700000	-68.1271005708983
26800000	-69.0653331282462
26900000	-68.1437019983259
27000000	-68.0420489498896
27100000	-67.902916578926
27200000	-67.3862768314931
27300000	-67.8982512481479
27400000	-67.6173635843237
27500000	-67.5744658688138
27600000	-67.9550695958774
27700000	-67.5708312605132
27800000	-68.0802846696725
27900000	-67.6460680584753
28000000	-67.9716732869444
28100000	-68.0393871890143
28200000	-67.9919009855989
28300000	-68.5557066501428
28400000	-67.7350317141617
28500000	-67.6268357531908
28600000	-67.9917008318266
28700000	-67.7160559456718
28800000	-67.8108918916704
28900000	-67.1964348135106
29000000	-67.3245783214563
29100000	-67.593575164294
29200000	-68.0933339930241
29300000	-68.2451221273249
29400000	-67.4985985404784
29500000	-68.2672502247656
29600000	-68.3772974938156
29700000	-68.4973736741401
29800000	-68.5479898346468
29900000	-67.9179706332934
30000000	-68.6090385431346
30100000	-68.6820714203813
30200000	-68.9427882369597
30300000	-68.2872530835621
30400000	-67.6915981516366
30500000	-68.4106601829887
30600000	-67.8976086756892
30700000	-68.2515142171185
30800000	-68.0160236654489
30900000	-67.5921922825141
31000000	-68.4684616674365
31100000	-68.0539831787029
31200000	-68.2176913081435
31300000	-67.3415978850038
31400000	-67.5711549403056
31500000	-67.7393661297705
31600000	-67.4247824598452
31700000	-67.8619752345323
31800000	-67.3174353023314
31900000	-67.2813417487413
32000000	-67.4646618495477
32100000	-67.1410344663068
32200000	-67.1658937445488
32300000	-66.9293381930854
32400000	-67.6450074367784
32500000	-67.6859678448598
32600000	-67.9934313265638
32700000	-67.6354032710844
32800000	-67.3274274881885
32900000	-67.6634731885174
33000000	-67.803563879641
33100000	-68.0929749946041
33200000	-68.0230100764321
33300000	-68.2439778694474
33400000	-68.6586922241001
33500000	-68.778418344308
33600000	-68.9057024685463
33700000	-68.1572335187551
33800000	-68.3204281478387
33900000	-68.7552402832059
34000000	-69.0402047348298
34100000	-69.242369874586
34200000	-69.2964343919941
34300000	-68.6666212233477
34400000	-68.7257558381076
34500000	-68.6013736132654
34600000	-68.5678761601584
34700000	-68.5292525578189
34800000	-68.5313930616906
34900000	-69.2157242956978
35000000	-69.3202836716498
35100000	-69.340554294017
35200000	-69.3975905450407
35300000	-68.1690757905718
35400000	-68.6438714543056
35500000	-68.9356046321312
35600000	-68.8930693696738
35700000	-68.663075378773
35800000	-68.2065655598656
35900000	-68.9851308583105
36000000	-69.0556947891149
36100000	-68.8202064793477
36200000	-68.7099971256266
36300000	-67.8294436330424
36400000	-68.870532897403
36500000	-69.2267878304423
36600000	-68.5418897945426
36700000	-68.6363853764316
36800000	-68.3592720642366
36900000	-67.9078968936773
37000000	-67.8674459316365
37100000	-66.920075815432
37200000	-67.0154130464493
37300000	-66.7661290640302
37400000	-66.9155817399503
37500000	-66.8981234149184
37600000	-66.7741487719554
37700000	-67.1909914901024
37800000	-67.1571405666987
37900000	-66.6201234788121
38000000	-67.2742714663937
38100000	-66.4591517609666
38200000	-67.1526762626315
38300000	-67.084574714046
38400000	-66.7456620704839
38500000	-67.173713615914
38600000	-66.878831503561
38700000	-66.9546758794501
38800000	-66.9789125929153
38900000	-66.748224314022
39000000	-67.6696300486876
39100000	-67.8071274802766
39200000	-68.5424287040417
39300000	-68.7006495518357
39400000	-68.497844945341
39500000	-69.5700299452913
39600000	-69.2423563321517
39700000	-68.9750721948884
39800000	-68.6379780084386
39900000	-68.4206437279405
40000000	-68.7788590096893
40100000	-68.5339323993385
40200000	-68.0169254247079
40300000	-68.3559296969614
40400000	-68.3145107195274
40500000	-68.5127818408911
40600000	-68.3771182497128
40700000	-68.3733526030586
40800000	-68.0256429228476
40900000	-68.6894916985247
41000000	-68.7902457620406
41100000	-68.5957044922594
41200000	-68.485626654155
41300000	-68.6460746671769
41400000	-69.0278601355117
41500000	-68.5012701130653
41600000	-68.4867869139124
41700000	-68.5464597102209
41800000	-68.3357300512468
41900000	-69.7398458859686
42000000	-69.4507532902748
42100000	-69.6104007162844
42200000	-69.765278904437
42300000	-69.0875225099704
42400000	-69.7996590327598
42500000	-69.2921931293831
42600000	-70.1113600986408
42700000	-70.30677339402
42800000	-69.4889044532487
42900000	-70.2167790730375
43000000	-69.1624891982593
43100000	-69.3168289846791
43200000	-68.9190294304663
43300000	-68.0710333611198
43400000	-68.9518680143908
43500000	-68.5918791177996
43600000	-68.7069036838901
43700000	-68.5943256536803
43800000	-68.0673283766071
43900000	-68.7143405414931
44000000	-68.2349329328092
44100000	-68.2946829883967
44200000	-68.4256464132207
44300000	-68.5110395796562
44400000	-69.5812470456498
44500000	-69.0217342449455
44600000	-68.3932696091945
44700000	-68.1901373489395
44800000	-68.0226050374795
44900000	-68.5142974696693
45000000	-68.4218409900297
45100000	-68.2476526313241
45200000	-68.2818711881408
45300000	-68.2285039688509
45400000	-68.4785991000277
45500000	-68.3344463367536
45600000	-68.4903094080706
45700000	-68.042428364215
45800000	-68.351683152174
45900000	-68.2417131449316
46000000	-68.1924510526867
46100000	-68.2042060115535
46200000	-67.1897728796585
46300000	-67.6774365613625
46400000	-67.0527482775629
46500000	-66.9772983323771
46600000	-67.1252882405452
46700000	-66.7429624209538
46800000	-67.7293656943374
46900000	-67.5568751089993
47000000	-67.8827354157787
47100000	-67.9756026317231
47200000	-67.282319110216
47300000	-69.0075306225112
47400000	-67.6992131122223
47500000	-68.2040695939233
47600000	-68.1408979872579
47700000	-67.6321568002098
47800000	-68.4449001522629
47900000	-67.7099488562941
48000000	-67.7272820905237
48100000	-67.7145829754739
48200000	-67.3464253003071
48300000	-68.1233627612368
48400000	-67.750184657359
48500000	-68.6144741488593
48600000	-68.3043784681822
48700000	-68.2517036051851
48800000	-68.8680725673495
48900000	-68.2016692077362
49000000	-68.4626535694508
49100000	-68.3805152685742
49200000	-68.2752503092252
49300000	-68.6417377465621
49400000	-68.3412068086936
49500000	-68.4639614828032
49600000	-68.670203947185
49700000	-69.3059490085671
49800000	-69.4134693890875
49900000	-69.334635856926
50000000	-70.004601252692
50100000	-69.497500735139
50200000	-70.045920851609
50300000	-69.9063462939538
50400000	-69.9807821015503
50500000	-70.28715308764
50600000	-69.7380757304975
50700000	-70.0803613409743
50800000	-68.9521378117146
50900000	-69.1162548914579
51000000	-69.0403930675564
51100000	-67.8998666576585
51200000	-68.7381822350548
51300000	-68.2142746618746
51400000	-68.3298878996345
51500000	-68.3002856474129
51600000	-67.7028207500533
51700000	-68.3469770316114
51800000	-67.6134568630452
51900000	-68.0736577608007
52000000	-68.0648788236433
52100000	-67.8946416119714
52200000	-69.08515554311
52300000	-68.3135476197755
52400000	-68.0384292178379
52500000	-67.8519734452524
52600000	-67.748483357024
52700000	-68.4477209725878
52800000	-68.3681310703613
52900000	-68.6205753509455
53000000	-68.2177112204986
53100000	-68.191404749226
53200000	-68.5014284238919
53300000	-68.4609457993357
53400000	-68.7768588704973
53500000	-68.5008436803834
53600000	-68.6377232484452
53700000	-68.7275078617652
53800000	-68.6553786154857
53900000	-68.666590711761
54000000	-67.5489150849282
54100000	-68.0640964040684
54200000	-67.4379681986064
54300000	-67.4450493356146
54400000	-67.5026818960491
54500000	-67.4811923117356
54600000	-68.2963209846057
54700000	-68.1634486216319
54800000	-68.2765729656793
54900000	-68.3523208508476
55000000	-67.8820898065019
55100000	-69.6956572981959
55200000	-68.3180359185472
55300000	-68.7576740915144
55400000	-68.4880553860028
55500000	-68.3206311211038
55600000	-68.9130941768733
55700000	-68.2413956927335
55800000	-68.1034271450291
55900000	-68.048437964949
56000000	-67.9318852764037
56100000	-68.5409358803969
56200000	-68.4823173223596
56300000	-69.1668195145735
56400000	-68.9189867884815
56500000	-69.2003010766328
56600000	-69.5189814063589
56700000	-69.1516493626993
56800000	-69.2355213965544
56900000	-69.2924649532809
57000000	-69.2873749157004
57100000	-69.3431909473919
57200000	-69.3011272328345
57300000	-69.0715239242451
57400000	-69.7518349797837
57500000	-70.2636173949288
57600000	-70.1589295378542
57700000	-70.0354011556831
57800000	-69.9859355369929
57900000	-69.9128886987899
58000000	-70.0782673619757
58100000	-69.978768290801
58200000	-69.9645413511052
58300000	-69.6300182904457
58400000	-69.7335316617115
58500000	-69.4500228135498
58600000	-68.9195809119826
58700000	-68.5231513671181
58800000	-68.3756300895506
58900000	-68.1980692914847
59000000	-68.731652006678
59100000	-68.6616774941005
59200000	-68.0231523986628
59300000	-67.9312202741787
59400000	-68.1332964435933
59500000	-68.3285321893609
59600000	-68.481695492673
59700000	-68.0989066483741
59800000	-68.5423739327331
59900000	-68.5813140495645
60000000	-68.9481074341709
60100000	-69.0107110590847
60200000	-67.9055373654206
60300000	-68.0816934658384
60400000	-68.0590969605399
60500000	-68.0716732638006
60600000	-68.2242209679534
60700000	-67.8513825637593
60800000	-68.1090842030322
60900000	-67.7662050490388
61000000	-67.9394260868296
61100000	-67.9571624181515
61200000	-67.7750840233179
61300000	-68.5398204463394
61400000	-68.4787051888735
61500000	-68.550592753661
61600000	-68.4595766544913
61700000	-68.4197885188261
61800000	-68.613511995869
61900000	-69.0053726524023
62000000	-68.9837531305502
62100000	-68.4542631023968
62200000	-68.6631406567799
62300000	-69.1806673414901
62400000	-69.5066716021729
62500000	-70.4006389767051
62600000	-69.424833751427
62700000	-69.5565155592348
62800000	-69.6510293723975
62900000	-70.0974194536519
63000000	-70.2713863100966
63100000	-69.3691645365977
63200000	-69.8309581347478
63300000	-69.4432968110855
63400000	-69.3362597250974
63500000	-69.8775575775105
63600000	-68.8001613290174
63700000	-69.804775746901
63800000	-69.3699323517439
63900000	-69.346932689393
64000000	-69.1381487313969
64100000	-68.8673736521279
64200000	-69.963215453466
64300000	-69.5148934969764
64400000	-69.863053791596
64500000	-69.5650232161792
64600000	-69.2766624079932
64700000	-70.5323175017016
64800000	-69.2197875704778
64900000	-69.5589580236266
65000000	-69.1423574898298
65100000	-69.5169092018562
65200000	-70.2017880122513
65300000	-69.5580313453652
65400000	-70.1776629422719
65500000	-69.1341310004693
65600000	-69.0484830345504
65700000	-69.1879781127991
65800000	-68.7525862832791
65900000	-69.7474912505954
66000000	-69.2151552740829
66100000	-69.3885209973182
66200000	-68.9719376379937
66300000	-68.6947917118585
66400000	-69.1448845029795
66500000	-68.6975030602103
66600000	-69.2471208092402
66700000	-69.4354702743431
66800000	-69.5002206649859
66900000	-69.7936657052332
67000000	-69.4851589955722
67100000	-70.1646165317972
67200000	-69.0000293461182
67300000	-69.2987109307405
67400000	-68.3301222981897
67500000	-68.512169218822
67600000	-68.9220088040941
67700000	-68.3844094687366
67800000	-68.5864750747758
67900000	-68.1758146519972
68000000	-68.3056899834079
68100000	-68.5841956489494
68200000	-68.103458254821
68300000	-69.2459923982217
68400000	-68.6340933735522
68500000	-69.4400312840121
68600000	-69.4346524168402
68700000	-69.3077918696866
68800000	-70.4997126929712
68900000	-70.0886899810687
69000000	-69.6223152607868
69100000	-69.2056247883023
69200000	-69.2784105973386
69300000	-69.8362282189222
69400000	-69.8501902067602
69500000	-69.9551161097517
69600000	-69.7953420711848
69700000	-69.7584172972736
69800000	-69.8600958154837
69900000	-69.7671808522395
70000000	-69.5895886287876
70100000	-69.3088777192197
70200000	-69.3826659099751
70300000	-68.9019840416414
70400000	-68.8982993627892
70500000	-68.8506769839071
70600000	-69.3071544102707
70700000	-69.3968827776295
70800000	-68.3429990873104
70900000	-68.1385062831542
71000000	-68.1417408905501
71100000	-68.4882016638965
71200000	-69.3321213675489
71300000	-69.1445488135159
71400000	-68.9823026739653
71500000	-68.9390365683372
71600000	-68.9179801066999
71700000	-69.0681551733401
71800000	-68.6970503488334
71900000	-68.7683313843601
72000000	-69.0100658388907
72100000	-68.9993007855983
72200000	-69.0959992998326
72300000	-69.1963732471769
72400000	-68.4564712870256
72500000	-68.4962986478289
72600000	-68.4910939776058
72700000	-68.5885942053443
72800000	-68.014361100478
72900000	-68.4368524380416
73000000	-69.531338965548
73100000	-69.1078455752712
73200000	-69.205446836395
73300000	-68.2057503667428
73400000	-68.1784280833168
73500000	-69.3125684453745
73600000	-69.1774260170807
73700000	-69.1534906505977
73800000	-68.4000414571128
73900000	-68.9684205044327
74000000	-69.197194334621
74100000	-68.8381718316827
74200000	-69.0978178356886
74300000	-68.1894592921947
74400000	-68.755571522573
74500000	-68.6752011487495
74600000	-68.5457321712662
74700000	-69.1844983139966
74800000	-68.8529527966067
74900000	-69.1644590364023
75000000	-69.1613166796216
75100000	-69.2551870543368
75200000	-69.3805780242038
75300000	-69.5222038665695
75400000	-70.5605862243315
75500000	-69.6574346297579
75600000	-69.6850777147608
75700000	-69.7272804655386
75800000	-69.8081589962135
75900000	-70.2065432116995
76000000	-69.8882588089365
76100000	-69.7976591439755
76200000	-68.7332649205865
76300000	-68.8311034659524
76400000	-68.7863830789619
76500000	-68.4002187777235
76600000	-69.2242622680403
76700000	-68.7130371864744
76800000	-68.2228049843342
76900000	-68.0700699151923
77000000	-68.0969578857066
77100000	-68.7065226964226
77200000	-68.7739577293223
77300000	-68.8492357324325
77400000	-68.7595205681449
77500000	-68.806898736697
77600000	-69.3205356517216
77700000	-69.4972208497049
77800000	-69.3082254090947
77900000	-68.6439374142281
78000000	-68.4799447292022
78100000	-68.4476697887268
78200000	-68.40459593024
78300000	-68.3466473415478
78400000	-68.3496008469249
78500000	-68.2578271230271
78600000	-68.3067184306418
78700000	-68.141819843042
78800000	-68.1650026991282
78900000	-68.8498597342459
79000000	-69.7097327271918
79100000	-69.7910380262859
79200000	-69.4017902411049
79300000	-69.3734347490807
79400000	-69.7026283795018
79500000	-70.7712896787594
79600000	-70.9549591893467
79700000	-69.8058204544135
79800000	-70.1556189278635
79900000	-69.3681272147788
80000000	-69.3952439117144
80100000	-69.7968985534404
80200000	-69.0582180345777
80300000	-69.5343204088691
80400000	-69.1308088585769
80500000	-69.0373243867424
80600000	-68.4178617125182
80700000	-68.360512384249
80800000	-68.8983333706098
80900000	-68.2671345699383
81000000	-68.8747229506481
81100000	-68.5486126240261
81200000	-68.6342676677837
81300000	-69.5480896721135
81400000	-68.9017079420494
81500000	-69.3024095375481
81600000	-68.6493265719211
81700000	-69.0041182519014
81800000	-69.2002579041516
81900000	-69.1798750925866
82000000	-69.8827975865681
82100000	-69.5372513331942
82200000	-69.3523651079342
82300000	-68.2206950507179
82400000	-68.101837186385
82500000	-68.2655648586696
82600000	-68.3224747484105
82700000	-68.6406895396943
82800000	-68.6153899541538
82900000	-68.6124807379992
83000000	-68.6214411822796
83100000	-68.6900896900154
83200000	-68.9125752862478
83300000	-69.158724334164
83400000	-70.0123246317549
83500000	-69.1592637290191
83600000	-69.4186334603878
83700000	-69.1592610575822
83800000	-69.1634609404163
83900000	-69.4766143543278
84000000	-68.5676970011842
84100000	-68.1667236437964
84200000	-68.0717319168597
84300000	-68.1860994207394
84400000	-68.4287726525943
84500000	-68.7676067618577
84600000	-68.6096705348482
84700000	-68.5363314896214
84800000	-68.7101280924549
84900000	-68.9450242346048
85000000	-68.765005267284
85100000	-68.9812725034011
85200000	-69.5605097103488
85300000	-68.8155619046644
85400000	-68.6708438583057
85500000	-68.6039313223458
85600000	-68.5817846243364
85700000	-69.7535045541336
85800000	-69.04336146881
85900000	-69.1219825323503
86000000	-68.1198023495504
86100000	-68.3449185407291
86200000	-68.9569817677177
86300000	-68.5642844714166
86400000	-69.3931334289668
86500000	-68.6995026915802
86600000	-68.6177667048575
86700000	-68.5761916711679
86800000	-68.2146505769577
86900000	-69.0170550068496
87000000	-68.7500598843249
87100000	-69.6474576196546
87200000	-69.2441016251919
87300000	-69.2864835784024
87400000	-70.0058131319309
87500000	-69.7112136763211
87600000	-70.8278567466279
87700000	-69.2292663709056
87800000	-69.0411417512416
87900000	-68.7347265173276
88000000	-68.8263653228193
88100000	-69.0463221423897
88200000	-68.5147763562492
88300000	-68.8137632828262
88400000	-68.4863488958737
88500000	-68.2149473397971
88600000	-68.4057965018035
88700000	-68.3405970479936
88800000	-69.7973160676694
88900000	-69.8329718795987
89000000	-69.1701591842616
89100000	-68.8976264816034
89200000	-68.936135915102
89300000	-69.8793005489742
89400000	-69.9243239454177
89500000	-68.9268547952916
89600000	-68.2813626549506
89700000	-67.9419120599595
89800000	-67.9984885020834
89900000	-67.7075281127997
90000000	-67.7281642944463
90100000	-68.2055358621827
90200000	-67.9561508652961
90300000	-67.9110179979109
90400000	-67.1075628803724
90500000	-67.0711726154298
90600000	-67.9471000750433
90700000	-68.2466551081556
90800000	-68.3655781034997
90900000	-68.0254073295599
91000000	-68.3041324044498
91100000	-68.0097324595973
91200000	-68.1926779672295
91300000	-68.0097083267517
91400000	-67.7905801273893
91500000	-68.5278052651087
91600000	-68.0777887965796
91700000	-68.051168507007
91800000	-68.5400835540843
91900000	-68.5617467716838
92000000	-68.9766793281897
92100000	-67.8159269476389
92200000	-68.1061029470865
92300000	-67.7199555597492
92400000	-68.3598027853475
92500000	-68.640924184731
92600000	-68.7558996181247
92700000	-69.3429982928387
92800000	-69.0546485844333
92900000	-68.6733711606042
93000000	-68.9238640711368
93100000	-68.878732129051
93200000	-70.5644092139815
93300000	-70.4651618689281
93400000	-69.9294464136756
93500000	-68.9115386006214
93600000	-68.9375562510112
93700000	-69.0032405426257
93800000	-69.0690861388219
93900000	-68.46903855289
94000000	-68.4908605978831
94100000	-68.1767437214341
94200000	-68.1683678554709
94300000	-68.1129117883613
94400000	-68.3677776038879
94500000	-69.2714624577135
94600000	-69.4938358329468
94700000	-69.4288316747221
94800000	-68.8513507367793
94900000	-68.8778333810021
95000000	-69.977673523924
95100000	-69.5796150939003
95200000	-69.4959713409466
95300000	-69.0309527098032
95400000	-69.0658058446741
95500000	-69.042998216971
95600000	-69.2087000046055
95700000	-69.6350523290626
95800000	-69.0758702195323
95900000	-69.530917607728
96000000	-69.1966553551945
96100000	-68.9698554321012
96200000	-69.2892929404616
96300000	-69.6517336083016
96400000	-70.1873738605717
96500000	-69.1429082797153
96600000	-69.0553488758071
96700000	-67.9802253117728
96800000	-68.1491453007102
96900000	-68.6199983333127
97000000	-68.5865383574758
97100000	-68.8874385240072
97200000	-68.5782903245137
97300000	-68.2133354904439
97400000	-68.2068868338092
97500000	-68.1909644767838
97600000	-69.137833810665
97700000	-68.6720010955286
97800000	-68.7008725827489
97900000	-68.4252877023334
98000000	-68.3188381411253
98100000	-68.5007943414145
98200000	-68.5075092221878
98300000	-68.4055419494351
98400000	-69.0125591166859
98500000	-68.5798068549981
98600000	-68.6494956468236
98700000	-67.7996314361814
98800000	-68.3564995358127
98900000	-69.3044720299017
99000000	-69.234360300749
99100000	-69.4026725952845
99200000	-68.5057672112133
99300000	-68.3394723258685
99400000	-68.9312841701609
99500000	-68.744827769377
99600000	-69.155882561835
99700000	-68.7358818394121
99800000	-69.4418762918369
99900000	-68.8388697040435
100000000	-69.2215338023056
100100000	-69.7807686595295
100200000	-69.4020092328803
100300000	-70.6507065077941
100400000	-69.0839460180528
100500000	-68.6634192683611
100600000	-68.3340890254519
100700000	-68.467782648652
100800000	-68.8209705978028
100900000	-68.3330793923799
101000000	-68.735066177321
101100000	-68.3801006753401
101200000	-67.8865817538051
101300000	-68.125723774856
101400000	-68.1148215082988
101500000	-69.5569210094445
101600000	-69.8190076783622
101700000	-69.0247668538319
101800000	-68.621979168223
101900000	-68.582660325236
102000000	-69.4252437568737
102100000	-69.337527187735
102200000	-68.8792553138617
102300000	-68.4820391470258
102400000	-68.0437510381522
102500000	-68.0142161227308
102600000	-67.4712884697166
102700000	-67.5954143554069
102800000	-68.4792160834614
102900000	-68.3827578136371
103000000	-68.2929801595945
103100000	-67.3878012983831
103200000	-67.2065173197195
103300000	-67.8088264759457
103400000	-68.4253497090895
103500000	-68.8226432035055
103600000	-68.5371819760321
103700000	-68.9801383153609
103800000	-67.4833415408432
103900000	-67.6053664927977
104000000	-67.7668955076536
104100000	-67.8899758520445
104200000	-68.8334622722816
104300000	-68.52264843149
104400000	-68.2176288859762
104500000	-68.4022865402752
104600000	-68.4314533815496
104700000	-68.7322476052299
104800000	-68.5308083286434
104900000	-69.9863745368775
105000000	-69.3598529527195
105100000	-68.7446613388738
105200000	-68.596734502669
105300000	-68.619542788084
105400000	-69.2772074568438
105500000	-69.7877992473675
105600000	-68.4414167483957
105700000	-68.3411896171562
105800000	-68.1935143234236
105900000	-68.5641107270721
106000000	-68.6792335245987
106100000	-68.9072184960393
106200000	-69.1861052103075
106300000	-68.858883631572
106400000	-68.8474912436709
106500000	-68.7397590230053
106600000	-68.6371787634341
106700000	-70.1170374736457
106800000	-69.4044548446644
106900000	-69.4128436318205
107000000	-69.2244974100372
107100000	-69.1539702080917
107200000	-69.5542744070428
107300000	-70.1352039070926
107400000	-70.7542630319175
107500000	-70.6338863836134
107600000	-70.3582252281584
107700000	-68.9425312090394
107800000	-68.6944878615424
107900000	-69.1019578349765
108000000	-69.1444118842612
108100000	-69.2482224860289
108200000	-69.2550161906937
108300000	-69.1264451347887
108400000	-68.902038614515
108500000	-68.5475655580009
108600000	-68.6184026479077
108700000	-69.1516134797697
108800000	-70.09566404555
108900000	-69.760668097512
109000000	-69.0368588743528
109100000	-68.7729319174547
109200000	-68.8826268602934
109300000	-69.1522840860475
109400000	-69.1593217455427
109500000	-68.7866199979326
109600000	-69.1972871190564
109700000	-68.5796844115067
109800000	-68.3966319041326
109900000	-68.6001885369994
110000000	-68.9723927053844
110100000	-70.1268894380492
110200000	-69.7097806022278
110300000	-69.6439213997217
110400000	-68.8355668059939
110500000	-68.7516401485767
110600000	-69.3130963801271
110700000	-68.6899449381566
110800000	-69.2894100127454
110900000	-69.3602167804657
111000000	-68.9225599435463
111100000	-68.6152708983777
111200000	-68.5960209029508
111300000	-69.3173593442972
111400000	-69.4004458275611
111500000	-69.7644147562464
111600000	-69.9543945713778
111700000	-69.4036202495061
111800000	-69.7122644294452
111900000	-69.4882601739077
112000000	-69.4173491684416
112100000	-69.5202361057682
112200000	-69.2237355250885
112300000	-68.5708446973061
112400000	-68.00451254229
112500000	-67.7965199270952
112600000	-68.1866185576988
112700000	-68.0703506055421
112800000	-68.5417532255952
112900000	-68.3976584418954
113000000	-68.3307426452584
113100000	-68.0572310925741
113200000	-68.41814962235
113300000	-68.4486914797145
113400000	-69.0406867613596
113500000	-69.7848800358194
113600000	-68.7183647509064
113700000	-68.5556742149996
113800000	-68.4967110748257
113900000	-68.5051306153151
114000000	-68.9166487958763
114100000	-69.0041382690996
114200000	-69.4447435360225
114300000	-69.2199026889537
114400000	-69.0928471818044
114500000	-69.179382974286
114600000	-69.1474753151232
114700000	-70.5435390928862
114800000	-71.0340784665576
114900000	-70.3540818412615
115000000	-69.5533481050699
115100000	-69.1244292543155
115200000	-69.4242043102138
115300000	-68.8557075690579
115400000	-69.1250144437559
115500000	-69.851473478654
115600000	-68.942073685185
115700000	-68.9440519826916
115800000	-68.5938548340229
115900000	-68.2201308755811
116000000	-68.890243909479
116100000	-69.1690049772976
116200000	-69.2149165224281
116300000	-69.1100591220813
116400000	-69.4505282552321
116500000	-68.6381822113946
116600000	-68.7232173570609
116700000	-69.3641346266304
116800000	-69.3660221709777
116900000	-69.861102849548
117000000	-68.9014536511439
117100000	-68.7446894032253
117200000	-68.523193321581
117300000	-68.8673399422046
117400000	-68.9828613637243
117500000	-69.1953291687802
117600000	-69.8517140531765
117700000	-69.015258197014
117800000	-68.209063640033
117900000	-68.1438879922786
118000000	-68.128067536768
118100000	-69.240560189045
118200000	-69.5367272407674
118300000	-69.6195255209718
118400000	-69.3869172555807
118500000	-68.3515110841118
118600000	-68.2742729830557
118700000	-67.9768673666396
118800000	-68.5587450049348
118900000	-69.2822775138156
119000000	-68.6047454254321
119100000	-68.6319767248881
119200000	-68.5348340319252
119300000	-68.1566716977811
119400000	-68.6950028921093
119500000	-68.7765691460287
119600000	-69.9294539156622
119700000	-70.0994544860695
119800000	-69.9763069350602
119900000	-68.3399735671805
120000000	-68.5482188050283
120100000	-69.1457762754136
120200000	-69.0831702996286
120300000	-69.1752619773441
120400000	-68.9673712537311
120500000	-68.4393610840213
120600000	-68.0622634635959
120700000	-67.6320055676328
120800000	-67.5555824692055
120900000	-68.1697086244134
121000000	-69.5777148864335
121100000	-69.362301075992
121200000	-68.7586093521926
121300000	-68.8545071042438
121400000	-67.9075215674837
121500000	-68.1839822855256
121600000	-68.0877036542612
121700000	-68.300635319422
121800000	-68.7323510675365
121900000	-68.2000602036816
122000000	-67.9927314832226
122100000	-68.021144695756
122200000	-68.2477870096591
122300000	-68.974300207486
122400000	-68.5883620914844
122500000	-69.6701503777455
122600000	-69.1621364755015
122700000	-68.7637307717269
122800000	-68.4034352706016
122900000	-68.5145540291538
123000000	-69.2274215597609
123100000	-69.4594805758464
123200000	-68.7680214495327
123300000	-68.3538667992441
123400000	-68.0093478508013
123500000	-68.3784018213092
123600000	-67.931125812889
123700000	-68.5068924359843
123800000	-69.2800995571374
123900000	-69.4229230969684
124000000	-69.277790924929
124100000	-68.7466318648767
124200000	-68.5349241680744
124300000	-68.8779851510035
124400000	-68.9862185337256
124500000	-68.9406132631274
124600000	-68.8563885725691
124700000	-69.1988520150933
124800000	-68.7408263876903
124900000	-68.9659872385729
125000000	-69.5795172934126
125100000	-69.717793288956
125200000	-70.4276282340425
125300000	-69.8576883523433
125400000	-69.8382920964936
125500000	-69.2954557377356
125600000	-69.1395401190902
125700000	-69.0217305846315
125800000	-69.3362507094834
125900000	-69.7561188559858
126000000	-69.6465098224574
126100000	-68.6416084869501
126200000	-68.5501307758421
126300000	-68.3367451632007
126400000	-68.8930675109836
126500000	-69.1977920736232
126600000	-69.6899096007478
126700000	-70.137340055845
126800000	-69.6809969239245
126900000	-69.6112968833282
127000000	-69.3435186205385
127100000	-69.4620283785703
127200000	-70.6071543608487
127300000	-69.8076200156544
127400000	-70.0791871366489
127500000	-70.1442929450359
127600000	-69.8202764310047
127700000	-70.0999056745447
127800000	-70.441594365275
127900000	-71.3719213783173
128000000	-71.5862566568536
128100000	-71.2495360417503
128200000	-70.4031716351388
128300000	-69.8697859669852
128400000	-70.5044678555436
128500000	-69.7998971204086
128600000	-69.697449637953
128700000	-70.0515876009199
128800000	-69.7511637660388
128900000	-69.3538413226393
129000000	-68.3631801354027
129100000	-68.1300484977207
129200000	-68.3933053101956
129300000	-68.7526147843345
129400000	-69.1913644885159
129500000	-68.8976052451507
129600000	-69.3252000732356
129700000	-68.8706393620933
129800000	-68.8783085475554
129900000	-69.1027396746346
130000000	-69.4412200564118
130100000	-70.5902665460487
130200000	-69.7208195567326
130300000	-70.0422820752295
130400000	-70.2093655847386
130500000	-69.68808052603
130600000	-70.3026187940216
130700000	-70.5912573499247
130800000	-71.4269044086
130900000	-71.4846412756245
131000000	-70.0355299428304
131100000	-69.8377518728422
131200000	-69.4571035476842
131300000	-70.6322514586867
131400000	-69.9043993483246
131500000	-69.9284122909745
131600000	-70.2600018713746
131700000	-69.1810010868522
131800000	-69.0657219171667
131900000	-67.774090603112
132000000	-67.5729785186
132100000	-68.3495166516537
132200000	-68.2764657699683
132300000	-68.5905225808791
132400000	-68.4401752158791
132500000	-68.3215413705679
132600000	-68.1837620775975
132700000	-68.2439347532979
132800000	-69.0686343960924
132900000	-68.9241342386555
133000000	-70.4719124769526
133100000	-69.844523396597
133200000	-69.4921657408431
133300000	-69.6739361105587
133400000	-69.1095114624623
133500000	-69.1621503445791
133600000	-69.9788003523221
133700000	-69.8018457007106
133800000	-69.6106177858116
133900000	-68.8420785970899
134000000	-68.8523321738702
134100000	-68.5295901816239
134200000	-69.2931838741822
134300000	-69.4096108892977
134400000	-69.3910775386426
134500000	-70.0317150117641
134600000	-68.6226341774357
134700000	-68.4513301633444
134800000	-67.3075005727056
134900000	-67.2447520233492
135000000	-67.7395904203283
135100000	-67.8774071828386
135200000	-68.3329237867392
135300000	-68.3876501471537
135400000	-67.772083533206
135500000	-67.8576607228662
135600000	-67.5373948296441
135700000	-68.6885721360239
135800000	-68.0754453905153
135900000	-69.575341765298
136000000	-69.5857056872115
136100000	-68.6259230840412
136200000	-68.5566935031474
136300000	-67.8116485257063
136400000	-67.6250233507955
136500000	-68.4256804308702
136600000	-68.0586023964749
136700000	-68.4122814327761
136800000	-68.3271640834962
136900000	-68.393219487826
137000000	-68.2366259658092
137100000	-68.3027469444403
137200000	-69.0765638359632
137300000	-69.1643944768555
137400000	-69.8967216556957
137500000	-68.7757598406747
137600000	-68.2495952939139
137700000	-67.5888695928998
137800000	-67.2997026674443
137900000	-67.2453529812337
138000000	-67.8396764549984
138100000	-68.0318478451917
138200000	-68.1515119021031
138300000	-67.7197438328411
138400000	-67.6072013520807
138500000	-67.0652874105175
138600000	-67.8446320728597
138700000	-67.6422923603265
138800000	-68.658673535136
138900000	-69.0267513957792
139000000	-68.181752544334
139100000	-67.9803728900266
139200000	-67.6080646476678
139300000	-67.2961445195551
139400000	-67.6955930455004
139500000	-67.8086652266096
139600000	-68.5903529912232
139700000	-68.7669564683942
139800000	-68.5196947531678
139900000	-68.5120885016009
140000000	-67.7303389661818
140100000	-68.3669478345718
140200000	-68.3340597042145
140300000	-68.7467737712222
140400000	-68.886633818477
140500000	-68.0621675371012
140600000	-67.7884731909772
140700000	-67.4753301927166
140800000	-67.0652943191184
140900000	-67.7980260315468
141000000	-67.6975946938769
141100000	-68.5240384712587
141200000	-68.8297263292399
141300000	-68.2658099170689
141400000	-67.5954179446296
141500000	-67.6611154228992
141600000	-68.3111637596651
141700000	-68.1980784783442
141800000	-68.5119554037277
141900000	-68.5504236201212
142000000	-68.2945472054276
142100000	-68.2560745523728
142200000	-67.5030427273627
142300000	-67.2808806755682
142400000	-67.6866071445132
142500000	-68.186386723788
142600000	-68.4008026826935
142700000	-68.2687518934172
142800000	-68.6970556776576
142900000	-67.3053317983501
143000000	-67.5113385881554
143100000	-67.6967699654719
143200000	-67.8907945418773
143300000	-68.701912707566
143400000	-68.4832492963069
143500000	-68.7660162054987
143600000	-68.7298991484936
143700000	-67.9880362888953
143800000	-68.2262286767324
143900000	-68.1747868620081
144000000	-69.9770735392423
144100000	-70.2605657503412
144200000	-69.6035381043187
144300000	-69.0277154319476
144400000	-68.1278862437863
144500000	-68.632186682878
144600000	-67.7183529191038
144700000	-68.0534408804102
144800000	-68.9102124016692
144900000	-68.7641425891577
145000000	-68.811232089491
145100000	-68.4755124077598
145200000	-67.7796469399915
145300000	-67.6636656619012
145400000	-67.7898883807438
145500000	-68.670011275865
145600000	-68.5043110421781
145700000	-69.4263916217108
145800000	-68.2338017472784
145900000	-67.9420524516765
146000000	-68.1675268072424
146100000	-68.0171056064234
146200000	-68.3607940684667
146300000	-69.2891850391695
146400000	-70.0313127404182
146500000	-69.8955581814342
146600000	-69.122786628945
146700000	-69.3178848643868
146800000	-68.7728880355348
146900000	-69.908842744883
147000000	-70.0969963729451
147100000	-69.9660172567934
147200000	-69.9293437473817
147300000	-69.0069231704092
147400000	-68.9342779866152
147500000	-68.5981435780171
147600000	-68.7216260139021
147700000	-69.4180528544687
147800000	-69.3867618876005
147900000	-69.9728886104381
148000000	-70.1271618661306
148100000	-69.1074693902401
148200000	-68.8359587982993
148300000	-68.4375348709685
148400000	-69.1776354216618
148500000	-68.868391833198
148600000	-69.539928620252
148700000	-69.5312190846515
148800000	-68.9567478480535
148900000	-68.9966024249227
149000000	-68.9332520111721
149100000	-68.5337045994429
149200000	-69.2106249722827
149300000	-69.600869618076
149400000	-70.3994613521996
149500000	-69.9668506496705
149600000	-70.2202634398342
149700000	-69.2534317165669
149800000	-69.2611978439694
149900000	-69.7235459345264
150000000	-69.0866158612961
150100000	-69.1322449375296
150200000	-69.7157867903667
150300000	-69.9925793697323
150400000	-69.8503269463216
150500000	-69.5506378801609
150600000	-70.0169998958381
150700000	-68.9683495292241
150800000	-69.5060058431152
150900000	-69.6551125917926
151000000	-69.4428763742912
151100000	-70.1214473128974
151200000	-69.4500268611314
151300000	-69.3200236509355
151400000	-69.3874089906145
151500000	-69.3883188291657
151600000	-69.7220247077149
151700000	-69.7125871626719
151800000	-71.3025088998781
151900000	-71.8110616384871
152000000	-70.7806799610329
152100000	-70.4157255562627
152200000	-69.846221863564
152300000	-70.8798277028287
152400000	-70.0534317276208
152500000	-70.2207235287669
152600000	-70.1000074462715
152700000	-69.7855061549547
152800000	-69.8465597573147
152900000	-68.911366297413
153000000	-68.3910598814213
153100000	-69.0199425706753
153200000	-69.5951762718761
153300000	-70.0042373832494
153400000	-69.8767314420031
153500000	-70.6202227986146
153600000	-68.7466320229846
153700000	-68.8307282571374
153800000	-69.0611172632459
153900000	-68.9219253106565
154000000	-69.879228810893
154100000	-70.589042110746
154200000	-70.3838243762832
154300000	-70.2474637524947
154400000	-69.8324388116538
154500000	-70.0304489017642
154600000	-70.0311674901732
154700000	-72.7178528248164
154800000	-72.704479116982
154900000	-71.8301477916164
155000000	-71.6492308738837
155100000	-70.1910097304064
155200000	-70.1577440894671
155300000	-70.0635895961478
155400000	-70.2193643703986
155500000	-70.793750671569
155600000	-70.7963221850431
155700000	-70.864914382744
155800000	-70.4046402020778
155900000	-69.5489544278592
156000000	-69.8989634671377
156100000	-69.7712153803547
156200000	-70.8632233759604
156300000	-70.8711845290248
156400000	-71.2233706714873
156500000	-70.3658069461432
156600000	-69.7158412824955
156700000	-69.7049457098178
156800000	-69.5509008356996
156900000	-69.7889892073607
157000000	-70.3614170159055
157100000	-70.5841985492763
157200000	-70.9596480599741
157300000	-70.1467347713768
157400000	-70.1317259042828
157500000	-69.5962241915414
157600000	-70.1449980427598
157700000	-70.679140722822
157800000	-69.8500804784607
157900000	-69.9759631932554
158000000	-70.1291785197782
158100000	-70.4567288751368
158200000	-70.0910945416055
158300000	-69.8516380733151
158400000	-70.7433757801655
158500000	-68.8714664536609
158600000	-69.1516804279957
158700000	-68.4453082160367
158800000	-68.3149345433523
158900000	-68.702001957832
159000000	-67.5053714759424
159100000	-67.1865279260392
159200000	-66.5108466652718
159300000	-65.3392281849483
159400000	-63.9286651052079
159500000	-59.7674962144708
159600000	-52.14493396938
159700000	-52.0615068191121
159800000	-52.0698901574756
159900000	-52.0727701199772
160000000	-52.0612212037867
160100000	-52.0943601402658
160200000	-52.1007301317672
160300000	-52.1252257933629
160400000	-52.1727224623261
160500000	-52.2561122881512
160600000	-52.7441389357127
160700000	-66.5283617411924
160800000	-69.9148250120753
160900000	-70.5408833883244
161000000	-70.4350272074459
161100000	-70.3813114814202
161200000	-69.7999052527313
161300000	-70.116971164495
161400000	-69.1901593565084
161500000	-69.4228645864103
161600000	-69.5288414250227
161700000	-70.1862713612414
161800000	-69.9542952665093
161900000	-70.0957917684615
162000000	-70.0396275199716
162100000	-70.2666410950491
162200000	-70.3084900742414
162300000	-70.9781695028049
162400000	-70.3336242149961
162500000	-71.5984370137752
162600000	-71.3418438620048
162700000	-70.7305748006813
162800000	-70.5342963579055
162900000	-70.3093498417669
163000000	-70.4114722998827
163100000	-70.2002349562778
163200000	-70.0289347772012
163300000	-70.7910726764536
163400000	-70.3227310531179
163500000	-70.6862569910335
163600000	-70.2662877639878
163700000	-69.937326371918
163800000	-70.240882633661
163900000	-70.3523772710737
164000000	-70.7994425879319
164100000	-70.8184002896466
164200000	-71.0118249070236
164300000	-71.0783684626433
164400000	-71.2544419600824
164500000	-71.3501308600273
164600000	-71.688214770428
164700000	-71.5214586405186
164800000	-70.9269664570416
164900000	-71.0287626094253
165000000	-71.2521503285548
165100000	-70.9779132331854
165200000	-70.9286755053519
165300000	-70.4806707713229
165400000	-70.4734518743488
165500000	-69.5788033755911
165600000	-69.8133658674365
165700000	-69.5461034574948
165800000	-70.0395306258258
165900000	-71.3387653081033
166000000	-70.8635015304389
166100000	-70.0941938157441
166200000	-70.4521582967058
166300000	-69.0444381845505
166400000	-69.4033997487566
166500000	-69.4097643660133
166600000	-70.4261468213592
166700000	-70.2108449666584
166800000	-70.4837172715058
166900000	-70.5149160333534
167000000	-70.4709540490456
167100000	-69.7047632879773
167200000	-70.3260767306159
167300000	-69.9875336628184
167400000	-71.8290754675859
167500000	-71.3336264966945
167600000	-71.0831547249044
167700000	-70.4759317665609
167800000	-70.3542900571071
167900000	-69.9808507317401
168000000	-69.9073475809287
168100000	-69.6796086704943
168200000	-70.3974654358561
168300000	-70.1890930482551
168400000	-70.1743594751728
168500000	-70.1498020159669
168600000	-70.0985836055318
168700000	-69.8537237993557
168800000	-70.1439486574886
168900000	-70.5022659180256
169000000	-70.8091895967499
169100000	-70.6992998432033
169200000	-71.0143632943018
169300000	-71.7199474837483
169400000	-71.0944702685948
169500000	-71.2717364785105
169600000	-71.1401472006892
169700000	-69.9334858384565
169800000	-70.4294525364008
169900000	-70.5121879739609
170000000	-70.4687262612443
170100000	-70.4561401997955
170200000	-70.4226216627524
170300000	-70.4178391233488
170400000	-69.1106276757199
170500000	-69.4765165489314
170600000	-69.5545928802539
170700000	-69.469694591822
170800000	-70.9094590254684
170900000	-70.8918521141715
171000000	-70.3177819527022
171100000	-70.1897742262672
171200000	-69.3257708044376
171300000	-69.4665527669737
171400000	-69.3544490044571
171500000	-70.741709767066
171600000	-70.4425801394451
171700000	-70.41287408641
171800000	-70.6456066356855
171900000	-70.676924575601
172000000	-69.6763734166133
172100000	-69.6586168261516
172200000	-69.7325934680968
172300000	-70.6225774850623
172400000	-70.1550275495894
172500000	-70.283896191965
172600000	-70.1337373127111
172700000	-70.4906323885452
172800000	-69.8013760965317
172900000	-69.7290691695639
173000000	-69.6308251246924
173100000	-69.5700414429465
173200000	-69.8563966591846
173300000	-69.9246363527443
173400000	-70.1000621153511
173500000	-70.5602713785732
173600000	-69.9965657944789
173700000	-70.1771763223037
173800000	-69.9435460628135
173900000	-70.2813717257107
174000000	-70.1845191205756
174100000	-70.2308480166917
174200000	-71.5822469669588
174300000	-71.1698594120274
174400000	-70.7349838890045
174500000	-70.6884652808651
174600000	-69.7253423697707
174700000	-70.187120038044
174800000	-70.0526323268513
174900000	-70.6116724710794
175000000	-70.5842175503395
175100000	-70.7530466068654
175200000	-70.9248564957705
175300000	-70.0551173752856
175400000	-70.0428414129518
175500000	-70.2680661841865
175600000	-69.7781280330586
175700000	-70.6424239551654
175800000	-70.6631093420118
175900000	-70.9332975340722
176000000	-70.4933228093093
176100000	-70.7123275834708
176200000	-70.4577155040969
176300000	-70.4170446742037
176400000	-70.9195738711785
176500000	-70.6543774924723
176600000	-70.4965974192898
176700000	-70.936020261722
176800000	-70.8711020312079
176900000	-70.702196083763
177000000	-69.7821186295694
177100000	-70.093663484351
177200000	-70.0080089642865
177300000	-70.0777265492368
177400000	-69.7967250965839
177500000	-69.9169932427445
177600000	-70.7474639022976
177700000	-70.8953609064174
177800000	-70.4420541272788
177900000	-70.6542128217322
178000000	-69.9062131707582
178100000	-70.690743921915
178200000	-70.640806919605
178300000	-71.1021537256054
178400000	-70.9489255496184
178500000	-71.0034507683062
178600000	-71.4337150531294
178700000	-70.7844010250139
178800000	-70.1764094315831
178900000	-70.7563377479399
179000000	-69.5910739794265
179100000	-70.473895755217
179200000	-70.3724042965507
179300000	-70.2996311049996
179400000	-70.1489607098658
179500000	-70.4779920682363
179600000	-70.6769795680957
179700000	-70.5566455975858
179800000	-70.644053935764
179900000	-71.2657794927051
180000000	-70.2693698271749
180100000	-71.6422278636415
180200000	-71.7001784320355
180300000	-71.9398827721037
180400000	-71.138188856757
180500000	-71.0328174395346
180600000	-70.8362815191016
180700000	-70.5637630955951
180800000	-70.1846983707747
180900000	-70.292222613394
181000000	-70.2060575685694
181100000	-70.9622294253865
181200000	-70.8704973299554
181300000	-70.8059388900841
181400000	-70.4444721083693
181500000	-70.8164963900031
181600000	-70.7178789490071
181700000	-70.9882301403474
181800000	-71.1819405110663
181900000	-71.2865589018334
182000000	-71.8159910566603
182100000	-72.2202644995478
182200000	-72.2260019686478
182300000	-72.3936319651808
182400000	-70.3443532399786
182500000	-70.6044722822039
182600000	-70.4875865689067
182700000	-70.854663359975
182800000	-70.5354054407671
182900000	-70.7258001827406
183000000	-71.2021249282982
183100000	-70.6272634232901
183200000	-70.5594019181307
183300000	-70.7853748944058
183400000	-69.7261865618738
183500000	-71.4451284601985
183600000	-71.4375124416138
183700000	-72.081202698087
183800000	-71.6910323883916
183900000	-71.639835452222
184000000	-71.5725457799892
184100000	-71.3985710291264
184200000	-70.9579590661964
184300000	-70.6976798198145
184400000	-69.7034428323124
184500000	-70.7831634796457
184600000	-70.3661335968792
184700000	-70.5402284503243
184800000	-70.4424859620155
184900000	-70.2891263658832
185000000	-70.1440990464961
185100000	-70.1993290888951
185200000	-70.0087934060257
185300000	-70.6418094300539
185400000	-71.0136482762379
185500000	-72.1019281987285
185600000	-71.8109295142379
185700000	-72.3374458057608
185800000	-70.7305850148317
185900000	-70.5001212063178
186000000	-70.7139881094575
186100000	-70.4640846191135
186200000	-70.430699299184
186300000	-70.0357670341089
186400000	-70.3593177592092
186500000	-70.2043731269399
186600000	-69.8649730129651
186700000	-70.0395178454324
186800000	-69.590070622073
186900000	-70.6929596209546
187000000	-70.7974832471315
187100000	-70.946232628223
187200000	-71.6527840863708
187300000	-71.706659167188
187400000	-72.8062510683733
187500000	-71.6005401426469
187600000	-71.5521664695813
187700000	-72.1532793321091
187800000	-70.0516307384161
187900000	-70.5727968843847
188000000	-70.6930922924254
188100000	-70.9059812506787
188200000	-70.7421549595385
188300000	-70.8926407382692
188400000	-70.7881722276751
188500000	-70.6057098168572
188600000	-70.8402990742725
188700000	-70.8229922256395
188800000	-70.7292429217209
188900000	-72.8358916698847
189000000	-73.006422045558
189100000	-72.7112673657881
189200000	-72.3114194316973
189300000	-72.2767847016473
189400000	-71.1760661549645
189500000	-71.2267278556539
189600000	-71.2227317343386
189700000	-70.9117834791285
189800000	-70.7943613621622
189900000	-71.0550088901469
190000000	-71.3369329294088
190100000	-71.1429674309132
190200000	-71.1469791668336
190300000	-71.4679648970872
190400000	-70.8985090964129
190500000	-71.7116773638971
190600000	-71.5892825894296
190700000	-71.8001401953488
190800000	-72.8349581255876
190900000	-73.5642448325993
191000000	-72.7118557066966
191100000	-72.5032699037984
191200000	-71.2625873614784
191300000	-71.4669322137111
191400000	-70.6806644828943
191500000	-71.3358610419963
191600000	-71.3450118542773
191700000	-71.1928621000695
191800000	-70.9489885682647
191900000	-71.157044708451
192000000	-70.7820242986454
192100000	-71.0406925440308
192200000	-70.8842310516418
192300000	-72.1229936806773
192400000	-71.9183613178851
192500000	-72.6091224745401
192600000	-72.8646123034505
192700000	-72.6503530017569
192800000	-72.4398559601588
192900000	-72.2904970654517
193000000	-71.8813248393704
193100000	-72.0912866342403
193200000	-71.7662655411809
193300000	-71.6442418104812
193400000	-71.3463196283033
193500000	-71.1140909216133
193600000	-71.4284989687046
193700000	-71.2329825751263
193800000	-71.4170060820808
193900000	-71.4567034387946
194000000	-71.8470286408083
194100000	-71.7936318983296
194200000	-71.9272789332641
194300000	-72.2045159681855
194400000	-72.7647883231146
194500000	-72.661119125191
194600000	-72.7550325340634
194700000	-72.7247355535749
194800000	-72.1433017130714
194900000	-71.3680233171544
195000000	-71.8775302795629
195100000	-71.5831516061921
195200000	-71.7240840742704
195300000	-71.784527216777
195400000	-71.4571976418168
195500000	-71.2577869562119
195600000	-71.7433956058215
195700000	-72.114742585879
195800000	-72.0751790436138
195900000	-71.6797089113075
196000000	-72.4915856609673
196100000	-71.937012065927
196200000	-72.1044881748656
196300000	-72.3271545603367
196400000	-72.2729712223875
196500000	-72.9618383474021
196600000	-72.0525398948965
196700000	-71.739286754932
196800000	-71.1847991752379
196900000	-70.97504103291
197000000	-72.0022713587988
197100000	-72.0180902299598
197200000	-72.1528435165693
197300000	-72.208454151386
197400000	-71.8288881050718
197500000	-71.9468710706308
197600000	-72.0360145329743
197700000	-72.7158475453404
197800000	-72.7656503112665
197900000	-72.9928313241089
198000000	-72.1531737973304
198100000	-71.6659977645767
198200000	-71.673064378249
198300000	-72.0622775974244
198400000	-71.9875485027649
198500000	-72.2657523398628
198600000	-72.1076245017154
198700000	-70.8067352588525
198800000	-70.9766468600536
198900000	-71.0152761479264
199000000	-71.2357885396445
199100000	-71.6680080869938
199200000	-72.2228502046403
199300000	-72.3845099934847
199400000	-71.9833454573203
199500000	-72.2320936039338
199600000	-72.4668584306573
199700000	-72.1263742456686
199800000	-72.8395698595938
199900000	-72.7299393288638
[truncated: 2,096 more rows]
